# Supplementary material for: Target-based drug discovery through inversion of quantitative structure-drug-property relationships and molecular simulation: CA IX-sulphonamide complexes
Source: J Enzyme Inhib Med Chem. 2018 Sep 17;33(1):1430–43. doi: 10.1080/14756366.2018.1511551 (PMC6151961; doi:10.1080/14756366.2018.1511551)
Supplement: Supplemental Material [file IENZ_A_1511551_SM9007.zip]

Archive with 3 entries (3 files):
- IENZ_1511551_Supplementary Material/2018-Zuvela_et_al-JEIMC_Supplementary_Information-08-09.doc
- IENZ_1511551_Supplementary Material/2018-Zuvela_et_al-JEIMC-Supplementary_Tables-Table_S3-08-09.xlsx
- IENZ_1511551_Supplementary Material/2018-Zuvela_et_al-JEIMC-Supplementary_Tables-Table_S4-08-09.xlsx
