# Supplementary material for: Target-based drug discovery through inversion of quantitative structure-drug-property relationships and molecular simulation: CA IX-sulphonamide complexes
Source: J Enzyme Inhib Med Chem. 2018 Sep 17;33(1):1430–43. doi: 10.1080/14756366.2018.1511551 (PMC6151961; doi:10.1080/14756366.2018.1511551)
Supplement: Supplemental Material [file IENZ_A_1511551_SM9007.zip › IENZ_1511551_Supplementary Material/2018-Zuvela_et_al-JEIMC-Supplementary_Tables-Table_S3-08-09.xlsx]

## Sheet: Table S3
	#	Compound ID*	SMILES	Ki (nM)	pKi (exp.)	pKi (pred.)	RE / %	IF-80	B05[O-S]	SpMin2,Bh(i)	IVDE	G2e	H6e	B05[N-Cl]	Leverage**
	2813	B0254	CCCN(CCC)S(=O)(=O)c1ccc(cc1)C(=O)N[C@H](C)C(=O)N	15	1.17609	1.41982	20.724	0	0	1.926	1.778	0.159	0.908	0	0.0223091
	1747	A1747	Cc1c(cc(c2ccc(cc2)c2ccccc2)n1c1ccc(cc1)S(=O)(=O)N)C(=O)NCCN1CCCCC1	167	2.22272	1.45393	34.5877	0	0	1.962	1.763	0.157	0.98	0	0.0247323
	1985	A1985	Nc1ccccc1S(=O)(=O)NN(=O)=O	420	2.62325	1.57969	39.7812	0	0	1.854	1.728	0.163	0.833	0	0.0286946
	2653	B0080	Cc1ccc(cc1)c1nnc(o1)c1cc(c(Cl)cc1Cl)S(=O)(=O)N	4.7	0.672098	1.63505	143.275	0	0	1.923	1.687	0.168	1.003	0	0.0313525
	1756	A1756	COc1ccc2NC(=O)/C(=N\c3ccc(cc3)C(=O)Nc3ccc(cc3)S(=O)(=O)N)/c2c1	175	2.24304	1.56057	30.426	0	0	1.873	1.731	0.16	0.822	0	0.03164
	3291	B0765	C[C@@H]1C=C(C)N(CCc2ccccc2C)C(=C1)C	830	2.91908	1.45485	50.1607	0	0	1.993	1.729	0.16	0.93	0	0.0320769
	3476	C95	O=S(=O)(c1cc(C)c(Cl)cc1SCc1ccccc1)NC(=N)Nc1cccc(S(=O)(=O)N)c1	14	1.14613	1.45127	26.6233	0	0	2.017	1.753	0.157	1.081	0	0.0345911
	1279	A1279	NS(=O)(=O)c1ccc2NCCCc2c1	50.5	1.70329	1.3937	18.176	0	0	2.015	1.759	0.155	0.954	0	0.0346304
	3477	C96	O=S(=O)(c1cc(C)c(Cl)cc1SCc1ccccc1)NC(=N)Nc1ccccc1S(=O)(=O)N	139	2.14301	1.45218	32.2367	0	0	2.017	1.753	0.157	1.083	0	0.0348336
	3475	C94	Clc1c(C)cc(S(=O)(=O)NC(=N)Nc2ccc(S(=O)(=O)N)cc2)c(SCc2ccccc2)c1	26	1.41497	1.49638	5.75334	0	0	1.978	1.753	0.157	1.066	0	0.0351445
	202	A0202	CN(C)c1ccc(CNCCc2ccc(cc2)S(=O)(=O)N)cc1	3.5	0.544068	1.64584	202.507	0	0	1.856	1.693	0.166	0.836	0	0.0361436
	1704	A1704	Cc1c(cc(c2ccc3ccccc3c2)n1c1ccc(cc1)S(=O)(=O)N)C(=O)NCCCN1CCOCC1	137	2.13672	1.49118	30.2118	0	0	1.982	1.731	0.156	0.934	0	0.0373423
	552	A0552	C[C@@H](Nc1nc(NCc2ccc(cc2)S(=O)(=O)N)nc(N[C@@H](C)C(=O)O)n1)C(=O)O	8.5	0.929419	1.31965	41.9869	0	0	1.96	1.772	0.157	0.728	0	0.0374671
	1378	A1378	CC1=NN(c2nc(N)nc(Cn3ccc(=O)c(c3)S(=O)(=O)N)n2)C(C)(C)C1	66.3	1.82151	1.56202	14.2459	0	0	1.831	1.721	0.166	0.73	0	0.0381105
	2722	B0154	NS(=O)(=O)c1nnc(NC(=O)N[C@]23C[C@H]4C[C@H](C[C@H](C4)C2)C3)s1	7.8	0.892095	1.45391	62.9771	0	0	1.971	1.766	0.163	1.104	0	0.0388554
	370	A0370	COc1cc2CCN(Cc2cc1OC)C(=O)c1ccc(cc1)S(=O)(=O)N	6.1	0.78533	1.49423	90.2673	0	0	1.956	1.725	0.169	1.009	0	0.0404209
	763	A0763	NS(=O)(=O)c1nc2ccc(O)cc2s1	14	1.14613	1.52485	33.0432	0	0	1.958	1.753	0.157	1.07	0	0.0438698
	2738	B0173	C[C@H](Nc1nc(NCc2ccc(cc2)S(=O)(=O)N)nc(N[C@@H](C)C(=O)O)n1)C(=O)O	8.5	0.929419	1.4371	54.623	0	0	1.952	1.772	0.153	0.908	0	0.0444809
	3103	B0551	CC(=O)OC[C@@H]1O[C@@H](O[C@H]2[C@@H](COC(=O)C)O[C@H]([C@@H](OC(=O)C)[C@H]2OC(=O)C)S(=O)(=O)NCc2ccc(cc2)S(=O)(=O)N)[C@@H](OC(=O)C)[C@H](OC(=O)C)[C@H]1OC(=O)C	88	1.94448	1.67744	13.7333	0	0	1.952	1.697	0.165	1.194	0	0.0458358
	813	A0813	NS(=O)(=O)c1ccc(cc1)C(=O)NCCc1ccc(O)c(O)c1	17	1.23045	1.22083	0.781713	0	0	1.971	1.828	0.153	0.791	0	0.0470616
	1708	A1708	NS(=O)(=O)c1ccc(CCNC(=O)CCCNC(=O)Nc2ccc(cc2)N(=O)=O)cc1	138.7	2.14208	1.47307	31.2317	0	0	1.958	1.753	0.153	0.902	0	0.0473063
	711	A0711	NC(=O)CSc1ccncc1S(=O)(=O)N	11.8	1.07188	1.31841	22.9996	0	0	1.921	1.771	0.164	0.701	0	0.0476815
	3478	C97	O=S(=O)(c1cc(C)c(Cl)cc1SCc1ccccc1)NC(=N)NNc1ccc(S(=O)(=O)N)cc1	8.1	0.908485	1.46693	61.4697	0	0	2.039	1.735	0.156	1.069	0	0.0483497
	337	A0337	NNC(=O)c1cn(nc1c1ccc(F)cc1)c1ccc(cc1)S(=O)(=O)N	5.5	0.740363	1.25734	69.8282	0	0	1.989	1.809	0.161	0.93	0	0.0484054
	408	A0408	CN(C)c1ccc(cc1)/N=N/c1ccc(cc1)S(=O)(=O)N	6.6	0.819544	1.34099	63.6267	0	0	1.923	1.768	0.167	0.781	0	0.0513539
	3099	B0547	NS(=O)(=O)c1ccc(cc1)N[C@H]1SC[C@H](c2ccc(F)cc2F)N1C1CCCCC1	86	1.9345	1.67025	13.6596	0	0	1.923	1.668	0.165	0.937	0	0.0522536
	2695	B0124	NS(=O)(=O)c1ccc(cc1)n1cc(c2ccc(Br)cc2)c2c1nc(c1ccccc1)n(C(=O)c1ccccc1)c2=O	6.5	0.812913	1.62925	100.421	0	0	1.959	1.673	0.168	1.02	0	0.0538454
	2869	B0310	CCOc1ccc(cc1c1nnc2n(C)nc(C)c2n1)S(=O)(=O)N1CCOCC1	24	1.38021	1.59712	15.7154	0	0	1.915	1.681	0.168	0.864	0	0.0540424
	3488	C111	O=S(=O)(c1cc(C)c(Cl)cc1SCc1cccc2c1cccc2)NC(=N)Nc1ccc(S(=O)(=O)N)cc1	28	1.44716	1.40415	2.97167	0	0	2.013	1.731	0.16	0.888	0	0.0545133
	3487	C109	Clc1c(C)cc(S(=O)(=O)NC(=N)NCc2ccc(S(=O)(=O)N)cc2)c(SCc2ccc(cc2)C(F)(F)F)c1	18	1.25527	1.16863	6.90229	0	0	2.029	1.828	0.153	0.846	0	0.0574374
	2774	B0213	Cc1ccc(C[NH2]CCc2ccc(cc2)S(=O)(=O)N)cc1	10	1	1.66495	66.4946	0	0	1.967	1.667	0.164	1.035	0	0.0577498
	1593	A1593	NS(=O)(=O)c1ccc(cc1)c1cn(nn1)[C@@H]1O[C@H](COC(=O)c2ccccc2)[C@@H](OC(=O)c2ccccc2)[C@H]1OC(=O)c1ccccc1	100	2	1.48294	25.8528	0	0	1.855	1.728	0.162	0.61	0	0.0593479
	365	A0365	Nc1ccc(cc1)/N=N/c1ccc(cc1)S(=O)(=O)N	6	0.778151	1.43684	84.6478	0	0	1.899	1.728	0.168	0.719	0	0.0606502
	291	A0291	NS(=O)(=O)c1cc(C(=O)NNC(=O)c2ccc(Cl)cc2)c(Cl)cc1Cl	4.8	0.681241	1.63474	139.965	0	0	1.923	1.687	0.159	0.88	0	0.0613566
	626	A0626	COC(=O)c1cn(nc1c1ccc(F)cc1)c1ccc(cc1)S(=O)(=O)N	9.4	0.973128	1.36556	40.3271	0	0	1.977	1.747	0.156	0.73	0	0.0615828
	828	A0828	NS(=O)(=O)Oc1ccc2C=C(CC3CCCCCC3)S(=O)(=O)c2c1	18	1.25527	1.37294	9.37388	0	0	1.881	1.753	0.168	0.661	0	0.0673612
	1570	A1570	O=N(=O)c1ccc2C(=O)NS(=O)(=O)c2c1	95.8	1.98137	1.46141	26.2423	0	0	1.854	1.728	0.164	0.587	0	0.0678832
	831	A0831	NS(=O)(=O)c1nnc(NS(=O)(=O)c2ccc(N/C(=N/c3ccccc3F)/S)cc2)s1	18	1.25527	1.58036	25.898	0	0	1.98	1.714	0.154	1.005	0	0.0685361
	710	A0710	NS(=O)(=O)c1ccc(cc1)n1cc(c2ccc(Br)cc2)c2c3=NCC(=O)Nn3cnc12	11.7	1.06819	1.18962	11.3687	0	0	1.899	1.826	0.156	0.542	0	0.0698095
	958	A0958	NS(=O)(=O)c1cccc(c1)N1C(=O)c2c(Br)c(Br)c(Br)c(Br)c2C1=O	24	1.38021	1.74611	26.5101	0	0	1.907	1.691	0.162	1.14	0	0.0703416
	242	A0242	CC(C)(C)OC(=O)N1CCC(CC1)NC(=O)Nc1ccc(OS(=O)(=O)N)cc1	3.79	0.578639	1.51678	162.128	0	0	2.025	1.696	0.166	1.063	0	0.0721272
	328	A0328	CC(=O)c1ccc(NC(=O)Nc2ccc(cc2)S(=O)(=O)N)cc1	5.4	0.732394	1.49181	103.69	0	0	1.855	1.75	0.155	0.653	0	0.0723773
	977	A0977	CCOC(=O)NC(=S)N(CC(=O)c1ccccc1)c1ccc(cc1)S(=O)(=O)N	25	1.39794	1.78357	27.5854	0	0	1.918	1.645	0.165	1.047	0	0.0725995
	277	A0277	CC(=O)Nc1ccc(cc1)S(=O)(=O)Nc1ccc(cc1)C(=O)NCCc1ccc(cc1)S(=O)(=O)N	4.5	0.653213	1.48924	127.988	0	0	2.012	1.75	0.151	1.052	0	0.0740313
	2773	B0212	CC(=O)OC[C@@H]1O[C@@H]([C@@H](OC(=O)C)[C@H](OC(=O)C)[C@@H]1OC(=O)C)[S@](O)Cc1cn(nn1)c1ccc(cc1)S(=O)(=O)N	9.9	0.995635	1.63739	64.4572	0	0	1.799	1.699	0.164	0.656	0	0.0757251
	1655	A1655	NS(=O)(=O)c1ccc2nc(sc2c1)n1cc(/C=N/O)c(n1)c1ccc(cc1)N(=O)=O	119	2.07555	1.37174	33.9093	0	0	1.868	1.75	0.166	0.577	0	0.0765576
	652	A0652	Brc1ccccc1C(=O)Nc1ccc2OS(=O)(=O)C=Cc2c1	9.7	0.986772	1.478	49.7818	0	0	1.916	1.709	0.162	0.675	0	0.0766165
	2955	B0396	C[C@@H]1CC[NH](CC(=O)Nc2nnc(s2)S(=O)(=O)N)CC1	35	1.54407	1.60438	3.906	0	0	1.923	1.672	0.165	0.814	0	0.0770325
	3490	C114	O=S(=O)(c1cc(C)c(Cl)cc1SCc1cccc2c1cccc2)NC(=N)NCc1ccc(S(=O)(=O)N)cc1	18	1.25527	1.44777	15.3351	0	0	2.037	1.714	0.158	0.935	0	0.0773085
	2965	B0406	CC[NH2][C@@H]1C[C@H](CCCOC)S(=O)(=O)c2sc(cc12)S(=O)(=O)N	37	1.5682	1.42842	8.91366	0	0	1.912	1.723	0.162	0.63	0	0.0788683
	2920	B0361	NS(=O)(=O)c1ccc(cc1)/N=c/1\scc(c2ccc(cc2)C#N)n1C1CCCCC1	30	1.47712	1.52215	3.0485	0	0	1.924	1.772	0.155	1.04	0	0.0803625
	3484	C104	O=S(=O)(c1cc(C)c(Cl)cc1SCc1cccc(c1)C(F)(F)F)NC(=N)Nc1nnc(S(=O)(=O)N)s1	9.5	0.977724	1.11798	14.3456	0	0	1.976	1.852	0.149	0.655	0	0.081235
	667	A0667	COC(=O)c1cn(nc1c1ccc(OC)cc1)c1ccc(cc1)S(=O)(=O)N	10	1	1.548	54.8	0	0	1.759	1.746	0.165	0.61	0	0.0832178
	3504	C101	O=S(=O)(c1cc(C)c(Cl)cc1SCc1cccc(c1)C(F)(F)F)NC(=N)Nc1cccc(S(=O)(=O)N)c1	16	1.20412	1.15547	4.04055	0	0	2.069	1.841	0.151	0.977	0	0.083369
	336	A0336	Cc1nc(S)c2c(cn(c3ccc(cc3)S(=O)(=O)N)c2n1)c1ccc(Br)cc1	5.4	0.732394	1.51926	107.437	0	0	1.973	1.721	0.152	0.861	0	0.0841491
	2111	A2111	Nc1nnc(s1)S(=O)(=O)NN(=O)=O	840	2.92428	1.38936	52.4889	0	0	1.993	1.729	0.168	0.895	0	0.0849132
	463	A0463	NS(=O)(=O)c1ccc(OCc2ccc(F)cc2)cc1	7.4	0.869232	1.481	70.38	0	0	1.884	1.71	0.163	0.607	0	0.0866883
	3186	B0649	NS(=O)(=O)c1ccc(s1)c1cnc(o1)C1CCC1	156	2.19312	1.59991	27.0489	0	0	1.917	1.67	0.172	0.871	0	0.0874762
	1168	A1168	NS(=O)(=O)c1cn(CC(=O)NS(=O)(=O)c2ccc(Cl)cc2)ccc1=O	38.6	1.58659	1.51688	4.39385	0	0	1.917	1.731	0.152	0.746	0	0.0886517
	537	A0537	NS(=O)(=O)c1ccc(cc1)c1ccc(cc1)C(=O)NCCO	8.4	0.924279	1.62007	75.2789	0	0	1.787	1.745	0.169	0.899	0	0.0895211
	2736	B0171	NS(=O)(=O)c1ccc(NC(=O)C[NH](CC[NH](CC[NH](CC(=O)O)CC(=O)Nc2ccc(cc2)S(=O)(=O)N)CC(=O)O)CC(=O)O)cc1	8.4	0.924279	1.83796	98.8537	0	0	1.89	1.628	0.167	1.02	0	0.0898846
	3485	C107	Clc1c(C)cc(S(=O)(=O)NC(=N)Nc2c(cccc2)S(=O)(=O)N)c(SCc2ccc(cc2)C(F)(F)F)c1	62	1.79239	1.17463	34.4659	0	0	2.031	1.841	0.146	0.84	0	0.0900955
	920	A0920	FC(F)(F)c1ccc(cc1)n1cc(COc2ccc3ccc(=O)oc3c2)nn1	23	1.36173	1.72871	26.9494	0	0	1.918	1.645	0.164	0.913	0	0.090669
	478	A0478	CC(=O)OC[C@H]1O[C@@H](NC(=S)Nc2ccc(cc2)S(=O)(=O)N)[C@H](OC(=O)C)[C@@H](OC(=O)C)[C@@H]1O[C@@H]1O[C@H](COC(=O)C)[C@H](OC(=O)C)[C@H](OC(=O)C)[C@H]1OC(=O)C	7.5	0.875061	1.19267	36.2953	0	0	2.032	1.799	0.163	0.887	0	0.0921186
	2592	B0019	NS(=O)(=O)c1ccc(cc1)n1cc(/C=N/Nc2nc(cs2)c2cc3cc(Cl)ccc3oc2=O)c(n1)c1ccc(F)cc1	2.5	0.39794	1.68533	323.513	0	0	1.901	1.67	0.159	0.835	0	0.0922896
	665	A0665	NS(=O)(=O)c1ccc2CCS(=O)(=O)c2c1	10	1	1.67476	67.4765	0	0	1.967	1.667	0.158	0.975	0	0.0931742
	456	A0456	NS(=O)(=O)c1ccc(Nc2csc(Nc3ccc(cc3)S(=O)(=O)N)n2)cc1	7.3	0.863323	1.53052	77.283	0	0	1.997	1.742	0.15	1.042	0	0.0936078
	2940	B0381	NS(=O)(=O)c1ccc(NC(=S)Nc2ccc(c(c2)C(=O)O)[C@H]2c3ccc(O)cc3Oc3cc(O)ccc23)c(Cl)c1	32	1.50515	1.63699	8.75908	0	0	1.747	1.705	0.17	0.617	0	0.0936756
	2138	A2138	CCOC(=O)c1cc(O)cc(O)c1	910	2.95904	1.08562	63.3119	0	0	1.94	1.858	0.159	0.647	0	0.0970706
	2840	B0281	C[C@@H](Sc1nc(c2ccc(Cl)c(Cl)c2)c(C#N)c(=O)[nH]1)C(=O)Nc1ccc(cc1)S(=O)(=O)N	19	1.27875	1.39364	8.9841	0	0	1.837	1.81	0.154	0.695	0	0.0971205
	2177	A2177	CC(C)CCC[C@@H](C)[C@H]1CC[C@@H]2[C@@H]1CC[C@H]1[C@H]2CC=C2C[C@H](CC[C@]12C)OS(=O)(=O)N	1000	3	1.15488	61.504	0	0	1.942	1.851	0.147	0.604	0	0.0994951
	13	A0013	CC(=O)[C@H]1NN([C@H]([C@H](C#N)C(=O)Nc2ccc(cc2)S(=O)(=O)N)S1)c1ccccc1	0.33	-0.481486	1.48907	409.265	0	0	2.029	1.769	0.153	1.231	0	0.0999417
	1080	A1080	NS(=O)(=O)c1cn(CC(=O)Nc2ccc(cc2)S(=O)(=O)N)ccc1=O	31	1.49136	1.54068	3.30678	0	0	2.03	1.679	0.162	0.984	0	0.10059
	1793	A1793	CCCN(CCC)S(=O)(=O)c1ccc(cc1)C(=O)N[C@@H](CS)C(=O)O	202	2.30535	1.72527	25.1622	0	0	1.814	1.721	0.165	1.025	0	0.101389
	1066	A1066	Cc1c(cc(c2ccc3ccccc3c2)n1c1ccc(cc1)S(=O)(=O)N)C(=O)NCCN1CCCC1	30	1.47712	1.56877	6.20425	0	0	1.977	1.714	0.151	0.93	0	0.101614
	3489	C112	O=S(=O)(c1cc(C)c(Cl)cc1SCc1cccc2c1cccc2)NC(=N)Nc1cc(ccc1)S(=O)(=O)N	46	1.66276	1.389	16.464	0	0	2.034	1.731	0.153	0.821	0	0.101786
	504	A0504	NS(=O)(=O)N1CCc2cc(O)ccc2[C@@H]1c1ccc(cc1)S(=O)(=O)N	7.9	0.897627	1.46822	63.5663	0	0	2.004	1.766	0.148	1.028	0	0.102177
	496	A0496	CCCOc1ccc2[C@@H](N(CCc2c1)S(=O)(=O)N)c1ccc(cc1)S(=O)(=O)N	7.8	0.892095	1.44322	61.7792	0	0	1.98	1.766	0.17	1.202	0	0.103012
	3258	B0728	CCOc1ccc(cc1c1nnc2n(nc(C)c2n1)c1ccc(c(Cl)c1)S(=O)(=O)N1CC[NH](C)CC1)S(=O)(=O)N1CC[NH](C)CC1	417	2.62014	1.57172	40.0138	0	0	1.756	1.728	0.163	0.529	0	0.104048
	2157	A2157	NC(=S)NNC(=O)c1ccncc1	973	2.98811	1.13305	62.0815	0	0	1.94	1.858	0.147	0.588	0	0.104324
	952	A0952	NS(=O)(=O)c1ccc(cc1)C(=O)NNC(=O)Nc1ccc(cc1)[C@]12C[C@H]3C[C@H](C[C@H](C3)C1)C2	24	1.38021	1.76928	28.189	0	0	2.008	1.641	0.163	1.23	0	0.105062
	1460	A1460	NS(=O)(=O)c1ccc(NC(=O)CCSSCCC(=O)Nc2ccc(cc2)S(=O)(=O)N)cc1	78	1.89209	1.44046	23.8696	0	0	1.774	1.75	0.166	0.453	0	0.105067
	994	A0994	CCCN(CCC)S(=O)(=O)c1ccc(cc1)C(=O)N[C@@H](CC(C)C)C(=O)O	26	1.41497	1.59393	12.6477	0	0	1.958	1.753	0.161	1.276	0	0.105297
	3505	C105	Clc1c(C)cc(S(=O)(=O)NC(=N)Nc2ccc(S(=O)(=O)N)cc2)c(SCc2ccc(cc2)C(F)(F)F)c1	27	1.43136	1.0971	23.3528	0	0	2.029	1.841	0.146	0.664	0	0.10605
	2873	B0314	CC1=C[C@@H](C=C(c2ccccc2)N1c1ccc(cc1)S(=O)(=O)Nc1nnc(s1)S(=O)(=O)N)c1ccccc1	24	1.38021	1.71251	24.076	0	0	2.008	1.641	0.164	1.119	0	0.106633
	921	A0921	CCCN(CCC)S(=O)(=O)c1ccc(cc1)C(=O)N[C@@H](CCC(=O)O)C(=O)N	23	1.36173	1.68131	23.4685	0	0	1.839	1.73	0.158	0.955	0	0.107156
	3115	B0565	COc1ccc2c(CC(=O)NNc3ccc(cc3)S(=O)(=O)N)cc(=O)oc2c1	91	1.95904	1.7759	9.34856	0	0	1.923	1.652	0.159	1.001	0	0.107958
	1595	A1595	NS(=O)(=O)c1ccc(s1)c1cn(nn1)c1cccc2ccccc12	101	2.00432	1.73268	13.5528	0	0	1.812	1.721	0.166	1.049	0	0.108565
	1819	A1819	S=c1oc2cc(OCCCC#C)ccc2cc1	220	2.34242	1.58884	32.1712	0	0	1.898	1.68	0.16	0.682	0	0.10927
	3010	B0451	O=C(O)c1ccccc1Nc1ccccc1	50	1.69897	1.74031	2.43329	0	0	1.903	1.656	0.159	0.886	0	0.109543
	162	A0162	NS(=O)(=O)c1ccc(CN2C(=O)c3c(Cl)c(Cl)c(Cl)c(Cl)c3C2=O)cc1	3.1	0.491362	1.78407	263.087	0	0	1.938	1.65	0.159	1.052	0	0.109688
	950	A0950	Nc1c(Cl)cc(cc1Cl)S(=O)(=O)Nc1nnc(s1)S(=O)(=O)N	24	1.38021	1.74616	26.5136	0	0	1.915	1.681	0.156	1.028	0	0.110247
	1995	A1995	NS(=O)(=O)c1ccc(NC(=O)N2CCN(CCO)CC2)cc1	436	2.63949	1.56598	40.6711	0	0	1.872	1.731	0.177	1.062	0	0.110308
	2879	B0320	CCCN(CCC)S(=O)(=O)c1ccc(cc1)C(=O)N[C@H](Cc1ccccc1)C(=O)N	25	1.39794	1.88435	34.7948	0	0	1.92	1.645	0.17	1.342	0	0.111071
	2829	B0270	Cc1ccc2NC(=O)/C(=N/c3ccc(NC(=O)Nc4ccc(cc4)S(=O)(=O)N)cc3)/c2c1	17	1.23045	1.37562	11.7981	0	0	1.865	1.753	0.156	0.457	0	0.111777
	2671	B0098	COc1cccc2c1nc(S)n(c1ccc(cc1)S(=O)(=O)N)c2=O	5.1	0.70757	1.62492	129.648	0	0	1.925	1.667	0.16	0.77	0	0.111878
	1367	A1367	Fc1ccc(cc1)c1nn(cc1c1nc2ccccc2[nH]1)c1ccccc1	65	1.81291	1.59251	12.1575	0	0	1.804	1.731	0.156	0.636	0	0.112738
	1957	A1957	NS(=O)(=O)c1ccc(CNc2nc(=O)[nH]c(=O)[nH]2)cc1	360	2.5563	1.66395	34.9081	0	0	1.872	1.731	0.155	0.978	0	0.11319
	1325	A1325	NS(=O)(=O)c1ccc(NC(=O)N[C@@H](c2ccccc2)c2ccccc2)cc1	58.8	1.76938	1.2637	28.5792	0	0	1.959	1.841	0.146	0.825	0	0.11426
	2646	B0073	O=C(O)c1ccc(cc1)N1C(=O)[C@@H]2CC=CC[C@@H]2C1=O	4.5	0.653213	1.55777	138.478	0	0	2.004	1.75	0.151	1.179	0	0.114673
	1065	A1065	COc1ccc2cc(ccc2c1Br)c1cc(CO)nn1c1ccc(cc1)S(=O)(=O)N	30	1.47712	1.64796	11.5653	0	0	1.987	1.679	0.154	0.985	0	0.115186
	3497	C122	O=S(=O)(c1cc(C)c(Cl)cc1SCc1cc2c(cc1Cl)OCO2)NC(=N)NNc1ccc(S(=O)(=O)N)cc1	316	2.49969	2.34418	6.22103	0	1	2.036	1.759	0.145	0.929	0	0.115484
	997	A0997	Cc1cc(c(SCc2ccccc2)cc1Cl)S(=O)(=O)NC(=N)Nc1ccc(cc1)S(=O)(=O)N	26	1.41497	1.25981	10.9658	0	0	1.958	1.841	0.162	1.031	0	0.116944
	2753	B0190	CC(=O)OC[C@@H]1O[C@H](CC[C@H]1OC(=O)C)NS(=O)(=O)N	9	0.954243	1.68048	76.1065	0	0	1.922	1.71	0.153	1.02	0	0.116999
	2661	B0088	NS(=O)(=O)c1ccc(CNS(=O)(=O)c2ccc(NC(=S)NCCc3ccccc3)cc2)cc1	5	0.69897	1.30156	86.2116	0	0	1.841	1.831	0.166	0.781	0	0.117249
	3492	C116	O=S(=O)(c1cc(C)c(Cl)cc1SCc1cc(=O)[nH]c2c1cccc2)NC(=N)Nc1cc(ccc1)S(=O)(=O)N	89	1.94939	2.36914	21.5322	0	1	2.033	1.759	0.145	0.975	0	0.117838
	860	A0860	CCCN(CCC)S(=O)(=O)c1ccc(cc1)C(=O)N[C@@H](CCSC)C(=O)N	20	1.30103	1.17602	9.60832	0	0	1.888	1.81	0.165	0.516	0	0.118136
	3506	C106	Clc1c(C)cc(S(=O)(=O)NC(=N)Nc2cc(ccc2)S(=O)(=O)N)c(SCc2ccc(cc2)C(F)(F)F)c1	26	1.41497	1.26987	10.2551	0	0	1.979	1.841	0.146	0.897	0	0.118565
	1026	A1026	NS(=O)(=O)c1ccc(/N=C/c2ccccc2)c(F)c1	28	1.44716	1.41668	2.10616	0	0	1.784	1.75	0.171	0.498	0	0.118808
	3491	C115	O=S(=O)(c1cc(C)c(Cl)cc1SCc1cc(=O)[nH]c2c1cccc2)NC(=N)Nc1ccc(S(=O)(=O)N)cc1	78	1.89209	2.38067	25.8222	0	1	1.998	1.759	0.145	0.898	0	0.11916
	1154	A1154	NS(=O)(=O)c1ccc(cc1)/N=C/c1coc2ccccc2c1=O	37	1.5682	1.40294	10.5383	0	0	1.912	1.723	0.172	0.71	0	0.119603
	1544	A1544	NOS(=O)(=O)N[C@@H]1OC[C@@H](O)C=C1	91	1.95904	1.7649	9.90987	0	0	1.93	1.681	0.156	1.113	0	0.119977
	3509	C123	O=S(=O)(c1cc(C)c(Cl)cc1SCc1cc2c(cc1Cl)OCO2)NC(=N)NCc1ccc(S(=O)(=O)N)cc1	259	2.4133	2.31888	3.91247	0	1	2.016	1.759	0.145	0.815	0	0.120133
	2684	B0111	CC1=C[C@H](C=C(C)N1CCc1ccc(cc1)S(=O)(=O)N)c1ccccc1	6	0.778151	1.47096	89.0325	0	0	1.957	1.725	0.176	1.056	0	0.120744
	3493	C117	O=S(=O)(c1cc(C)c(Cl)cc1SCc1cc(=O)[nH]c2c1cccc2)NC(=N)Nc1c(cccc1)S(=O)(=O)N	355	2.55023	2.40273	5.78376	0	1	1.995	1.759	0.149	0.992	0	0.122413
	625	A0625	Clc1ccc(cc1Cl)c1ccc2OS(=O)(=O)C=Cc2c1	9.4	0.973128	1.63556	68.0728	0	0	1.857	1.705	0.154	0.718	0	0.123453
	2990	B0431	Cc1ccc(cc1S(=O)(=O)N)c1cnc(o1)C(=O)N1CCCC1	43	1.63347	1.66647	2.02021	0	0	1.933	1.738	0.159	1.254	0	0.123599
	3194	B0657	CC[NH](CC)CCNc1nc(NCC[NH](CC)CC)nc(Nc2ccc(cc2)S(=O)(=O)N)n1	174	2.24055	1.90347	15.0446	0	0	1.92	1.598	0.171	1.144	0	0.124335
	2820	B0261	NS(=O)(=O)c1nnc(N[S@](O)c2ccc(cc2)N(=O)=O)s1	16	1.20412	1.38198	14.7706	0	0	1.856	1.823	0.164	0.931	0	0.124432
	3486	C108	Clc1c(C)cc(S(=O)(=O)NC(=N)NNc2ccc(S(=O)(=O)N)cc2)c(SCc2ccc(cc2)C(F)(F)F)c1	15	1.17609	1.19002	1.18448	0	0	2.035	1.828	0.164	1.06	0	0.124901
	830	A0830	Cc1ccc(cc1)C(=O)CN(/C=C/C(=O)C(F)(F)F)c1ccc(cc1)S(=O)(=O)N	18	1.25527	2.29493	82.8231	0	1	1.993	1.788	0.149	0.906	0	0.125894
	1656	A1656	NCCCNCCCCNCCCNC(=O)Cc1cccc2ccccc12	120	2.07918	1.48075	28.7821	0	0	1.792	1.728	0.162	0.421	0	0.12613
	960	A0960	NS(=O)(=O)c1ccc(NC(=O)NS(=O)(=O)c2ccc(F)cc2)cn1	24.3	1.38561	1.44052	3.9632	0	0	1.902	1.708	0.163	0.56	0	0.126476
	187	A0187	NS(=O)(=O)Oc1ccc(NC(=O)NCCc2ccccc2)cc1	3.38	0.528917	1.61745	205.804	0	0	1.779	1.682	0.169	0.53	0	0.126624
	1951	A1951	COC[C@@H](NC(=O)C)C(=O)NCc1ccccc1	353	2.54777	2.41791	5.09705	0	1	1.96	1.759	0.149	0.923	0	0.126738
	847	A0847	FC(F)(F)c1cccc(CN2C(=O)c3ccccc3S2(=O)=O)c1	19	1.27875	1.87596	46.7025	0	0	1.763	1.648	0.167	0.84	0	0.127871
	1137	A1137	NS(=O)(=O)c1ccc(cc1)C(=O)NNC(=O)NS(=O)(=O)c1ccccc1	35	1.54407	1.59383	3.22282	0	0	2.029	1.679	0.154	0.989	0	0.129035
	1931	A1931	CN(C)CCN(C)CCN(C)CCN(C)C	310	2.49136	2.46356	1.11594	0	1	1.971	1.745	0.151	1.007	0	0.130291
	3102	B0550	NS(=O)(=O)c1ccc(cc1)n1cc(c(C#N)c1NC(=S)Nc1ccc(cc1)N(=O)=O)c1ccc(Br)cc1	87	1.93952	1.17005	39.6732	0	0	1.875	1.874	0.158	0.715	0	0.130291
	2614	B0041	COc1ccc2NC(=O)/C(=N/NC(=O)c3cnn(c3c3ccccc3)c3ccc(cc3)S(=O)(=O)N)/c2c1	3.3	0.518514	1.76228	239.872	0	0	1.712	1.682	0.169	0.652	0	0.130493
	2836	B0277	CCN(CC)c1ccc2c(Oc3cc(ccc3[C@]32N(C(=O)c2ccccc32)c2ccc(cc2)S(=O)(=O)N)N(CC)CC)c1	18.5	1.26717	1.70602	34.6321	0	0	1.799	1.648	0.175	0.681	0	0.13284
	332	A0332	NS(=O)(=O)c1ccc(cc1)C(=O)NNC(=O)Nc1ccc(cc1)c1ccccc1	5.4	0.732394	1.46137	99.5333	0	0	1.945	1.746	0.147	0.719	0	0.134484
	170	A0170	NS(=O)(=O)c1ccc(cc1)C(=O)NNC(=O)Nc1ccc(cc1)N(=O)=O	3.2	0.50515	1.60778	218.278	0	0	1.746	1.753	0.16	0.673	0	0.134604
	3480	C99	O=S(=O)(c1cc(C)c(Cl)cc1SCc1ccccc1)NC(=N)Nc1nnc(S(=O)(=O)N)s1	4.7	0.672098	1.21336	80.5335	0	0	1.948	1.772	0.161	0.514	0	0.135747
	2628	B0055	Cc1ccc(cc1S(=O)(=O)N)c1cnc(o1)C(=O)N1CCOCC1	3.7	0.568202	1.67466	194.729	0	0	1.899	1.658	0.159	0.741	0	0.136196
	2660	B0087	NS(=O)(=O)Cc1noc2ccccc12	5	0.69897	1.68428	140.966	0	0	1.945	1.665	0.155	0.88	0	0.136352
	2688	B0116	S=C(S)N1CCOCC1	6.2	0.792392	1.72496	117.69	0	0	1.981	1.648	0.157	1.01	0	0.136705
	2586	B0013	CC(=O)OC[C@@H]1O[C@@H]([C@@H](OC(=O)C)[C@H](OC(=O)C)[C@@H]1OC(=O)C)S(=O)(=O)NCCCCCCOS(=O)(=O)N	2	0.30103	2.46824	719.933	0	1	2.001	1.747	0.148	1.075	0	0.136905
	1524	A1524	COC(=O)[C@H]1O[C@H]([C@H](OC(=O)C)[C@@H](OC(=O)C)[C@H]1OC(=O)C)S(=O)(=O)NCc1ccc(cc1)S(=O)(=O)N	89	1.94939	2.41862	24.0707	0	1	1.959	1.759	0.153	0.976	0	0.138403
	1983	A1983	COc1ccc2cc(/C=C/C(=O)C[C@@H]3O[C@H](COC(=O)C)[C@H](OC(=O)C)[C@H](OC(=O)C)[C@H]3OC(=O)C)ccc2c1	417	2.62014	1.09307	58.2818	0	0	1.942	1.851	0.165	0.713	0	0.13848
	2694	B0123	NS(=O)(=O)c1ccc(cc1)n1nnc(CS[C@H]2O[C@H](CO)[C@@H](O)[C@@H](O)[C@H]2O)c1I	6.5	0.812913	1.24318	52.9289	0	0	1.923	1.768	0.158	0.444	0	0.138812
	518	A0518	Cc1ccc2c(SCc3cnc(Nc4ccc(cc4)S(=O)(=O)N)nc23)n1	8.1	0.908485	1.50025	65.1376	0	0	1.958	1.735	0.147	0.783	0	0.140309
	2936	B0377	Cc1cc(NS(=O)(=O)c2ccc(NCc3coc4ccccc4c3=O)cc2)no1	32	1.50515	1.78717	18.7371	0	0	1.932	1.668	0.155	1.084	0	0.142751
	1933	A1933	O=N(=O)c1ccc(cc1)c1cc(CN2C(=O)c3ccccc3S2(=O)=O)on1	310	2.49136	2.44489	1.86519	0	1	1.958	1.759	0.145	0.922	0	0.144583
	1605	A1605	CC(=O)OC[C@H]1O[C@H]([C@H](OC(=O)C)[C@H](OC(=O)C)[C@@H]1O[C@@H]1O[C@H](COC(=O)C)[C@H](OC(=O)C)[C@H](OC(=O)C)[C@H]1OC(=O)C)S(=O)(=O)NCc1ccc(cc1)S(=O)(=O)N	102	2.0086	1.54215	23.2226	0	0	1.731	1.717	0.172	0.454	0	0.145063
	699	A0699	NS(=O)(=O)c1nnc(NC(=O)Cc2cccs2)s1	11	1.04139	1.87386	79.9378	0	0	1.967	1.652	0.163	1.399	0	0.145534
	2957	B0398	NS(=O)(=O)c1ccc(cc1)n1c(S)nc2ccc(Cl)cc2c1=O	35	1.54407	1.31362	14.9245	0	0	1.929	1.847	0.149	0.92	0	0.145766
	1457	A1457	COc1ccc2[C@@H](N(CCc2c1)S(=O)(=O)N)c1ccccc1	78	1.89209	2.56374	35.4975	0	1	1.969	1.703	0.157	1.076	0	0.146764
	2797	B0238	NS(=O)(=O)c1cc(cs1)c1cnc(o1)C1CC1	13	1.11394	1.46105	31.1601	0	0	1.746	1.788	0.157	0.499	0	0.146906
	3496	C121	O=S(=O)(c1cc(C)c(Cl)cc1SCc1cc2c(cc1Cl)OCO2)NC(=N)Nc1cc(ccc1)S(=O)(=O)N	197	2.29447	2.22038	3.22886	0	1	2.01	1.772	0.146	0.665	0	0.148211
	148	A0148	NS(=O)(=O)c1ccc(cc1)n1cc(nn1)C1CCCCC1	3	0.477121	1.29869	172.192	0	0	1.783	1.808	0.171	0.549	0	0.148686
	2822	B0263	CC(=O)OC[C@@H]1O[C@H](C[C@@H](OC(=O)C)[C@@H]1OC(=O)C)NS(=O)(=O)N	16	1.20412	1.59977	32.8578	0	0	2.001	1.717	0.174	1.397	0	0.149073
	83	A0083	Nc1nc(N)c2nc(CNc3ccc(cc3)S(=O)(=O)N)cnc2n1	2.1	0.322219	2.41597	649.789	0	1	2.007	1.734	0.157	1.03	0	0.149371
	2675	B0102	C[C@@H]1O[C@H](NS(=O)(=O)N)[C@H](OC(=O)C)[C@H](OC(=O)C)[C@@H]1OC(=O)C	5.3	0.724276	1.90914	163.592	0	0	1.959	1.623	0.162	1.283	0	0.150238
	2780	B0221	Cn1nc(s/c/1=N/C(=O)c1c(F)c(F)cc(F)c1F)S(=O)(=O)N	10.5	1.02119	1.76302	72.6436	0	0	1.967	1.652	0.155	1.047	0	0.15063
	776	A0776	CCCN(CCC)S(=O)(=O)c1ccc(cc1)C(=O)N[C@@H](C)C(=O)N	15	1.17609	1.34601	14.4478	0	0	1.958	1.828	0.145	0.919	0	0.150865
	309	A0309	CC(=O)OC[C@H]1O[C@@H](NS(=O)(=O)N)[C@H](OC(=O)C)[C@@H](OC(=O)C)[C@H]1OC(=O)C	5	0.69897	1.83182	162.074	0	0	1.945	1.665	0.157	1.231	0	0.150882
	2930	B0371	NS(=O)(=O)c1ccc(NC(=O)Cn2ccc(=O)c(c2)S(=O)(=O)N)cc1	31	1.49136	1.48944	0.128607	0	0	1.998	1.679	0.162	0.778	0	0.151189
	136	A0136	NS(=O)(=O)c1ccc2nc(sc2c1)n1cc(C(=O)O)c(n1)c1ccc(Cl)cc1	2.8	0.447158	1.96424	339.272	0	0	1.903	1.623	0.165	1.281	0	0.151214
	2902	B0343	NS(=O)(=O)c1cc(cs1)c1cnc(o1)C(=O)N1CCOCC1	28	1.44716	1.49288	3.15954	0	0	1.752	1.75	0.158	0.395	0	0.151722
	3482	C102	O=S(=O)(c1cc(C)c(Cl)cc1SCc1cccc(c1)C(F)(F)F)NC(=N)Nc1ccccc1S(=O)(=O)N	59	1.77085	1.30642	26.2265	0	0	1.995	1.841	0.146	1.024	0	0.152744
	1113	A1113	CN1CCN(CCC(=O)Nc2nnc(s2)S(=O)(=O)N)CC1	33	1.51851	1.34007	11.7515	0	0	1.958	1.841	0.155	1.112	0	0.152761
	1458	A1458	CCCNc1nc(NCCC)nc(NCc2ccc(cc2)S(=O)(=O)N)n1	78	1.89209	2.46179	30.1091	0	1	1.959	1.759	0.145	0.962	0	0.153966
	115	A0115	CCCN(CCC)S(=O)(=O)c1ccc(cc1)C(=O)N[C@@H](CO)C(=O)N	2.6	0.414973	2.55219	515.026	0	1	1.996	1.7	0.158	1.127	0	0.155216
	949	A0949	NS(=O)(=O)c1ccc(cc1)S(=O)(=O)Nc1cccc2[nH]cc(Cl)c12	24	1.38021	1.55655	12.7761	0	0	1.999	1.662	0.173	0.986	0	0.156202
	700	A0700	O=N(=O)c1cccc(CN2C(=O)c3ccccc3S2(=O)=O)c1	11	1.04139	1.8312	75.8414	0	0	1.89	1.632	0.159	0.918	0	0.156383
	3090	B0536	CC1(C)O[C@H]2CO[C@]3(CNC(=S)Nc4ccc(cc4)S(=O)(=O)N)OC(C)(C)O[C@@H]3[C@H]2O1	82	1.91381	1.3896	27.3911	0	0	1.924	1.831	0.151	1.013	0	0.156705
	1882	A1882	NS(=O)(=O)c1ccc(cc1)c1ccc2OCOc2c1	258	2.41162	2.46627	2.26613	0	1	1.97	1.759	0.145	1.004	0	0.15675
	3417	B0891	Sc1nnc(NC(=O)N/N=C\c2cccc(Br)c2)s1	10100	4.00432	1.76738	55.8633	0	0	1.817	1.648	0.161	0.678	0	0.159012
	1395	A1395	O=S1(=O)Oc2ccc(cc2C=C1)n1cnnn1	68.6	1.83632	1.60606	12.5396	0	0	1.701	1.717	0.166	0.425	0	0.159327
	1798	A1798	CC(C)c1ccccc1c1ccc(cc1)S(=O)(=O)N	208	2.31806	1.69576	26.846	0	0	1.974	1.663	0.153	0.952	0	0.159453
	2911	B0352	CCOc1ccc(cc1c1nnc2n(nc(C)c2n1)c1ccc(C)cc1)S(=O)(=O)N	29	1.4624	1.55075	6.04171	0	0	1.996	1.662	0.162	0.815	0	0.159736
	3479	C98	O=S(=O)(c1cc(C)c(Cl)cc1SCc1ccccc1)NC(=N)NCc1ccc(S(=O)(=O)N)cc1	23.1206	1.364	1.30279	4.48776	0	0	2.028	1.735	0.155	0.663	0	0.159909
	2868	B0309	C/C(=N/Nc1ccc(cc1)S(=O)(=O)N)/c1cc2cc(Br)ccc2oc1=O	24	1.38021	1.46246	5.95883	0	0	1.902	1.708	0.156	0.513	0	0.161037
	1890	A1890	CCCN(CCC)S(=O)(=O)c1ccc(cc1)C(=O)Nc1cccc(c1)N(=O)=O	265	2.42325	2.3628	2.4943	0	1	1.958	1.745	0.158	0.843	0	0.161303
	752	A0752	NS(=O)(=O)c1ccc(OCC=C)cc1	13.5	1.13033	1.57019	38.9142	0	0	1.97	1.735	0.146	0.958	0	0.163177
	2148	A2148	CCCCC(=O)OC[C@H]1O[C@H]([C@H](OC(=O)CCCC)[C@@H](OC(=O)CCCC)[C@@H]1OC(=O)CCCC)n1cc(nn1)c1ccc(cc1)S(=O)(=O)N	951	2.97818	1.08551	63.5511	0	0	1.821	1.871	0.159	0.369	0	0.163758
	2003	A2003	NS(=O)(=O)c1ccc(CNC(=O)CCCNC(=O)NCc2ccccc2)cc1	456.6	2.65954	1.62143	39.0334	0	0	1.975	1.652	0.159	0.814	0	0.164081
	3495	C120	O=S(=O)(c1cc(C)c(Cl)cc1SCc1cc2c(cc1Cl)OCO2)NC(=N)Nc1ccc(S(=O)(=O)N)cc1	416	2.61909	2.43885	6.88201	0	1	1.977	1.772	0.146	1.048	0	0.164264
	832	A0832	NS(=O)(=O)c1nnc(NC(=O)CCSSCCC(=O)Nc2nnc(s2)S(=O)(=O)N)s1	18	1.25527	1.37295	9.37443	0	0	1.971	1.828	0.16	1.22	0	0.165824
	2989	B0430	CCOc1ccc(cc1c1nnc2n(nc(C)c2n1)c1ccc(Cl)cc1)S(=O)(=O)N1CC[NH2]CC1	42	1.62325	1.45748	10.2123	0	0	1.903	1.708	0.156	0.505	0	0.16611
	2924	B0365	NS(=O)(=O)c1ccc(NC(=S)Nc2ccc(c(c2)C(=O)O)[C@H]2c3ccc(O)cc3Oc3cc(O)ccc23)c(F)c1	30	1.47712	1.50959	2.19815	0	0	1.746	1.734	0.16	0.355	0	0.166249
	1422	A1422	CC(=O)OC[C@H]1O[C@@H](SCc2nnn(c3ccc(cc3)S(=O)(=O)N)c2C#CCO)[C@H](OC(=O)C)[C@@H](OC(=O)C)[C@@H]1OC(=O)C	72	1.85733	1.71835	7.48274	0	0	1.706	1.673	0.18	0.639	0	0.167235
	3465	C78	NS(=O)(=O)[C@H]1C=[N]=CC=C1N1CCN(CC1)c1ccccc1F	148	2.17026	1.87384	13.6584	0	0	1.882	1.631	0.183	1.309	0	0.16824
	620	A0620	Cn1nc(s/c/1=N\C(=O)CCSSCCC(=O)N[C@@H]1S[C@@H](NN1C)S(=O)(=O)N)S(=O)(=O)N	9.3	0.968483	1.23016	27.0192	0	0	1.874	1.874	0.158	0.844	0	0.168567
	3120	B0574	COc1cccc(/C=C\C(=O)C[C@@H]2O[C@@H](COC(=O)C)[C@@H](OC(=O)C)[C@@H](OC(=O)C)[C@H]2OC(=O)C)c1	93	1.96848	1.43351	27.1767	0	0	1.921	1.695	0.168	0.598	0	0.170717
	323	A0323	NS(=O)(=O)c1ccc(CNS(=O)(=O)c2ccc(N/C(=N/Cc3ccccn3)/S)cc2)cc1	5.2	0.716003	1.53303	114.11	0	0	1.933	1.667	0.174	0.782	0	0.170728
	2674	B0101	NS(=O)(=O)c1ccc(cc1)n1cc(c(C#N)c1NC(=O)c1ccc(Br)cc1)c1ccc(Br)cc1	5.3	0.724276	1.39029	91.956	0	0	1.945	1.746	0.147	0.563	0	0.172336
	131	A0131	NS(=O)(=O)c1ccc2[C@@H](CS(=O)(=O)c2c1)OCc1ccccc1	2.8	0.447158	2.40392	437.6	0	1	1.865	1.747	0.151	0.577	0	0.174293
	2832	B0273	NS(=O)(=O)c1nnc(NS(=O)(=O)c2ccc(NC(=S)Nc3ccccc3F)cc2)s1	18	1.25527	2.39802	91.0358	0	1	1.931	1.788	0.149	0.951	0	0.174354
	799	A0799	Cc1ccc(cc1)c1cc(nn1c1ccc(cc1)S(=O)(=O)N)C(F)(F)F	16	1.20412	1.27286	5.70844	0	0	1.958	1.841	0.166	1.114	0	0.174567
	2805	B0246	NS(=O)(=O)c1cc(c2nnc(s2)c2ccccc2)c(Cl)cc1Cl	14	1.14613	2.6617	132.234	0	1	1.898	1.667	0.16	0.93	0	0.176224
	1028	A1028	NS(=O)(=O)c1cc(cs1)c1oc(nc1)C(=O)N1CCOCC1	28	1.44716	1.55969	7.77573	0	0	1.98	1.731	0.145	0.929	0	0.176974
	3481	C100	Clc1c(C)cc(S(=O)(=O)NC(=N)Nc2ccc(S(=O)(=O)N)cc2)c(SCc2cccc(c2)C(F)(F)F)c1	33	1.51851	1.3174	13.2442	0	0	2.035	1.841	0.151	1.233	0	0.177694
	2683	B0110	O=C(O)c1ccc(cc1)n1c(=O)c2cccc3cccc(c1=O)c23	5.9	0.770852	1.6157	109.599	0	0	1.92	1.748	0.148	1.009	0	0.178282
	1124	A1124	NS(=O)(=O)c1ccc(cc1)n1cc([nH]c1=O)c1ccccc1	34	1.53148	1.60803	4.99823	0	0	2.061	1.662	0.154	1.022	0	0.178868
	1141	A1141	NS(=O)(=O)c1ccc(cc1)/N=C/c1cc(Cl)cc(Cl)c1O	35.6	1.55145	2.69451	73.6768	0	1	1.898	1.667	0.16	1.002	0	0.179038
	1979	A1979	COc1ccc(cc1)N1CCN(CC1)C(=O)Nc1ccc(cc1)S(=O)(=O)N	409	2.61172	2.46051	5.78974	0	1	1.958	1.772	0.146	1.04	0	0.180722
	160	A0160	NS(=O)(=O)c1ccc(CNC(=O)Cc2ccc(F)cc2)cc1	3.1	0.491362	1.5462	214.676	0	0	1.967	1.656	0.169	0.783	0	0.180951
	2462	A2462	Oc1ccccc1/C=N/CCCC/N=C/c1ccccc1O	10500	4.02119	1.66919	58.4902	0	0	1.823	1.648	0.166	0.548	0	0.181555
	122	A0122	NS(=O)(=O)c1ccc(cc1)N1C(=O)c2cc(Cl)c(Cl)cc2C1=O	2.7	0.431364	1.76356	308.834	0	0	1.931	1.642	0.155	0.889	0	0.184536
	2913	B0354	NS(=O)(=O)c1ccc(Nc2nc(NN3C(=O)/C(=C\c4ccc(Cl)cc4)/N=C3c3ccccc3)cs2)cc1	29	1.4624	1.9507	33.3906	0	0	1.931	1.62	0.16	1.249	0	0.186671
	3472	C90	Cc1c(c(C)nn1C1=CC=[N]=C[C@@H]1S(=O)(=O)N)CCCC	48.6	1.68664	1.58096	6.26565	0	0	1.731	1.772	0.157	0.632	0	0.187136
	1165	A1165	Nc1c(F)cc(cc1Cl)S(=O)(=O)Nc1nnc(s1)S(=O)(=O)N	38	1.57978	1.00587	36.3287	0	0	1.951	1.842	0.161	0.445	0	0.187669
	151	A0151	NS(=O)(=O)c1nnc(NS(=O)(=O)c2ccc(NC(=O)CCC(=O)O)cc2)s1	3	0.477121	1.85491	288.772	0	0	1.903	1.648	0.155	1.04	0	0.187946
	1548	A1548	CC(=O)OC[C@H]1O[C@@H](SNCc2ccc(cc2)S(=O)(=O)N)[C@H](OC(=O)C)[C@@H](OC(=O)C)[C@H]1OC(=O)C	91	1.95904	1.55997	20.3706	0	0	1.96	1.652	0.167	0.744	0	0.188254
	3057	B0503	COc1cccc(c1)c1c([nH]c2ccc(cc12)S(=O)(=O)N)C(=O)NN	71	1.85126	2.16968	17.2004	0	1	1.961	1.786	0.146	0.486	0	0.188582
	2859	B0300	Cc1ccc(cc1)S(=O)(=O)NC(=O)Nc1ccc2c(C)cc(=O)oc2c1	23	1.36173	1.61903	18.8955	0	0	1.76	1.73	0.154	0.533	0	0.190143
	3467	C80	NS(=O)(=O)[C@H]1C=[N]=CC=C1N1CCN(CC1)c1ccccc1OC	652	2.81425	2.04248	27.4236	0	0	1.885	1.601	0.166	1.295	0	0.190469
	150	A0150	NS(=O)(=O)c1ccc(CC/N=C(/S)\Nc2ccc(cc2)S(=O)(=O)N)cc1	3	0.477121	1.78696	274.529	0	0	1.931	1.628	0.157	0.892	0	0.190795
	3494	C118	O=S(=O)(c1cc(C)c(Cl)cc1SCc1cc(=O)[nH]c2c1cccc2)NC(=N)NNc1ccc(S(=O)(=O)N)cc1	268	2.42813	2.25599	7.08949	0	1	2.047	1.745	0.155	0.828	0	0.194451
	758	A0758	NS(=O)(=O)c1ccc(cc1)n1ncc(C(=O)N/N=C/2\C(=O)N(Cc3ccccc3)c3ccccc23)c1c1ccccc1	13.6	1.13354	2.62167	131.282	0	1	1.898	1.667	0.153	0.747	0	0.194508
	1213	A1213	CCOc1ccc(cc1c1nnc2c(n1)c(C)nn2c1ccc(Cl)cc1)S(=O)(=O)N1CCNCC1	42.3	1.62634	1.38517	14.8288	0	0	1.903	1.708	0.169	0.523	0	0.194901
	260	A0260	NS(=O)(=O)c1ccc(CCNCc2cc(Cl)cc(Cl)c2O)cc1	4.1	0.612784	1.32446	116.139	0	0	1.915	1.731	0.159	0.413	0	0.195725
	550	A0550	NS(=O)(=O)c1ccc(CNS(=O)(=O)c2c(F)c(F)cc(F)c2F)cc1	8.5	0.929419	1.76859	90.2894	0	0	1.89	1.628	0.159	0.759	0	0.19679
	2903	B0344	CCCN(CCC)S(=O)(=O)c1ccc(cc1)C(=O)N[C@H](CS)C(=O)N	28	1.44716	2.64818	82.992	0	1	1.898	1.667	0.151	0.778	0	0.197734
	1381	A1381	CO[C@H]1O[C@H](Cn2cc(COC(=O)c3ccc(cc3)S(=O)(=O)N)nn2)[C@@H](O)[C@H](O)[C@H]1O	67	1.82607	1.54705	15.2798	0	0	1.66	1.749	0.174	0.457	0	0.198278
	2659	B0086	NS(=O)(=O)c1nnc(NC(=O)[C@@]23C[C@@H]4C[C@@H](C[C@@H](C4)C2)C3)s1	4.9	0.690196	1.40199	103.13	0	0	1.845	1.838	0.151	0.847	0	0.198296
	2621	B0048	NS(=O)(=O)c1ccc(CCNC(=O)CCCNc2ccn(O)c(=O)n2)cc1	3.5	0.544068	1.49763	175.266	0	0	1.856	1.693	0.18	0.701	0	0.198339
	1285	A1285	CCCC(=O)OC[C@H]1O[C@H]([C@H](OC(=O)CCC)[C@@H](OC(=O)CCC)[C@H]1OC(=O)CCC)n1cc(nn1)c1ccc(cc1)S(=O)(=O)N	51.8	1.71433	1.10737	35.4052	0	0	1.789	1.865	0.164	0.359	0	0.198775
	785	A0785	COc1ccc2[C@@H](NCCc2c1)c1ccc(cc1)S(=O)(=O)N	15.4	1.18752	1.70232	43.3509	0	0	1.994	1.636	0.156	0.92	0	0.199027
	2890	B0331	NS(=O)(=O)c1ccc(CNC(=S)Nc2ccccc2)cc1	26	1.41497	1.661	17.3871	0	0	2.005	1.652	0.153	0.907	0	0.202458
	3473	C91	Cc1c(c(C)nn1C1=CC=[N]=C[C@@H]1S(=O)(=O)N)CCC(=O)OCC	19.5	1.29003	1.67736	30.0245	0	0	1.715	1.759	0.166	0.849	0	0.204163
	551	A0551	CCOC(=O)c1ccc(NC(=O)NNC(=O)c2ccc(cc2)S(=O)(=O)N)cc1	8.5	0.929419	1.52774	64.3756	0	0	1.947	1.681	0.154	0.615	0	0.204688
	2037	A2037	Cc1cc(=O)oc2cc(O)ccc12	560	2.74819	1.35821	50.5779	0	0	1.974	1.845	0.153	1.193	0	0.20518
	2056	A2056	NS(=O)(=O)c1ccc(cc1)n1cc(c2nc3ccccc3[nH]2)c(n1)c1ccc(Br)cc1	641.5	2.8072	2.65475	5.43067	0	1	2.034	1.68	0.144	1.165	0	0.205685
	1504	A1504	Nc1c(I)cc(cc1I)S(=O)(=O)N	85	1.92942	1.70175	11.8	0	0	1.927	1.615	0.177	0.895	0	0.206355
	1512	A1512	Nc1c(Br)cc(cc1I)S(=O)(=O)N	86	1.9345	1.30551	32.5141	0	0	1.883	1.743	0.158	0.329	0	0.206568
	1148	A1148	CCN[C@H]1CN(CCCOC)S(=O)(=O)c2sc(cc12)S(=O)(=O)N	36	1.5563	1.89888	22.0125	0	0	2.011	1.615	0.158	1.315	0	0.207633
	2682	B0109	CC(=O)OC[C@H]1O[C@H](NC(=S)NCc2ccc(cc2)S(=O)(=O)N)[C@@H](OC(=O)C)[C@H](OC(=O)C)[C@@H]1OC(=O)C	5.8	0.763428	1.36944	79.3808	0	0	1.899	1.728	0.178	0.707	0	0.208346
	2781	B0222	Cc1ncc(o1)c1ccc(s1)S(=O)(=O)N	11	1.04139	1.89899	82.3507	0	0	1.89	1.632	0.156	1.026	0	0.208599
	2921	B0362	C[C@]12CC[C@@H]3[C@@H](CCc4cc(OS(=O)(=O)N)ccc34)[C@H]1CCC2=O	30	1.47712	1.49526	1.22781	0	0	1.993	1.679	0.155	0.681	0	0.209091
	2707	B0137	Cc1ncc(n1CCNC(=S)Nc1ccc(cc1)S(=O)(=O)N)N(=O)=O	7.3	0.863323	1.35053	56.4338	0	0	1.875	1.847	0.164	1.047	0	0.209912
	2897	B0338	Cc1onc(c1c1ccc(cc1)S(=O)(=O)N)c1ccccc1	27	1.43136	2.74979	92.1097	0	1	1.898	1.667	0.151	1.001	0	0.210485
	1062	A1062	C[C@@]12CC[C@H]3[C@H](CCc4cc(OS(=O)(=O)N)ccc34)[C@@H]1CCC2=O	30	1.47712	1.45181	1.71342	0	0	1.963	1.679	0.172	0.729	0	0.210998
	2593	B0020	CCCN(CCC)S(=O)(=O)c1ccc(cc1)C(=O)N[C@H](CO)C(=O)N	2.6	0.414973	2.62763	533.206	0	1	1.956	1.7	0.162	1.23	0	0.212479
	121	A0121	NS(=O)(=O)c1nnc(NC(=O)CCC(=O)O)s1	2.7	0.431364	1.42418	230.158	0	0	1.902	1.708	0.156	0.429	0	0.212911
	2877	B0318	Cc1ccc(cc1)c1nn(cc1/C=N/Nc1nc(cs1)c1cc2cc(Cl)ccc2oc1=O)c1ccc(cc1)S(=O)(=O)N	24	1.38021	2.79803	102.725	0	1	1.898	1.628	0.162	1.046	0	0.213461
	401	A0401	COc1ccc2[C@@H](N(CCc2c1)S(=O)(=O)N)c1ccc(cc1)S(=O)(=O)N	6.5	0.812913	2.465	203.23	0	1	1.844	1.739	0.162	0.756	0	0.213504
	1341	A1341	CCCN(CCC)S(=O)(=O)c1ccc(cc1)C(=O)Nc1ccccc1C	61.3	1.78746	1.51509	15.2379	0	0	1.653	1.753	0.169	0.32	0	0.213533
	2831	B0272	Cc1cc(C)c2nc(S)n(c3ccc(cc3)S(=O)(=O)N)c(=O)c2c1	18	1.25527	1.69309	34.8783	0	0	1.941	1.628	0.16	0.756	0	0.215423
	3047	B0492	CO[C@@H]1O[C@H](Cn2cc(COC(=O)c3ccc(cc3)S(=O)(=O)N)nn2)[C@H](O)[C@H](O)[C@@H]1O	67	1.82607	2.20108	20.5364	0	1	1.961	1.78	0.14	0.441	0	0.215643
	250	A0250	Nc1cc(Nc2ccc(cc2)S(=O)(=O)N)nc(N)n1	3.9	0.591065	1.54167	160.829	0	0	1.899	1.658	0.174	0.653	0	0.215717
	2784	B0225	COc1cc(/C=C\C(=O)OCCCCON(=O)=O)ccc1OC(=O)c1ccc(cc1)S(=O)(=O)N	11	1.04139	2.00091	92.1381	0	1	1.943	1.862	0.141	0.405	0	0.216662
	1769	A1769	COC(=O)[C@@H](NS(=O)(=O)NCC(C)C)C(C)C	191	2.28103	1.57676	30.875	0	0	1.98	1.646	0.162	0.739	0	0.217244
	1204	A1204	OC(=O)c1ccc(cc1)N1C(=O)c2cc(Cl)c(Cl)cc2C1=O	41.6	1.61909	2.04116	26.068	0	0	1.886	1.568	0.166	1.117	0	0.217311
	742	A0742	Cc1ccc(cc1)C1=Nn2c(SC1)nnc2c1ccc(cc1)S(=O)(=O)N	13	1.11394	1.37237	23.1991	0	0	1.746	1.788	0.153	0.25	0	0.217499
	1639	A1639	COc1ccc2c(cc(=O)oc2c1)CC(=O)Nc1ccccc1S(=O)(=O)N	113	2.05308	1.46888	28.4549	0	0	1.85	1.826	0.16	1.066	0	0.218926
	161	A0161	CC(C)(C)c1ccc2C(=O)N(Cc3ccc(cc3)S(=O)(=O)N)C(=O)c2c1	3.1	0.491362	1.60607	226.862	0	0	1.903	1.642	0.166	0.611	0	0.219385
	1245	A1245	CCOC(=O)CN1C(=O)C=C(C)OS1(=O)=O	47	1.6721	1.40576	15.9286	0	0	1.664	1.792	0.168	0.309	0	0.220871
	1584	A1584	NS(=O)(=O)c1ccc(cc1)c1cccc(C=O)c1	98.5	1.99344	1.25981	36.802	0	0	1.983	1.857	0.163	1.204	0	0.221674
	2454	A2454	Cc1cc(c(S/C(=N\Nc2ccc(cc2)N(=O)=O)/c2ccccc2)cc1Cl)S(=O)(=O)N	10000	4	2.64552	33.862	0	1	1.991	1.717	0.148	1.273	0	0.224107
	2732	B0167	NS(=O)(=O)c1nnc(NC(=O)C[NH](CC[NH](CC[NH](CC(=O)O)CC(=O)Nc2nnc(s2)S(=O)(=O)N)CC(=O)O)CC(=O)O)s1	8.3	0.919078	1.4054	52.9144	0	0	1.758	1.745	0.179	0.479	0	0.224721
	3153	B0611	NS(=O)(=O)c1ccc(cc1)C(=O)NNC(=S)N[C@H]1O[C@@H](CO)[C@@H](O)[C@@H](O)[C@H]1O	112	2.04922	1.72106	16.0137	0	0	1.787	1.708	0.152	0.69	0	0.224926
	859	A0859	COc1ccc(cc1)c1cc(CO)nn1c1ccc(cc1)S(=O)(=O)N	20	1.30103	1.77703	36.5868	0	0	1.961	1.614	0.158	0.896	0	0.225021
	2740	B0175	NS(=O)(=O)c1ccc(NC(=O)CSc2nc(c3ccc(Cl)cc3)c(C#N)c(=O)[nH]2)cc1	8.5	0.929419	2.82045	203.464	0	1	1.993	1.63	0.154	1.275	0	0.225938
	2078	A2078	COc1ccc(/C=C/C(=O)C[C@@H]2O[C@H](COC(=O)C)[C@@H](OC(=O)C)[C@H](OC(=O)C)[C@H]2OC(=O)C)cc1OC	753	2.87679	2.42232	15.7979	0	1	2.006	1.786	0.151	1.24	0	0.22918
	2737	B0172	NS(=O)(=O)c1ccc(NC(=O)CCCCCNc2ccn(O)c(=O)n2)cc1	8.5	0.929419	1.51116	62.592	0	0	1.942	1.681	0.154	0.564	0	0.229997
	981	A0981	NS(=O)(=O)c1ccc(Nc2nc(cs2)c2cc3cc(Cl)ccc3oc2=O)cc1	25.04	1.39863	2.81258	101.095	0	1	1.898	1.614	0.163	1.016	0	0.23073
	2588	B0015	COC(=O)[C@H]1C[C@@H](CN1S(=O)(=O)[C@H]1O[C@H](COC(=O)C)[C@@H](OC(=O)C)[C@H](OC(=O)C)[C@H]1OC(=O)C)OS(=O)(=O)N	2	0.30103	1.58082	425.136	0	0	1.944	1.668	0.153	0.639	0	0.231058
	2950	B0391	CCOc1ccc2nc(sc2c1)C(=O)ON	34	1.53148	1.55036	1.23292	0	0	1.996	1.662	0.155	0.719	0	0.231605
	2601	B0028	NS(=O)(=O)c1ccc(cc1)n1cc(c2ccc(Br)cc2)c2c3nnnn3cnc12	2.8	0.447158	1.83069	309.406	0	0	1.804	1.648	0.156	0.711	0	0.231888
	3214	B0678	CC(=O)OC[C@H]1O[C@@H]([C@@H](OC(=O)C)[C@H](OC(=O)C)[C@H]1OC(=O)C)S(=O)(=O)NCCOS(=O)(=O)N	215	2.33244	1.52954	34.423	0	0	1.878	1.68	0.183	0.806	0	0.233423
	2538	A2538	Oc1cccc(O)c1	69700	4.84323	1.86394	61.5146	0	0	1.822	1.648	0.155	0.823	0	0.234152
	2141	A2141	CC1(C)CC(=O)C2=C(C1)N(C1=C([C@@H]2c2cccc(N)c2)C(=O)CC(C)(C)C1)c1ccc(cc1)S(=O)(=O)N	920	2.96379	2.04773	30.9085	0	0	1.781	1.57	0.169	0.876	0	0.234441
	1575	A1575	CC(=O)OC[C@H]1O[C@H]([C@H](OC(=O)C)[C@@H](OC(=O)C)[C@H]1OC(=O)C)S(=O)(=O)NCCc1ccc(cc1)S(=O)(=O)N	96	1.98227	2.04912	3.37231	0	1	1.975	1.834	0.154	0.63	0	0.235678
	3173	B0636	C[NH]1CCN(CC1)C(=O)c1cc(c2ccc3ccccc3c2)n(c1C)c1ccc(cc1)S(=O)(=O)N	133	2.12385	1.80813	14.8655	0	0	1.785	1.723	0.172	1.228	0	0.235947
	769	A0769	NS(=O)(=O)c1ccc(cc1)n1cc(COc2ccc3ccc(=O)oc3c2)nn1	14.3	1.15534	1.59614	38.1541	0	0	1.971	1.667	0.151	0.719	0	0.236252
	3126	B0580	CC(=O)OC[C@H]1O[C@@H]([C@@H](OC(=O)C)[C@H](OC(=O)C)[C@H]1OC(=O)C)S(=O)(=O)NCCc1ccc(cc1)S(=O)(=O)N	95	1.97772	1.56071	21.0855	0	0	1.755	1.728	0.153	0.366	0	0.236748
	658	A0658	CC(C)Oc1ccc(cc1)c1ccc2OS(=O)(=O)C=Cc2c1	9.8	0.991226	2.41929	144.07	0	1	1.819	1.739	0.161	0.569	0	0.237027
	568	A0568	NS(=O)(=O)c1ccc(NC(=O)N2CCN(CC2)c2ccccc2)cc1	8.7	0.939519	2.43614	159.296	0	1	1.8	1.747	0.16	0.58	0	0.237051
	149	A0149	NS(=O)(=O)Nc1ccc(NC(=O)Nc2ccc(Cl)cc2)cc1	3	0.477121	1.75969	268.814	0	0	1.748	1.648	0.162	0.473	0	0.237941
	2871	B0312	Nc1nc(=O)[nH]c2n(cc(c3ccc(Br)cc3)c12)c1ccc(cc1)S(=O)(=O)N	24	1.38021	1.80578	30.8333	0	0	2.008	1.641	0.151	1.147	0	0.239374
	718	A0718	COc1ccc2[C@@H](N(CCc2c1)S(=O)(=O)N)c1ccc(N)cc1	12	1.07918	2.75485	155.272	0	1	2.038	1.657	0.157	1.449	0	0.239879
	333	A0333	NS(=O)(=O)c1ccc(s1)c1cn(nn1)c1ccc(I)cc1	5.4	0.732394	1.35966	85.6463	0	0	1.921	1.708	0.173	0.574	0	0.240072
	458	A0458	CC(=O)OC[C@H]1O[C@@H](NC(=S)Nc2ccc(cc2)S(=O)(=O)N)[C@H](OC(=O)C)[C@@H](OC(=O)C)[C@H]1OC(=O)C	7.3	0.863323	1.40314	62.5281	0	0	1.874	1.847	0.158	1.078	0	0.240848
	2789	B0230	COc1ccc2[C@H](N(CCc2c1)S(=O)(=O)N)c1ccc(N)cc1	12	1.07918	1.9795	83.4262	0	0	1.892	1.652	0.162	1.398	0	0.241464
	922	A0922	Nc1c(Cl)cc(cc1Br)S(=O)(=O)Nc1nnc(s1)S(=O)(=O)N	23	1.36173	1.65775	21.7388	0	0	1.821	1.723	0.148	0.677	0	0.241903
	519	A0519	Cc1ccccc1S(=O)(=O)NC(=O)NCCc1ccc(cc1)S(=O)(=O)N	8.1	0.908485	1.81378	99.6489	0	0	2.043	1.615	0.155	1.181	0	0.242728
	1661	A1661	CC(=O)OC[C@H]1O[C@H](O[C@@H]2[C@@H](COC(=O)C)O[C@H]([C@H](OC(=O)C)[C@H]2OC(=O)C)n2cc(nn2)c2ccc(cc2)S(=O)(=O)N)[C@H](OC(=O)C)[C@@H](OC(=O)C)[C@@H]1OC(=O)C	120	2.07918	2.51131	20.7834	0	1	1.862	1.751	0.162	0.975	0	0.243793
	1779	A1779	NS(=O)(=O)c1ccc(cc1)/N=C/c1csc2ccccc12	197	2.29447	2.37646	3.57363	0	1	1.958	1.772	0.162	1.073	0	0.244458
	2069	A2069	COC(=O)c1ccc(cc1)[C@@H](O)c1ccc(cc1)c1ccc(cc1)S(=O)(=O)N	710	2.85126	2.71389	4.8179	0	1	2.04	1.613	0.156	1.114	0	0.244689
	800	A0800	NS(=O)(=O)c1ccc(NC(=O)c2c(F)c(F)cc(F)c2F)c(Cl)c1	16	1.20412	1.70943	41.9652	0	0	2.018	1.717	0.148	1.334	0	0.245948
	963	A0963	Nc1nc(=O)[nH]c2c1c(cn2c1ccc(cc1)S(=O)(=O)N)c1ccc(Br)cc1	24.4	1.38739	2.71836	95.9335	0	1	1.898	1.628	0.155	0.776	0	0.24605
	114	A0114	NS(=O)(=O)c1ccc(NCc2cc(Br)ccc2O)cc1	2.6	0.414973	1.77505	327.75	0	0	1.901	1.67	0.149	0.896	0	0.246826
	2956	B0397	C[C@@H]1C=C(C)N(Cc2ccc(cc2)S(=O)(=O)N)C(=C1C)C	35	1.54407	1.6459	6.5953	0	0	1.997	1.679	0.146	0.901	0	0.247837
	2861	B0302	NS(=O)(=O)c1ccc(cc1)n1cc(/C=N/Nc2nc(cs2)c2cc3cc(Br)ccc3oc2=O)c(n1)c1ccc(Cl)cc1	23	1.36173	1.3541	0.560417	0	0	2.009	1.747	0.179	1.111	0	0.247912
	2651	B0078	Nc1nc(N)c2nc(C[NH2]CCc3ccc(cc3)S(=O)(=O)N)cnc2n1	4.7	0.672098	1.89017	181.234	0	0	1.884	1.614	0.156	0.892	0	0.248745
	1306	A1306	NS(=O)(=O)c1ccc(CCNC(=O)CCS)cc1	56	1.74819	1.63433	6.51297	0	0	1.626	1.731	0.179	0.52	0	0.248827
	2878	B0319	CC[NH](CC)Cc1cn(nn1)c1ccc2OS(=O)(=O)C=Cc2c1	25	1.39794	2.81064	101.056	0	1	1.898	1.614	0.155	0.903	0	0.249049
	3499	C75	NS(=O)(=O)[C@H]1C=[N]=CC=C1N1CCN(CC1)c1ccccc1	124	2.09342	2.10881	0.735318	0	0	1.907	1.529	0.177	1.266	0	0.249239
	1409	A1409	Cc1ccc(OS(=O)(=O)N)c(OS(=O)(=O)N)c1	70.8	1.85003	2.85884	54.5292	0	1	2.002	1.616	0.159	1.378	0	0.24964
	2098	A2098	CC(C)OC(=O)c1cc(O)ccc1O	810	2.90849	1.42127	51.1338	0	0	2.044	1.822	0.148	1.344	0	0.250076
	2768	B0206	C[N](C)(C)c1ccc2OS(=O)(=O)C=Cc2c1	9.6	0.982271	1.42466	45.0371	0	0	1.916	1.709	0.152	0.422	0	0.250635
	553	A0553	COc1ccc2NC(=O)/C(=N\c3ccc(NC(=O)Nc4ccc(cc4)S(=O)(=O)N)cc3)/c2c1	8.5	0.929419	2.64239	184.305	0	1	2.043	1.63	0.15	0.976	0	0.251165
	274	A0274	OC(=O)c1ccc(cc1)N1C(=O)[C@@H]2CC=CC[C@@H]2C1=O	4.5	0.653213	1.66338	154.646	0	0	2.049	1.715	0.145	1.272	0	0.251274
	666	A0666	NS(=O)(=O)c1ccc(CCNC(=S)Nc2ccc(cc2)C(=O)O)cc1	10	1	1.61162	61.1623	0	0	1.785	1.699	0.153	0.409	0	0.252011
	2191	A2191	Cc1ccc(NC(=S)NNC(=O)c2ccccc2O)cc1	1245	3.09517	1.83322	40.7717	0	0	1.609	1.664	0.175	0.491	0	0.252452
	3142	B0598	COC(=O)[C@H]1O[C@H](SNCc2ccc(cc2)S(=O)(=O)N)[C@@H](OC(=O)C)[C@H](OC(=O)C)[C@H]1OC(=O)C	102	2.0086	1.60176	20.2548	0	0	1.728	1.717	0.155	0.345	0	0.253108
	2017	A2017	O=C1NS(=O)(=O)c2cc(ccc12)n1cc(nn1)c1ccccc1	484	2.68485	1.80711	32.6923	0	0	1.997	1.634	0.151	1.08	0	0.253452
	286	A0286	Cc1ccc(cc1)c1oc(nn1)c1cc(c(Cl)cc1Cl)S(=O)(=O)N	4.7	0.672098	1.64665	145.001	0	0	1.87	1.772	0.151	1.101	0	0.253871
	1520	A1520	CC(=O)OC[C@H]1O[C@H]([C@H](OC(=O)C)[C@@H](OC(=O)C)[C@@H]1O[C@H]1O[C@H](COC(=O)C)[C@@H](OC(=O)C)[C@H](OC(=O)C)[C@H]1OC(=O)C)S(=O)(=O)NCc1ccc(cc1)S(=O)(=O)N	88	1.94448	2.14814	10.4739	0	0	1.879	1.554	0.168	1.283	0	0.254093
	951	A0951	Cc1ccc2occ(/C=N/c3nccc(Nc4ccc(cc4)S(=O)(=O)N)n3)c(=O)c2c1	24	1.38021	1.76854	28.1353	0	0	2.03	1.641	0.15	1.116	0	0.254596
	340	A0340	NS(=O)(=O)c1ccc(CNS(=O)(=O)c2ccc(NC(=O)c3c(F)c(F)cc(F)c3F)cc2)cc1	5.5	0.740363	1.74486	135.676	0	0	1.963	1.623	0.155	0.839	0	0.254641
	2109	A2109	CCCc1cc(=O)oc2c3[C@H](O)[C@H](C)[C@@H](C)Oc3c3C=CC(C)(C)Oc3c12	830	2.91908	1.99715	31.5829	0	0	1.781	1.57	0.169	0.765	0	0.255598
	2380	A2380	CCOC(=O)c1ccc(O)cc1	8200	3.91381	2.06845	47.15	0	0	1.78	1.565	0.168	0.878	0	0.257831
	2623	B0050	CN(CS(=O)(=O)O)c1ccc(cc1)/N=N/c1ccc(cc1)S(=O)(=O)N	3.5	0.544068	2.00503	268.525	0	0	1.904	1.553	0.167	1.023	0	0.257946
	3132	B0586	CC(=O)OC[C@@H]1O[C@H]([C@H](OC(=O)C)[C@@H](OC(=O)C)[C@@H]1OC(=O)C)S(=O)(=O)Cc1nnn(c1I)c1ccc(cc1)S(=O)(=O)N	97	1.98677	2.41197	21.4017	0	1	1.939	1.735	0.137	0.556	0	0.258586
	308	A0308	CC(=O)OC[C@H]1O[C@@H](NS(=O)(=O)N)[C@H](OC(=O)C)[C@@H](OC(=O)C)[C@@H]1OC(=O)C	5	0.69897	1.79389	156.648	0	0	2.03	1.598	0.159	1.062	0	0.258737
	1534	A1534	Cc1cc(C)c(c(C)c1)S(=O)(=O)Nc1ccc(cc1)[C@@H]1C2=C(CC(C)(C)CC2=O)N(C2=C1C(=O)CC(C)(C)C2)c1ccc(cc1)S(=O)(=O)N	90	1.95424	1.64067	16.0455	0	0	1.624	1.761	0.169	0.554	0	0.259634
	1867	A1867	NS(=O)(=O)c1ccc(NC(=O)CCN2CC[C@H](Cc3ccccc3)CC2)cc1	248	2.39445	1.34829	43.691	0	0	1.974	1.857	0.148	1.168	0	0.25985
	72	A0072	Cc1ccc(cc1)c1nn(cc1C(=O)NN)c1ccc(cc1)S(=O)(=O)N	2	0.30103	2.33412	675.378	0	1	1.842	1.802	0.159	0.762	0	0.260399
	2999	B0440	COc1ccc2c(c1)nc(S)n(c1ccc(cc1)S(=O)(=O)N)c2=O	45	1.65321	1.9613	18.6359	0	0	1.932	1.583	0.159	1.062	0	0.260676
	1295	A1295	NS(=O)(=O)c1ccc(cc1)N1[C@H](SCC1=O)c1cccc(F)c1	53.1	1.72509	1.59902	7.30815	0	0	1.606	1.749	0.172	0.386	0	0.260881
	1755	A1755	CC(=O)NNc1ccccc1S(=O)(=O)N	175	2.24304	1.89503	15.5151	0	0	1.761	1.619	0.161	0.638	0	0.261039
	1238	A1238	Nc1ccc(cc1F)S(=O)(=O)Nc1nnc(s1)S(=O)(=O)N	46	1.66276	1.27579	23.2728	0	0	1.981	1.731	0.174	0.703	0	0.262019
	1865	A1865	NS(=O)(=O)c1ccc(NC(=O)CCCN2CCOCC2)cc1	246	2.39094	1.46999	38.5181	0	0	1.812	1.831	0.151	0.862	0	0.262306
	430	A0430	NS(=O)(=O)c1ccc(NC(=S)N[C@@H]2O[C@H](CO)[C@H](O)[C@H](O)[C@H]2O)cc1	7	0.845098	1.32674	56.9921	0	0	1.945	1.864	0.157	1.196	0	0.263017
	3439	B0915	OB(O)c1ccccc1	120000	5.07918	1.72594	66.0192	0	0	1.867	1.615	0.164	0.596	0	0.263302
	598	A0598	Fc1cccc(c1)c1cn(nn1)c1ccc2OS(=O)(=O)C=Cc2c1	9	0.954243	1.82017	90.7447	0	0	1.731	1.7	0.156	0.755	0	0.26355
	2452	A2452	Brc1ccccc1CC(=O)Oc1ccc2CCS(=O)(=O)Oc2c1	10000	4	2.26784	43.3039	0	1	1.957	1.731	0.151	0.461	0	0.263578
	1288	A1288	NS(=O)(=O)Nc1ccc(cc1)S(=O)(=O)Nc1nnc(s1)S(=O)(=O)N	52	1.716	1.8998	10.7109	0	0	1.951	1.566	0.166	0.986	0	0.263621
	2045	A2045	COc1cc2ccc(=O)oc2c(O)c1O	610	2.78533	1.21199	56.4866	0	0	1.784	1.784	0.169	0.205	0	0.264701
	3225	B0690	C[NH](C)CCNC(=O)c1cc(c2ccccc2)n(c1C)c1ccc(cc1)S(=O)(=O)N	242	2.38382	1.3464	43.519	0	0	1.974	1.857	0.155	1.259	0	0.264934
	3266	B0738	NS(=O)(=O)c1ccc(cc1)n1cc(c(C#N)c1NC(=S)Nc1ccc(I)cc1)c1ccc(Br)cc1	460	2.66276	1.85846	30.2053	0	0	1.954	1.634	0.151	1.067	0	0.266236
	953	A0953	CC[C@@H](Sc1nc(c(C#N)c(=O)[nH]1)c1cccc(OC)c1)C(=O)Nc1ccc(cc1)S(=O)(=O)N	24	1.38021	1.70849	23.7849	0	0	2.059	1.641	0.15	1.069	0	0.266695
	1525	A1525	CC(=O)OC[C@H]1O[C@H]([C@H](OC(=O)C)[C@@H](OC(=O)C)[C@H]1OC(=O)C)S(=O)(=O)NCc1ccc(cc1)S(=O)(=O)N	89	1.94939	1.3187	32.3532	0	0	1.874	1.874	0.149	0.916	0	0.267599
	2610	B0037	CC(=O)N1C(=O)/C(=N\n2cnc3n(cc(c4ccc(Br)cc4)c3c2=N)c2ccc(cc2)S(=O)(=O)N)/c2ccccc12	3.1	0.491362	1.61913	229.52	0	0	1.746	1.753	0.15	0.562	0	0.267753
	1905	A1905	NS(=O)(=O)c1ccc(cc1)/N=C/1\[S]=C[C@H](N1C1CCCCC1)c1ccc(Br)cc1	277	2.44248	1.41147	42.2118	0	0	2.044	1.822	0.159	1.472	0	0.268136
	1507	A1507	NS(=O)(=O)c1ccc(cc1)/N=C/1\[S]=C[C@H](N1C1CCCCC1)c1ccc(F)cc1F	85.5	1.93197	1.56983	18.7446	0	0	1.605	1.749	0.172	0.319	0	0.269122
	3160	B0619	NS(=O)(=O)c1ccc(cc1)c1cn(nn1)[C@H]1O[C@H](CO)[C@@H](O)[C@@H](O)[C@H]1O	120	2.07918	1.78587	14.1071	0	0	1.829	1.678	0.15	0.766	0	0.269257
	445	A0445	FC(F)(F)c1ccc(cc1)c1cnnn1c1ccc2OS(=O)(=O)C=Cc2c1	7.2	0.857332	2.80708	227.42	0	1	2.037	1.618	0.148	1.228	0	0.269527
	3268	B0740	COc1cc2CCN([C@H](c3ccc(cc3)N(=O)=O)c2cc1OC)S(=O)(=O)N	480	2.68124	1.35917	49.3082	0	0	1.974	1.845	0.141	1.032	0	0.269547
	1513	A1513	NS(=O)(=O)c1ccc(CCN2S(=O)(=O)c3ccccc3S2(=O)=O)cc1	86	1.9345	1.64301	15.0681	0	0	1.951	1.668	0.148	0.728	0	0.269631
	1585	A1585	NS(=O)(=O)c1ccc(CNS(=O)(=O)[C@@H]2O[C@H](CO)[C@H](O)[C@H](O)[C@H]2O)cc1	99	1.99564	1.3392	32.8934	0	0	1.983	1.857	0.144	1.12	0	0.27084
	1674	A1674	COC(=O)[C@H]1O[C@H]([C@H](OC(=O)C)[C@@H](OC(=O)C)[C@@H]1OC(=O)C)n1cc(COC(=O)c2ccc(cc2)S(=O)(=O)N)nn1	125	2.09691	1.933	7.81689	0	0	1.967	1.584	0.158	1.094	0	0.270898
	3508	C119		310	2.49136	2.34687	5.79986	0	1	2.044	1.745	0.164	1.141	0	0.270931
	409	A0409	NS(=O)(=O)c1cc(c(Cl)cc1Cl)c1nnc([nH]1)c1ccc(Cl)cc1	6.6	0.819544	1.56551	91.0224	0	0	1.952	1.673	0.15	0.615	0	0.27097
	1223	A1223	Cc1nn(C)c2nnc(Nc3ccc(cc3)S(=O)(=O)N)nc12	43.8	1.64147	1.54988	5.57979	0	0	1.608	1.749	0.172	0.284	0	0.272241
	728	A0728	NS(=O)(=O)c1ccc(OCCN2CCOCC2)cc1	12.6	1.10037	1.43919	30.7916	0	0	1.664	1.772	0.179	0.424	0	0.272314
	3108	B0558	COC(=O)[C@@H]1O[C@H]([C@H](OC(=O)C)[C@H](OC(=O)C)[C@@H]1OC(=O)C)S(=O)(=O)NCc1ccc(cc1)S(=O)(=O)N	89	1.94939	1.57479	19.2164	0	0	1.603	1.761	0.169	0.348	0	0.274464
	2745	B0180	CC(=O)OC[C@@H]1O[C@@H](SCc2cn(nn2)c2ccc(cc2)S(=O)(=O)N)[C@H](OC(=O)C)[C@@H](OC(=O)C)[C@@H]1OC(=O)C	8.6	0.934498	2.866	206.688	0	1	1.993	1.606	0.165	1.395	0	0.275541
	3264	B0735	NS(=O)(=O)c1ccc(cc1)C(=O)NCc1cn(nn1)[C@H]1O[C@@H](CO)[C@H](O)[C@@H](O)[C@@H]1O	442	2.64542	1.75581	33.6282	0	0	1.923	1.652	0.149	0.821	0	0.275835
	1684	A1684	CN(C)CCCNC(=O)c1cc(c2ccccc2)n(c1C)c1ccc(cc1)S(=O)(=O)N	131	2.11727	1.80987	14.5185	0	0	1.967	1.628	0.151	0.966	0	0.276133
	1842	A1842	Nc1ccc(cc1)c1ccc(cc1)S(=O)(=O)N	235	2.37107	2.5323	6.79987	0	1	1.749	1.746	0.154	0.555	0	0.276394
	1737	A1737	COc1cccc(c1)C(=O)CN1C(=O)C=C(C)OS1(=O)=O	161	2.20683	1.73605	21.3328	0	0	1.917	1.67	0.147	0.83	0	0.277264
	2182	A2182	COc1cc(/C=C/C(=O)OCc2ccccc2)ccc1O	1030	3.01284	1.35881	54.8995	0	0	1.975	1.857	0.148	1.194	0	0.278409
	1267	A1267	Cc1ccc(cc1)c1nn(cc1c1nc2ccccc2[nH]1)c1ccc(cc1)S(=O)(=O)N	49.3	1.69285	1.81721	7.34612	0	0	1.901	1.656	0.149	0.913	0	0.278919
	590	A0590	NS(=O)(=O)c1ccc(cc1)N(CC#C)CC#C	9	0.954243	1.41988	48.7964	0	0	1.651	1.776	0.177	0.338	0	0.279028
	636	A0636	NS(=O)(=O)c1ccc(NC(=O)/C(=C/c2ccc3OCOc3c2)/C#N)cc1	9.5	0.977724	1.39847	43.0328	0	0	1.891	1.852	0.159	1.158	0	0.27926
	2594	B0021	NS(=O)(=O)c1ccc(cc1)N1C(=O)c2c(C1=O)c(Cl)c(Cl)c(Cl)c2Cl	2.6	0.414973	1.33893	222.655	0	0	1.902	1.708	0.168	0.405	0	0.27965
	1588	A1588	Cc1ccc(cc1)S(=O)(=O)Nc1cccc(c1)[C@@H]1C2=C(CC(C)(C)CC2=O)N(C2=C1C(=O)CC(C)(C)C2)c1ccc(cc1)S(=O)(=O)N	100	2	2.08209	4.10431	0	1	1.903	1.84	0.157	0.565	0	0.279875
	1660	A1660	CC(=O)OC[C@H]1O[C@H]([C@H](OC(=O)C)[C@@H](OC(=O)C)[C@@H]1OC(=O)C)n1cc(nn1)c1ccc(cc1)S(=O)(=O)N	120	2.07918	1.51385	27.1902	0	0	1.671	1.75	0.183	0.544	0	0.279967
	2456	A2456	CCOC(=O)c1cc2c([S@@](Sc3cc(Cl)c(cc3S(=O)(=O)N)C(=O)OCC)O[S@]2(O)N)cc1Cl	10000	4	2.17949	45.5128	0	0	1.899	1.519	0.174	1.303	0	0.280829
	1969	A1969	NCCCCCN	380	2.57978	1.92544	25.3642	0	0	1.871	1.658	0.153	1.128	0	0.281871
	3298	B0772	C[C@H]1O[C@@H](NS(=O)(=O)N)[C@@H](O)[C@H](O)[C@H]1O	900	2.95424	1.00671	65.9233	0	0	1.942	1.851	0.171	0.605	0	0.281914
	3165	B0627	CC(=O)N[C@@H]1[C@H](OC(=O)C)[C@@H](OC(=O)C)[C@H](COC(=O)C)O[C@H]1n1cc(CNC(=O)c2ccc(cc2)S(=O)(=O)N)nn1	124	2.09342	1.96835	5.9745	0	0	1.967	1.584	0.157	1.158	0	0.285001
	1042	A1042	Cn1nc(s/c/1=N\C(=O)c1c(F)c(F)c(F)c(F)c1F)S(=O)(=O)N	29	1.4624	1.7002	16.2611	0	0	2.003	1.662	0.146	0.946	0	0.285531
	1692	A1692	CC(=O)Nc1ccc(cc1)S(=O)(=O)N	135	2.13033	2.63884	23.8698	0	1	1.85	1.667	0.171	0.889	0	0.286161
	2692	B0121	NS(=O)(=O)c1ccc(cc1)c1cnc(o1)C1CCC1	6.5	0.812913	1.85736	128.482	0	0	1.954	1.571	0.165	0.915	0	0.286442
	100	A0100	CN(C)c1ccc(CNc2ccc(cc2)S(=O)(=O)N)cc1	2.4	0.380211	1.45213	281.928	0	0	1.944	1.668	0.174	0.642	0	0.286515
	2379	A2379	Nc1ccc(cc1)S(=O)(=O)NN(=O)=O	8190	3.91328	1.95912	49.9367	0	0	1.807	1.565	0.19	1.016	0	0.28703
	1555	A1555	CN(CC(=O)O)c1ccc2CSc3nc(C)ccc3c2c1	92.7	1.96708	2.05199	4.31647	0	0	1.895	1.595	0.158	1.204	0	0.288278
	576	A0576	NS(=O)(=O)c1ccc(Nc2nc(Nc3ccc(cc3)C(=O)O)cs2)cc1	8.8	0.944483	2.79907	196.36	0	1	2.023	1.606	0.167	1.363	0	0.291324
	171	A0171	NS(=O)(=O)c1ccc(CN2C(=O)c3cc(Cl)c(Cl)cc3C2=O)cc1	3.2	0.50515	1.08357	114.505	0	0	1.982	1.817	0.174	0.748	0	0.291548
	575	A0575	Clc1ccc(cc1)n1nnnc1c1ccc2OS(=O)(=O)C=Cc2c1	8.8	0.944483	1.85425	96.3249	0	0	1.917	1.566	0.17	0.841	0	0.291755
	2407	A2407	COc1cccc(OC)c1C(=O)O	9070	3.95761	1.89482	52.1222	0	0	1.804	1.565	0.178	0.703	0	0.292754
	3011	B0452	NOC(=O)c1cc(Cl)c(Cl)c(c1)C(=O)ON	50	1.69897	1.7666	3.98085	0	0	1.744	1.715	0.152	0.702	0	0.293388
	3137	B0593	Cc1c(cc(c2ccc(cc2)c2ccccc2)n1c1ccc(cc1)S(=O)(=O)N)C(=O)NCCC[NH]1CCOCC1	101	2.00432	1.70846	14.7611	0	0	1.77	1.721	0.149	0.642	0	0.293844
	3077	B0523	Cc1cccc(c1)c1c([nH]c2ccc(cc12)S(=O)(=O)N)C(=O)NN	77	1.88649	1.68806	10.5185	0	0	1.624	1.761	0.169	0.658	0	0.293917
	3114	B0564	COC(=O)[C@H]1O[C@H](SNCCc2ccc(cc2)S(=O)(=O)N)[C@@H](OC(=O)C)[C@H](OC(=O)C)[C@@H]1OC(=O)C	90	1.95424	1.83145	6.28358	0	0	1.921	1.681	0.148	1.124	0	0.293943
	1344	A1344	NS(=O)(=O)OCc1ccc(COS(=O)(=O)N)cc1	61.6	1.78958	1.42181	20.5508	0	0	1.959	1.841	0.146	1.172	0	0.29419
	3170	B0633	CC(=O)OC[C@H]1O[C@H]([C@@H](OC(=O)C)[C@H](OC(=O)C)[C@H]1O[C@H]1O[C@@H](COC(=O)C)[C@H](OC(=O)C)[C@@H](OC(=O)C)[C@H]1OC(=O)C)n1cc(COC(=O)c2ccc(cc2)S(=O)(=O)N)nn1	130	2.11394	1.82245	13.7892	0	0	1.967	1.628	0.15	0.98	0	0.295064
	3502	C89	Cc1c(c(C)nn1C1=CC=[N]=C[C@@H]1S(=O)(=O)N)C	23.1	1.36361	1.32075	3.1436	0	0	1.648	1.802	0.167	0.116	0	0.295371
	1619	A1619	CC(=O)OC[C@H]1O[C@@H](SNCCc2ccc(cc2)S(=O)(=O)N)[C@H](OC(=O)C)[C@@H](OC(=O)C)[C@H]1OC(=O)C	107	2.02938	1.85247	8.71761	0	0	1.811	1.723	0.163	1.279	0	0.296034
	3244	B0710	Cc1ccc(cc1S(=O)(=O)N)c1cnc(o1)C1CC1	318	2.50243	1.70206	31.9838	0	0	1.922	1.615	0.16	0.65	0	0.296144
	495	A0495	COc1cc(OC)c(/C=C(\C#N)/C(=O)Nc2ccc(cc2)S(=O)(=O)N)c(OC)c1	7.8	0.892095	1.75231	96.4265	0	0	1.992	1.614	0.154	0.878	0	0.297622
	1860	A1860	CN(C)CCNC(=O)c1cc(c2ccccc2)n(c1C)c1ccc(cc1)S(=O)(=O)N	242	2.38382	2.78676	16.9033	0	1	1.888	1.595	0.162	0.814	0	0.298354
	1021	A1021	Cc1cccc(c1)n1nnnc1c1ccc2OS(=O)(=O)C=Cc2c1	27.1	1.43297	2.67578	86.7299	0	1	1.898	1.667	0.172	1.124	0	0.298687
	874	A0874	CCCN(CCC)S(=O)(=O)c1ccc(cc1)C(=O)NCc1ccccc1	20.6	1.31387	1.76389	34.2518	0	0	1.582	1.689	0.172	0.354	0	0.299202
	681	A0681	CCN(CC)c1ccc2c(Oc3cc(ccc3[C@@]32N(Cc2ccc(cc2)S(=O)(=O)N)C(=O)c2ccccc32)N(CC)CC)c1	10.2	1.0086	1.41616	40.4087	0	0	1.89	1.852	0.149	1.058	0	0.301151
	1938	A1938	Cc1ccc(cc1S(=O)(=O)N)c1oc(nc1)C1CC1	318	2.50243	1.44636	42.2018	0	0	1.944	1.668	0.165	0.507	0	0.301177
	1110	A1110	CC(C)(C)c1ccc(OS(=O)(=O)N)cc1	33	1.51851	1.4725	3.03015	0	0	1.725	1.705	0.179	0.314	0	0.30167
	1002	A1002	COC(=O)CCNS(=O)(=O)NCCc1ccccc1	26.5	1.42325	2.59969	82.6594	0	1	1.898	1.667	0.172	0.957	0	0.303687
	2244	A2244	Cc1ccc2c(SCc3cnn(c4ccc(cc4)S(=O)(=O)N)c23)n1	3250	3.51188	2.19949	37.37	0	0	1.86	1.577	0.171	1.505	0	0.303873
	1333	A1333	O=S1(=O)Oc2ccc(cc2C=C1)n1cc(nn1)C1CC1	60.6	1.78247	1.41582	20.5699	0	0	1.637	1.809	0.175	0.439	0	0.304288
	2752	B0189	CN(C)C1=CCN(C=C1)c1ccncc1S(=O)(=O)N	9	0.954243	1.6913	77.2398	0	0	1.723	1.7	0.153	0.408	0	0.30556
	437	A0437	NNC(=O)c1cn(nc1c1ccc(Cl)cc1)c1ccc(cc1)S(=O)(=O)N	7.1	0.851258	1.31172	54.0913	0	0	1.934	1.708	0.17	0.466	0	0.308507
	3222	B0686	C[NH]1CC[NH](CCC(=O)Nc2ccc(cc2)S(=O)(=O)N)CC1	235	2.37107	1.39853	41.0171	0	0	1.76	1.73	0.159	0.117	0	0.309234
	1222	A1222	NS(=O)(=O)c1ccc2c(c1)sc1nc(cn21)c1cc2ccccc2oc1=O	43.65	1.63998	1.46438	10.7079	0	0	1.602	1.782	0.174	0.284	0	0.310551
	3474	C92	C(c1cc(CC)nn1C1=CC=[N]=C[C@@H]1S(=O)(=O)N)C	31.7	1.50106	1.39313	7.19005	0	0	1.646	1.763	0.171	0.113	0	0.310792
	3044	B0489	NNC(=O)c1[nH]c2ccc(cc2c1c1ccc(F)cc1)S(=O)(=O)N	65	1.81291	1.61142	11.1146	0	0	1.757	1.721	0.149	0.391	0	0.311233
	1740	A1740	Cc1ccc(cc1)n1c(=S)[nH]c2c(c1=N)c(cn2c1ccc(cc1)S(=O)(=O)N)c1ccc(Br)cc1	162	2.20952	1.26031	42.9598	0	0	1.907	1.731	0.161	0.276	0	0.312063
	2477	A2477	CC(=O)CN1C(=O)C=C(C)OS1(=O)=O	20000	4.30103	1.39285	67.6158	0	0	1.614	1.805	0.172	0.259	0	0.314104
	427	A0427	COc1ccc2[C@@H](N(CCc2c1)S(=O)(=O)N)c1ccc(cc1)C#N	7	0.845098	2.28645	170.555	0	1	1.862	1.764	0.166	0.606	0	0.316533
	3127	B0581	CC(=O)OC[C@@H]1O[C@@H](SCc2nnn(c2I)c2ccc(cc2)S(=O)(=O)N)[C@H](OC(=O)C)[C@@H](OC(=O)C)[C@@H]1OC(=O)C	95	1.97772	1.99157	0.699981	0	1	1.916	1.835	0.153	0.323	0	0.317955
	1266	A1266	NNC(=O)c1cn(nc1c1ccc(cc1)N(=O)=O)c1ccc(cc1)S(=O)(=O)N	49.3	1.69285	1.45471	14.067	0	0	1.778	1.715	0.186	0.579	0	0.319592
	2273	A2273	NS(=O)(=O)[C@@H]1O[C@H](CO)[C@H](O)[C@H](O)[C@H]1O	4190	3.62221	2.78793	23.0324	0	1	1.837	1.699	0.151	1.079	0	0.322567
	1453	A1453	NOS(=O)(=O)NC(=O)OCc1ccccc1	77	1.88649	1.6428	12.9178	0	0	1.641	1.735	0.157	0.305	0	0.323191
	2611	B0038	CN1N[C@@H](S[C@H]1NC(=O)CCS)S(=O)(=O)N	3.2	0.50515	1.69644	235.83	0	0	1.883	1.599	0.178	0.682	0	0.324548
	3281	B0755	COc1c2C=CC(C)(C)Oc2cc2oc(=O)ccc12	740	2.86923	2.52635	11.9502	0	1	1.895	1.776	0.158	1.185	0	0.324582
	858	A0858	Nc1ccc(cc1)S(=O)(=O)Nc1ccccc1S(=O)(=O)N	20	1.30103	1.92701	48.1144	0	0	1.894	1.599	0.154	0.894	0	0.325283
	2453	A2453	CC/C(=N/Nc1ccc(cc1)N(=O)=O)/Sc1cc(Cl)c(C)cc1S(=O)(=O)N	10000	4	2.28857	42.7857	0	1	1.891	1.813	0.163	0.919	0	0.327066
	1492	A1492	Cc1ccccc1S(=O)(=O)NC(=O)NNC(=O)c1ccccc1S(=O)(=O)N	83	1.91908	2.11542	10.2308	0	1	1.949	1.84	0.161	0.827	0	0.328528
	2750	B0186	CC(=O)OC[C@@H]1O[C@@H](NC(=S)NNC(=O)c2ccc(cc2)S(=O)(=O)N)[C@H](OC(=O)C)[C@@H](OC(=O)C)[C@H]1O[C@H]1O[C@@H](COC(=O)C)[C@@H](OC(=O)C)[C@H](OC(=O)C)[C@@H]1OC(=O)C	8.9	0.94939	1.53852	62.0531	0	0	1.737	1.763	0.186	0.902	0	0.329735
	3470	C85	NS(=O)(=O)[C@@H]1C=[N]=CC=C1N1CCN(Cc2cc3OCOc3cc2)CC1	89.4	1.95134	2.15074	10.2187	0	0	1.854	1.508	0.174	1.049	0	0.330479
	2018	A2018	COc1ccc2cc(/C=C/C(=O)C[C@@H]3O[C@H](CO)[C@H](O)[C@H](O)[C@H]3O)ccc2c1	485	2.68574	2.59759	3.28219	0	1	1.761	1.72	0.169	0.797	0	0.331445
	1064	A1064	NS(=O)(=O)c1cc(c(cc1/N=C/c1coc2ccccc2c1=O)C(F)(F)F)S(=O)(=O)N	30	1.47712	1.32555	10.2615	0	0	1.923	1.878	0.156	1.191	0	0.33335
	2532	A2532	NS(=O)(=O)OCCCCOS(=O)(=O)N	54000	4.73239	1.6665	64.7853	0	0	1.905	1.636	0.154	0.554	0	0.333727
	1992	A1992	CC(=O)OC[C@H]1O[C@H]([C@H](OC(=O)C)[C@@H](OC(=O)C)[C@@H]1OC(=O)C)n1cc(CNC(=O)c2ccc(cc2)S(=O)(=O)N)nn1	430	2.63347	1.63788	37.8052	0	0	1.796	1.674	0.192	0.894	0	0.334396
	251	A0251	NS(=O)(=O)c1ccc(CCNCc2ccccc2O)cc1	3.9	0.591065	2.88852	388.698	0	1	1.857	1.637	0.148	0.983	0	0.334877
	1386	A1386	Cc1ccc(OCc2nnc(SCC(=O)Nc3nc4ccc(cc4s3)S(=O)(=O)N)n2N)cc1Cl	67.3	1.82802	1.39181	23.8621	0	0	1.734	1.72	0.172	0.149	0	0.335178
	1771	A1771	CCCN(CCC)S(=O)(=O)c1ccc(cc1)C(=O)Nc1ccccc1N(=O)=O	192	2.2833	1.75135	23.2974	0	0	2.002	1.595	0.158	0.857	0	0.33553
	2670	B0097	NS(=O)(=O)c1ccc(cc1)n1c(S)nc2cc(F)ccc2c1=O	5.1	0.70757	1.57803	123.022	0	0	1.981	1.623	0.166	0.675	0	0.335727
	3206	B0670	Cc1ccc2NC(=O)/C(=N/c3ccc(cc3)C(=O)Nc3ccc(cc3)S(=O)(=O)N)/c2c1	201	2.3032	1.60941	30.1229	0	0	1.757	1.721	0.148	0.373	0	0.335743
	2233	A2233	[NH2]=C(N)Nc1ccc(cc1)C(=O)O	2560	3.40824	1.83137	46.2664	0	0	1.882	1.646	0.148	0.821	0	0.338597
	2272	A2272	COC(=O)[C@H]1O[C@H]([C@H](OC(=O)C)[C@@H](OC(=O)C)[C@@H]1OC(=O)C)S(=O)(=O)N	4150	3.61805	2.75159	23.9484	0	1	1.773	1.699	0.166	1.016	0	0.338616
	390	A0390	NS(=O)(=O)c1ccc(OC2=NON(O)[C@@H]2S(=O)(=O)c2ccccc2)cc1	6.4	0.80618	2.45701	204.771	0	1	2.029	1.677	0.169	1.04	0	0.341327
	2788	B0229	[NH3]Cc1cn(nn1)c1ccc(cc1)S(=O)(=O)N	12	1.07918	1.56206	44.7453	0	0	1.938	1.633	0.164	0.541	0	0.341759
	3094	B0542	NS(=O)(=O)c1ccc(cc1)n1cc(CO[C@H]2O[C@H](CO)[C@H](O[C@H]3O[C@H](CO)[C@@H](O)[C@@H](O)[C@H]3O)[C@@H](O)[C@@H]2O)nn1	84	1.92428	1.82699	5.05586	0	0	1.806	1.739	0.16	1.254	0	0.342863
	3020	B0461	CC(C)C1=C[C@@H](C)C=C(C(C)C)N1Cc1ccc(cc1)S(=O)(=O)N	54	1.73239	1.67146	3.5175	0	0	1.587	1.731	0.163	0.27	0	0.343593
	3100	B0548	CCCC(=O)O[C@@H]1O[C@@H](COS(=O)(=O)N)[C@H](OC(=O)CCC)[C@@H](OC(=O)CCC)[C@H]1OC(=O)CCC	86	1.9345	2.55614	32.1346	0	1	1.881	1.746	0.135	0.735	0	0.343811
	1434	A1434	NS(=O)(=O)c1ccc(NC(=O)NS(=O)(=O)c2ccccc2)cn1	74.6	1.87274	1.62268	13.3524	0	0	1.595	1.761	0.161	0.321	0	0.344224
	292	A0292	NS(=O)(=O)c1ccc(NC(=O)c2c(F)c(F)cc(F)c2F)c(Br)c1	4.8	0.681241	1.81398	166.276	0	0	2.011	1.598	0.153	0.969	0	0.34441
	829	A0829	CC(C)Nc1nc(NCCc2ccc(cc2)S(=O)(=O)N)nc(NC(C)C)n1	18	1.25527	2.56656	104.463	0	1	1.753	1.746	0.166	0.805	0	0.344518
	3136	B0592	CC(=O)OC[C@@H]1O[C@@H](SNCc2ccc(cc2)S(=O)(=O)N)[C@@H](OC(=O)C)[C@H](OC(=O)C)[C@@H]1O[C@@H]1O[C@@H](COC(=O)C)[C@@H](OC(=O)C)[C@@H](OC(=O)C)[C@H]1OC(=O)C	100	2	1.5294	23.5301	0	0	1.77	1.721	0.149	0.249	0	0.345225
	3326	B0800	NS(=O)(=O)[C@@H]1O[C@H]([C@H](O)[C@@H](O)[C@H]1O)C(=O)O	3950	3.5966	2.6145	27.3064	0	1	1.783	1.682	0.148	0.408	0	0.345247
	517	A0517	COc1ccc(cc1)c1n[nH]c(=S)n1c1ccc(cc1)S(=O)(=O)N	8.1	0.908485	2.33621	157.155	0	1	2.003	1.831	0.151	1.285	0	0.346187
	836	A0836	NS(=O)(=O)c1cnccc1n1ccc(=O)cc1	18.3	1.26245	1.69658	34.3877	0	0	2.003	1.628	0.15	0.809	0	0.346866
	1820	A1820	Oc1ccccc1CNc1ccccc1NCc1ccccc1O	220	2.34242	1.32059	43.6227	0	0	1.921	1.878	0.142	0.984	0	0.346992
	2652	B0079	NS(=O)(=O)c1ccc(cc1)n1c(S)nc2c(Br)cccc2c1=O	4.7	0.672098	1.97769	194.257	0	0	1.981	1.598	0.152	1.227	0	0.349476
	995	A0995	NS(=O)(=O)c1cc(NC(=O)Nn2ccc3ccccc23)c(Cl)cc1Cl	26	1.41497	1.71112	20.9292	0	0	2.04	1.652	0.144	0.997	0	0.353803
	2845	B0286	COc1ccc(cc1)c1nn(cc1/C=N/Nc1nc(cs1)c1cc2cc(Br)ccc2oc1=O)c1ccc(cc1)S(=O)(=O)N	20	1.30103	1.49488	14.8996	0	0	1.572	1.792	0.172	0.29	0	0.353934
	743	A0743	NS(=O)(=O)c1ccc(cc1)C(=O)NNC(=O)N[C@@H]1c2ccccc2c2ccccc12	13	1.11394	2.38086	113.733	0	1	1.97	1.748	0.17	1.097	0	0.354534
	1175	A1175	NS(=O)(=O)c1ccc(cc1)N(Cc1ccccc1)/C=C/C(=O)C(F)(F)F	39	1.59106	1.04421	34.3703	0	0	1.746	1.868	0.171	0.206	0	0.355042
	1621	A1621	NS(=O)(=O)c1ccc2[C@@H](CCc2c1)NC(=O)C1CCCCC1	108	2.03342	1.41427	30.449	0	0	1.973	1.845	0.141	1.15	0	0.355591
	1614	A1614	CCC(=O)Nc1ccc(cc1)S(=O)(=O)N	106	2.02531	2.49184	23.0354	0	1	1.948	1.802	0.142	1.187	0	0.356371
	1754	A1754	NNC(=O)c1ccc(cc1)S(=O)(=O)N	175	2.24304	2.80893	25.2289	0	1	1.89	1.69	0.162	1.381	0	0.357055
	996	A0996	NS(=O)(=O)c1ccc(CCNC(=O)CN(CC(=O)NO)Cc2ccccc2)cc1	26	1.41497	1.78178	25.9232	0	0	2.015	1.652	0.144	1.079	0	0.357986
	1198	A1198	CC1(C)CC(CC(C)(C)N1O)NC(=S)Nc1ccc(cc1)S(=O)(=O)N	41	1.61278	1.04148	35.4236	0	0	1.746	1.868	0.171	0.2	0	0.357994
	1582	A1582	CC(=O)OC[C@H]1O[C@@H](O[C@@H]2[C@@H](COC(=O)C)O[C@H]([C@H](OC(=O)C)[C@H]2OC(=O)C)S(=O)(=O)NCCc2ccc(cc2)S(=O)(=O)N)[C@H](OC(=O)C)[C@@H](OC(=O)C)[C@H]1OC(=O)C	97	1.98677	1.98043	0.319377	0	1	1.94	1.847	0.159	0.515	0	0.361044
	301	A0301	NS(=O)(=O)c1ccc(NC(=O)/C(=C/C=C/c2ccccc2)/C#N)cc1	4.9	0.690196	2.66029	285.439	0	1	1.704	1.717	0.166	0.711	0	0.361087
	3152	B0610	C[NH](C)CCCNC(=O)c1cc(c2ccc(cc2)c2ccccc2)n(c1C)c1ccc(cc1)S(=O)(=O)N	111	2.04532	2.60359	27.2946	0	1	1.798	1.713	0.141	0.5	0	0.362016
	105	A0105	CCNc1nc(NCC)nc(NCc2ccc(cc2)S(=O)(=O)N)n1	2.5	0.39794	2.05013	415.187	0	0	1.9	1.592	0.154	1.144	0	0.362069
	2554	A2554	CC(C)(C)OC(=O)N(CCCCN(CCCNC(=O)C(F)(F)F)C(=O)OC(C)(C)C)CCCNC(=O)C(F)(F)F	124000	5.09342	1.79238	64.8099	0	0	1.884	1.615	0.153	0.642	0	0.362462
	2821	B0262	CC[NH](CC)CCNC(=O)c1ccc(cc1)S(=O)(=O)Nc1nnc(s1)S(=O)(=O)N	16	1.20412	2.00424	66.4485	0	0	1.949	1.578	0.154	1.111	0	0.363416
	1878	A1878	NS(=O)(=O)c1ccc(Nc2nc(Oc3ccccc3)nc(Oc3ccccc3)n2)cc1	254	2.40483	2.47186	2.78706	0	1	1.8	1.728	0.172	0.719	0	0.363466
	3278	B0751	C[C@@H]1C=C(C)N(CCc2ccccc2c2ccccc2)C(=C1)C	710	2.85126	2.91543	2.25052	0	1	2.007	1.602	0.145	1.251	0	0.364836
	866	A0866	Cc1ccccc1c1ccc(cc1)S(=O)(=O)N	20.1	1.3032	1.41633	8.68121	0	0	1.584	1.805	0.174	0.25	0	0.366205
	317	A0317	Cc1cccc(Nc2nc(Cl)nc(Nc3ccc(cc3)S(=O)(=O)N)n2)c1	5.1	0.70757	0.896499	26.7011	0	0	1.89	1.873	0.168	0.289	0	0.366268
	3507	C113	O=S(=O)(c1cc(C)c(Cl)cc1SCc1cccc2c1cccc2)NC(=N)NNc1ccc(S(=O)(=O)N)cc1	30	1.47712	1.33591	9.55964	0	0	2.07	1.714	0.18	1.085	0	0.366879
	744	A0744	NS(=O)(=O)c1ccc(cc1)N(CC(=O)c1ccc(F)cc1)/C=C/C(=O)C(F)(F)F	13	1.11394	2.82984	154.038	0	1	2.011	1.677	0.151	1.561	0	0.367844
	2697	B0126	C[NH](C)CCNC(=S)Nc1ccc(cc1)S(=O)(=O)Nc1ccc(cc1)S(=O)(=O)N	6.7	0.826075	1.15656	40.0063	0	0	1.871	1.762	0.169	0.219	0	0.369116
	369	A0369	NS(=O)(=O)c1cccc(c1)/N=N/c1ccc(O)cc1	6.1	0.78533	2.41311	207.273	0	1	1.84	1.728	0.172	0.707	0	0.369118
	923	A0923	CCCN(CCC)S(=O)(=O)c1ccc(cc1)C(=O)N[C@@H](Cc1c[nH]c2ccccc12)C(=O)N	23	1.36173	1.76212	29.4031	0	0	2.003	1.583	0.16	0.846	0	0.369921
	2899	B0340	CCCN(CCC)S(=O)(=O)c1ccc(cc1)C(=O)N[C@H](CO)C(=O)O	27	1.43136	2.72087	90.0891	0	1	1.692	1.661	0.163	0.466	0	0.370858
	2812	B0253	NS(=O)(=O)c1ccc(NC(=S)NNc2c(F)c(F)c(F)c(F)c2F)cc1	15	1.17609	2.9492	150.763	0	1	1.774	1.646	0.158	1.058	0	0.370973
	3469	C83	NS(=O)(=O)[C@H]1C=[N]=CC=C1N1CCN([C]2=[N]=CCC=[N]=2)CC1	78.3	1.89376	2.24742	18.6749	0	0	1.798	1.529	0.193	1.469	0	0.371172
	1430	A1430	COc1ccc(NC(=O)Nc2ccc(cc2)S(=O)(=O)N)c(C)c1	73.3	1.8651	1.59108	14.692	0	0	1.561	1.738	0.181	0.3	0	0.372343
	2606	B0033	NS(=O)(=O)c1cc(c2nnco2)c(Cl)cc1Cl	3.1	0.491362	1.65887	237.607	0	0	1.903	1.642	0.151	0.523	0	0.373692
	939	A0939	Cc1ccc(/C=N/c2ccc(cc2)S(=O)(=O)N)cc1	23.7	1.37475	1.77168	28.8732	0	0	1.903	1.574	0.17	0.662	0	0.374362
	1383	A1383	CC(=O)N1N=C(C[C@H]1c1c(C)nn(c1Cl)c1ccc(cc1)S(=O)(=O)N)c1ccc(C)cc1	67.1	1.82672	2.6057	42.6433	0	1	1.879	1.667	0.176	0.969	0	0.374394
	232	A0232	COc1ccc2nc(S)n(c(=O)c2c1)c1ccc(cc1)S(=O)(=O)N	3.7	0.568202	2.01226	254.146	0	0	1.906	1.637	0.152	1.294	0	0.374886
	135	A0135	Nc1c(cnn1c1ccc(cc1)S(=O)(=O)N)C(=O)N/N=C/1\C(=O)Nc2ccccc12	2.8	0.447158	2.63769	489.878	0	1	1.944	1.611	0.169	0.832	0	0.37493
	1711	A1711	Cc1cc(c(SCc2ccccc2)cc1Cl)S(=O)(=O)NC(=N)Nc1ccccc1S(=O)(=O)N	139	2.14301	1.85299	13.5337	0	0	1.899	1.637	0.147	0.856	0	0.375591
	1856	A1856	NS(=O)(=O)c1ccc(cc1)c1ccc(cc1)c1ccc(cc1)S(=O)(=O)N	240	2.38021	1.79548	24.5663	0	0	1.777	1.73	0.149	0.902	0	0.375738
	3148	B0606	CC(=O)OC[C@@H]1O[C@@H](OCc2cn(nn2)c2ccc(cc2)S(=O)(=O)N)[C@H](OC(=O)C)[C@@H](OC(=O)C)[C@H]1OC(=O)C	107	2.02938	1.80678	10.9688	0	0	1.811	1.715	0.184	1.421	0	0.375768
	3088	B0534	CC1(C)OB(OC1(C)C)c1ccc(NC(=S)Nc2ccc(cc2Cl)S(=O)(=O)N)cc1	81	1.90849	1.96147	2.77631	0	0	1.955	1.637	0.149	1.285	0	0.376803
	1192	A1192	Nc1nnc(s1)S(=O)(=O)N	41	1.61278	1.4263	11.5629	0	0	1.594	1.782	0.179	0.245	0	0.376914
	1902	A1902	COc1ccc(cc1S(=O)(=O)N)c1oc(C)nc1	276	2.44091	1.88456	22.7927	0	0	1.933	1.548	0.168	0.83	0	0.37702
	506	A0506	NS(=O)(=O)c1ccc(cc1)C(=O)NNC(=O)Nc1ccc(Oc2ccccc2)cc1	7.9	0.897627	1.503	67.4412	0	0	1.596	1.738	0.181	0.209	0	0.378271
	1061	A1061	NS(=O)(=O)c1ccc2C[C@@H](Cc2c1)NC(=O)C1CCCCC1	30	1.47712	2.08029	40.834	0	1	1.961	1.883	0.156	0.949	0	0.37828
	3301	B0775	CC1(C)CC(=O)C2=C(C1)N(C1=C([C@H]2c2ccc(cc2)N(=O)=O)C(=O)CC(C)(C)C1)c1ccc(cc1)S(=O)(=O)N	1020	3.0086	1.55964	48.1605	0	0	1.821	1.704	0.146	0.332	0	0.379943
	1502	A1502	NOS(=O)(=O)N[C@@H]1O[C@H](CO)[C@@H](O)C=C1	85	1.92942	1.80548	6.42363	0	0	1.799	1.739	0.151	1.064	0	0.380568
	3218	B0682	CC(=O)OC[C@@H]1O[C@H]([C@H](OC(=O)C)[C@H](OC(=O)C)[C@H]1O[C@H]1O[C@H](COC(=O)C)[C@@H](OC(=O)C)[C@@H](OC(=O)C)[C@H]1OC(=O)C)n1cc(CNC(=O)c2ccc(cc2)S(=O)(=O)N)nn1	221	2.34439	1.88415	19.6316	0	0	1.939	1.573	0.157	0.832	0	0.381092
	1960	A1960	NS(=O)(=O)c1ccc(cc1)C(=O)NCc1cn(nn1)[C@@H]1O[C@H](CO)[C@H](O)[C@H](O)[C@H]1O	360	2.5563	2.04716	19.917	0	0	1.732	1.558	0.166	0.626	0	0.3838
	3066	B0512	CC(=O)O[C@@H]1O[C@@H](COS(=O)(=O)N)[C@H](OC(=O)C)[C@@H](OC(=O)C)[C@H]1OC(=O)C	73	1.86332	1.71819	7.78893	0	0	1.603	1.761	0.161	0.554	0	0.38465
	902	A0902	Cc1ccc(cc1)c1cc(CO)nn1c1ccc(cc1)S(=O)(=O)N	22	1.34242	1.96243	46.1854	0	0	1.967	1.531	0.167	0.995	0	0.385784
	2727	B0162	NS(=O)(=O)c1ccc(cc1)n1cc(CS(=O)(=O)[C@@H]2O[C@@H](CO)[C@H](O)[C@@H](O)[C@H]2O)nn1	8.1	0.908485	1.47384	62.2304	0	0	1.559	1.792	0.174	0.233	0	0.385841
	1545	A1545	O=N(=O)c1ccccc1CN1C(=O)c2ccccc2S1(=O)=O	91	1.95904	2.76584	41.1835	0	1	1.869	1.72	0.147	1.183	0	0.387043
	524	A0524	COC(=O)CNc1nc(Cl)nc(Nc2ccc(cc2)S(=O)(=O)N)n1	8.2	0.913814	1.41575	54.9272	0	0	1.575	1.805	0.175	0.236	0	0.387667
	2701	B0130	CC(=O)OC[C@@H]1O[C@@H](NC(=S)Nc2ccc(cc2)S(=O)(=O)N)[C@H](OC(=O)C)[C@H](OC(=O)C)[C@@H]1OC(=O)C	6.9	0.838849	1.30818	55.9489	0	0	1.928	1.708	0.157	0.264	0	0.387802
	1541	A1541	COC(=O)[C@H]1O[C@@H](SNCCc2ccc(cc2)S(=O)(=O)N)[C@H](OC(=O)C)[C@@H](OC(=O)C)[C@H]1OC(=O)C	90	1.95424	1.74095	10.9143	0	0	1.56	1.738	0.181	0.626	0	0.388124
	523	A0523	NS(=O)(=O)c1ccc(OCC#C)cc1	8.2	0.913814	1.83045	100.309	0	0	2.004	1.717	0.157	1.681	0	0.389244
	1594	A1594	CC(=O)OC[C@H]1O[C@@H](O[C@@H]2[C@@H](COC(=O)C)O[C@@H](SNCc3ccc(cc3)S(=O)(=O)N)[C@H](OC(=O)C)[C@H]2OC(=O)C)[C@H](OC(=O)C)[C@@H](OC(=O)C)[C@H]1OC(=O)C	100	2	1.83515	8.24228	0	0	1.81	1.721	0.149	1.037	0	0.389795
	3036	B0480	Cc1ccc(cc1)c1c([nH]c2ccc(cc12)S(=O)(=O)N)C(=O)NN	61	1.78533	1.87846	5.21646	0	0	1.923	1.611	0.149	0.869	0	0.390371
	1535	A1535	Cc1cc(C)c(c(C)c1)S(=O)(=O)Nc1cccc(c1)[C@@H]1C2=C(CC(C)(C)CC2=O)N(C2=C1C(=O)CC(C)(C)C2)c1ccc(cc1)S(=O)(=O)N	90	1.95424	1.75394	10.2495	0	0	1.639	1.761	0.175	0.928	0	0.391199
	1346	A1346	NS(=O)(=O)OC[C@H]1O[C@H](O)[C@H](O)[C@@H](O)[C@H]1O	62	1.79239	1.82928	2.05813	0	0	1.95	1.611	0.149	0.84	0	0.391616
	2564	A2564	CCCCn1c(S)nnc1c1ccc(cc1)S(=O)(=O)c1ccccc1	310000	5.49136	1.52276	72.2698	0	0	1.905	1.636	0.17	0.456	0	0.393961
	3032	B0475	NS(=O)(=O)c1ccc(NC(=O)N[C@H](c2ccccc2)c2ccccc2)cc1	59	1.77085	1.19986	32.2437	0	0	2.008	1.815	0.18	1.15	0	0.394703
	2860	B0301	NS(=O)(=O)c1ccc(cc1)N1C(=O)/C(=C\c2coc3ccccc3c2=O)/N=C1c1ccccc1	23	1.36173	1.77799	30.5683	0	0	1.741	1.723	0.148	0.707	0	0.394986
	1724	A1724	CCCN(CCC)S(=O)(=O)c1ccc(cc1)C(=O)NCC	151	2.17898	2.2244	2.08479	0	0	1.955	1.514	0.165	1.416	0	0.395897
	1629	A1629	COc1ccc(cc1)c1nn(cc1C#N)c1nc2ccc(cc2s1)S(=O)(=O)N	111	2.04532	2.4767	21.0907	0	1	1.796	1.751	0.172	0.842	0	0.396822
	1466	A1466	NS(=O)(=O)c1ccc(cc1)c1cn(nn1)[C@@H]1O[C@H](CO)[C@@H](O)[C@H](O)[C@H]1O	78.9	1.89708	1.74363	8.08845	0	0	1.614	1.761	0.161	0.642	0	0.397457
	3471	C88	Cc1cc(C)nn1C1=CC=[N]=C[C@@H]1S(=O)(=O)N	24.8	1.39445	1.36052	2.43346	0	0	1.575	1.809	0.171	0.082	0	0.398423
	2282	A2282	O=C1OCC=C1	4420	3.64542	1.85296	49.1703	0	0	1.807	1.565	0.19	0.783	0	0.399502
	2951	B0392	NC(=NCCc1ccc(cc1)S(=O)(=O)N)N	34	1.53148	1.28444	16.131	0	0	1.877	1.904	0.15	1.025	0	0.399554
	1340	A1340	CCCCOc1ccc2ccc(=O)oc2c1C(=O)C	61.2	1.78675	1.5081	15.5954	0	0	1.646	1.811	0.179	0.733	0	0.399781
	175	A0175	NS(=O)(=O)Oc1ccc(NC(=O)Nc2ccc(Oc3ccccc3)cc2)cc1	3.2	0.50515	1.7303	242.532	0	0	1.883	1.599	0.191	0.933	0	0.399876
	1474	A1474	CC1(C)O(OC1(C)C)c1ccc(OS(=O)(=O)N)cc1	80	1.90309	2.38874	25.5189	0	1	1.992	1.799	0.162	1.345	0	0.400241
	486	A0486	CC(C)(C)OC(=O)NCCCCOc1ccc(cc1)S(=O)(=O)N	7.7	0.886491	1.915	116.02	0	0	1.945	1.697	0.155	1.559	0	0.401872
	2874	B0315	NS(=O)(=O)c1ccc(CCNC(=O)Nc2ccc(c(c2)C(=O)O)c2c3ccc(O)cc3oc3cc(=O)ccc23)cc1	24	1.38021	2.85249	106.67	0	1	1.931	1.558	0.158	0.83	0	0.402017
	2927	B0368	C[NH]1CC[NH](CC(=O)Nc2nnc(s2)S(=O)(=O)N)CC1	31	1.49136	0.961391	35.536	0	0	1.905	1.842	0.173	0.376	0	0.402329
	719	A0719	CCOc1nc(NCCc2ccc(cc2)S(=O)(=O)N)nc(OCC)n1	12	1.07918	1.89452	75.5518	0	0	1.95	1.652	0.145	1.15	0	0.402656
	2163	A2163	CC(C)OS(=O)(=O)N	1000	3	1.62637	45.7876	0	0	1.599	1.685	0.185	0.257	0	0.403125
	400	A0400	O=S1(=O)Oc2ccc(cc2C=C1)c1nnnn1c1cccc2ccccc12	6.5	0.812913	1.88266	131.594	0	0	1.986	1.554	0.161	0.918	0	0.40318
	976	A0976	NS(=O)(=O)c1ccc(cc1)c1nnc2SCC(=Nn12)c1ccc(F)cc1	25	1.39794	2.37999	70.25	0	1	1.884	1.719	0.173	0.728	0	0.403769
	1944	A1944	CCCCC(=O)OC[C@H]1O[C@H]([C@H](OC(=O)CCCC)[C@@H](OC(=O)CCCC)[C@H]1OC(=O)CCCC)n1cc(nn1)c1ccc(cc1)S(=O)(=O)N	335	2.52504	1.58988	37.0355	0	0	1.972	1.615	0.182	0.849	0	0.404632
	1051	A1051	O=C(Nc1ccc2OS(=O)(=O)C=Cc2c1)c1cccs1	29.5	1.46982	2.8479	93.7582	0	1	1.982	1.68	0.156	1.6	0	0.405348
	1675	A1675	CCCCCOS(=O)(=O)N	126	2.10037	1.93403	7.91973	0	0	1.814	1.686	0.183	1.539	0	0.405374
	3118	B0570	CC(=O)OC[C@H]1O[C@H](SCc2nnn(c2C#CCO)c2ccc(cc2)S(=O)(=O)N)[C@@H](OC(=O)C)[C@H](OC(=O)C)[C@@H]1OC(=O)C	91	1.95904	2.00695	2.44526	0	0	1.895	1.595	0.151	1.01	0	0.407914
	2862	B0303	COC(=O)[C@@H]1O[C@@H]([C@H](O)[C@@H](O)[C@H]1O)n1cc(CNC(=O)c2ccc(cc2)S(=O)(=O)N)nn1	23	1.36173	1.38676	1.83862	0	0	1.645	1.799	0.184	0.467	0	0.408029
	106	A0106	NS(=O)(=O)c1ccc(NCc2ccc(OCc3ccccc3)cc2)cc1	2.5	0.39794	2.73255	586.674	0	1	1.977	1.714	0.16	1.57	0	0.408085
	1523	A1523	Cc1c(cc(c2ccccc2)n1c1ccc(cc1)S(=O)(=O)N)C(=O)NCCN1CCCCC1	89	1.94939	2.20118	12.9161	0	1	1.976	1.826	0.165	1.073	0	0.408117
	1640	A1640	NS(=O)(=O)c1ccc(CCNc2nc(Oc3ccccc3)nc(Oc3ccccc3)n2)cc1	113	2.05308	2.14434	4.4451	0	0	1.907	1.554	0.157	1.207	0	0.409079
	201	A0201	CCCCCCCCOS(=O)(=O)N	3.5	0.544068	1.81495	233.59	0	0	1.788	1.632	0.152	0.489	0	0.410082
	3195	B0659	COc1cc(/C=C\C(=O)OCCCCON(=O)=O)ccc1OC(=O)c1cccc(c1)S(=O)(=O)Nc1nnc(s1)S(=O)(=O)N	177	2.24797	2.27805	1.33789	0	0	1.955	1.496	0.169	1.491	0	0.411282
	2451	A2451	Brc1ccccc1CC(=O)Oc1ccc2C=CS(=O)(=O)Oc2c1	10000	4	1.46384	63.4041	0	0	1.889	1.681	0.152	0.278	0	0.412035
	701	A0701	NS(=O)(=O)O[C@H]1CCN(CC1)S(=O)(=O)[C@@H]1O[C@H](CO)[C@@H](O)[C@H](O)[C@H]1O	11	1.04139	1.95584	87.81	0	0	1.891	1.69	0.155	1.453	0	0.412133
	2669	B0096	CC(=O)OC[C@H]1O[C@H]([C@@H](OC(=O)C)[C@@H](OC(=O)C)[C@@H]1OC(=O)C)n1cc(nn1)c1ccc(cc1)S(=O)(=O)N	5	0.69897	0.887955	27.0377	0	0	1.854	1.873	0.168	0.165	0	0.413037
	389	A0389	NS(=O)(=O)c1nnc(NC(=O)[C@]23C[C@H]4C[C@H](C[C@H](C4)C2)C3)s1	6.4	0.80618	1.58491	96.595	0	0	1.985	1.648	0.148	0.592	0	0.414992
	2981	B0422	O=C(O)c1ccc(cc1)N1C(=O)c2ccc(cc2C1=O)N(=O)=O	40	1.60206	1.92206	19.9745	0	0	1.923	1.634	0.146	1.048	0	0.415036
	3391	B0865	COC(=O)C(=O)[C@H]1C(=O)Nc2ccccc12	8020	3.90417	1.83612	52.9704	0	0	1.78	1.565	0.178	0.504	0	0.41539
	1503	A1503	NS(=O)(=O)c1ccc(OCCCCCON(=O)=O)cc1	85	1.92942	1.50679	21.9044	0	0	1.557	1.806	0.174	0.375	0	0.415457
	1389	A1389	NS(=O)(=O)c1cn(ccc1=O)c1ncnc2[nH]cnc12	68	1.83251	2.55492	39.4218	0	1	1.996	1.78	0.152	1.483	0	0.416335
	2982	B0423	CCOc1ccc(cc1c1nnc2n(C)nc(C)c2n1)S(=O)(=O)N1CC[NH2]CC1	40	1.60206	1.9717	23.0727	0	0	1.932	1.601	0.149	1.046	0	0.416458
	985	A0985	O=C1N=C(Nc2ccc(cc2)S(=O)(=O)Nc2ccccn2)[S]=C1Cc1coc2ccccc2c1=O	25.58	1.4079	2.814	99.8719	0	1	1.932	1.558	0.164	0.83	0	0.416534
	2858	B0299	Cc1ncc(o1)c1ccc(cc1)S(=O)(=O)N	23	1.36173	2.92458	114.769	0	1	1.995	1.558	0.149	1.053	0	0.417604
	3045	B0490	C[C@]12CC[C@H]3[C@@H]([C@H]1CCC2=O)[C@@H](O)C=C1C[C@H](CC[C@@]31C)OS(=O)(=O)N	65	1.81291	1.32812	26.741	0	0	1.763	1.72	0.172	0.094	0	0.417911
	2922	B0363	Cc1c(cc(c2ccc3ccccc3c2)n1c1ccc(cc1)S(=O)(=O)N)C(=O)NCC[NH]1CCCC1	30	1.47712	2.86015	93.6301	0	1	1.984	1.68	0.148	1.524	0	0.418907
	3243	B0709	Cc1cccc(/C=N/CCc2ccc(cc2)S(=O)(=O)N)c1O	295	2.46982	1.45641	41.032	0	0	1.938	1.668	0.154	0.362	0	0.419028
	1053	A1053	Cc1cc(=O)oc2cc(ccc12)n1cc(CSc2ccccc2)nn1	29.6	1.47129	0.965472	34.3793	0	0	1.933	1.842	0.175	0.494	0	0.419861
	574	A0574	Clc1cccc(c1)c1cnnn1c1ccc2OS(=O)(=O)C=Cc2c1	8.8	0.944483	2.33675	147.411	0	1	1.859	1.757	0.173	0.765	0	0.421158
	1571	A1571	CCC[C@H](C(=O)Nc1ccc(cc1)S(=O)(=O)N)C(C)(C)C	96	1.98227	1.9769	0.270828	0	1	1.944	1.835	0.162	0.495	0	0.425156
	1880	A1880	NS(=O)(=O)c1ccc(cc1)/N=C/c1cc(Br)ccc1O	257	2.40993	2.77793	15.2698	0	1	1.864	1.72	0.159	1.358	0	0.427374
	1030	A1030	CCCN(CCC)S(=O)(=O)c1ccc(cc1)C(=O)N[C@@H](CS)C(=O)N	28	1.44716	2.78545	92.4769	0	1	1.997	1.558	0.16	0.903	0	0.427697
	3442	B0918	COc1ccc(cc1)n1c(n[nH]c1=S)c1ccc(cc1)S(=O)(=O)c1ccc(Br)cc1	192000	5.2833	1.61817	69.372	0	0	1.891	1.636	0.154	0.407	0	0.427814
	3083	B0529	CC(=O)OC[C@H]1O[C@@H]([C@H](OC(=O)C)[C@H](OC(=O)C)[C@@H]1OC(=O)C)S(=O)(=O)NCc1ccc(cc1)S(=O)(=O)N	79	1.89763	1.91554	0.943849	0	0	1.951	1.574	0.153	0.887	0	0.42869
	3312	B0786	Cc1cc(C)oc(=O)c1	2470	3.3927	2.28625	32.6126	0	0	1.813	1.577	0.171	1.558	0	0.428958
	419	A0419	CC(C)(C)OC(=O)NCCCCCCOc1ccc(cc1)S(=O)(=O)N	6.9	0.838849	2.46399	193.735	0	1	1.797	1.757	0.173	0.863	0	0.429329
	1580	A1580	CC(=O)OC[C@H]1O[C@H]([C@H](OC(=O)C)[C@@H](OC(=O)C)[C@H]1OC(=O)C)S(=O)(=O)Cc1nnn(c1I)c1ccc(cc1)S(=O)(=O)N	97	1.98677	2.51168	26.4202	0	1	1.97	1.802	0.149	1.39	0	0.429762
	3207	B0671	C[C@@H]1O[C@H](Oc2ccc3c(C)cc(=O)oc3c2)[C@H](O)[C@@H](O)[C@H]1O	201	2.3032	1.95913	14.9386	0	0	1.948	1.549	0.158	0.907	0	0.430087
	320	A0320	NS(=O)(=O)c1cn(ccc1=O)c1ccncc1S(=O)(=O)N	5.2	0.716003	1.66953	133.174	0	0	2.004	1.623	0.149	0.712	0	0.430805
	1359	A1359	NS(=O)(=O)c1ccc(cc1)[C@H]1C(=NON1O)Oc1ccccc1	63.9	1.8055	1.17966	34.663	0	0	1.678	1.832	0.179	0.219	0	0.432378
	1463	A1463	NS(=O)(=O)c1cccc(c1)c1cn(nn1)[C@@H]1O[C@H](CO)[C@@H](O)[C@H](O)[C@H]1O	78.1	1.89265	1.33566	29.4293	0	0	1.774	1.75	0.188	0.522	0	0.43241
	1490	A1490	CC(C)(F)CNS(=O)(=O)c1ccc(N)cc1	83	1.91908	2.03721	6.15556	0	0	1.955	1.637	0.152	1.492	0	0.433162
	3131	B0585	CC(=O)OC[C@@H]1O[C@H](SNCCc2ccc(cc2)S(=O)(=O)N)[C@@H](OC(=O)C)[C@H](OC(=O)C)[C@@H]1OC(=O)C	97	1.98677	2.55209	28.4543	0	1	1.891	1.745	0.13	0.682	0	0.437319
	3315	B0789	CC(=O)OC[C@H]1O[C@H](CC(=O)/C=C\c2ccc(O)cc2)[C@@H](OC(=O)C)[C@H](OC(=O)C)[C@@H]1OC(=O)C	2900	3.4624	2.25555	34.8557	0	0	1.934	1.512	0.163	1.385	0	0.438527
	1001	A1001	Cc1oc(cn1)c1csc(c1)S(=O)(=O)N	26.3	1.41996	2.77357	95.3277	0	1	2.011	1.558	0.167	1.013	0	0.440035
	1679	A1679	COC(=O)c1cn(nn1)c1ccc(cc1)S(=O)(=O)N	127	2.1038	1.92438	8.52869	0	0	1.85	1.708	0.153	1.334	0	0.440961
	3095	B0543	CC(=O)OC[C@@H]1O[C@H](SNCc2ccc(cc2)S(=O)(=O)N)[C@H](OC(=O)C)[C@@H](OC(=O)C)[C@H]1O[C@H]1O[C@@H](COC(=O)C)[C@H](OC(=O)C)[C@@H](OC(=O)C)[C@H]1OC(=O)C	84	1.92428	1.67249	13.0847	0	0	1.591	1.792	0.168	0.681	0	0.441167
	1508	A1508	NS(=O)(=O)c1ccc(cc1)c1ccc(cc1)C(=O)c1ccc(cc1)N(=O)=O	85.6	1.93247	1.40981	27.0462	0	0	1.632	1.792	0.186	0.469	0	0.442611
	2046	A2046	Cc1cc(=O)oc2cc(NC(=O)Nc3cc(C)cc(C)c3)ccc12	610	2.78533	2.14239	23.0832	0	0	1.78	1.555	0.159	0.864	0	0.442757
	3000	B0441	Cc1ccc2occ(/C=N\Cc3ccc(cc3)S(=O)(=O)N)c(=O)c2c1	45	1.65321	1.68595	1.98009	0	0	1.611	1.792	0.168	0.769	0	0.443104
	707	A0707	NS(=O)(=O)c1ccc(OCC2=NON(O)[C@H]2C#N)cc1	11.3	1.05308	1.48998	41.4883	0	0	1.961	1.633	0.169	0.518	0	0.443601
	1499	A1499	CC1(C)OB(OC1(C)C)c1ccc(cc1)C(=O)NCc1ccc(cc1)S(=O)(=O)N	84	1.92428	1.69153	12.0953	0	0	1.583	1.782	0.174	0.727	0	0.445887
	586	A0586	NS(=O)(=O)c1ccc(CCNC(=S)N[C@@H]2O[C@H](CO)[C@@H](O[C@@H]3O[C@H](CO)[C@H](O)[C@H](O)[C@H]3O)[C@H](O)[C@H]2O)cc1	8.9	0.94939	1.39036	46.4482	0	0	1.616	1.782	0.185	0.312	0	0.446135
	1752	A1752	O=C1NCc2ccccc12	174	2.24055	1.53138	31.6514	0	0	1.519	1.782	0.175	0.202	0	0.446341
	540	A0540	COC(=O)[C@H]1O[C@H]([C@H](O)[C@@H](O)[C@@H]1O)n1cc(nn1)c1ccc(cc1)S(=O)(=O)N	8.4	0.924279	2.77714	200.465	0	1	1.906	1.72	0.142	1.248	0	0.447655
	285	A0285	Nc1nc(N)c2nc(CNCCc3ccc(cc3)S(=O)(=O)N)cnc2n1	4.7	0.672098	1.9418	188.917	0	0	1.884	1.614	0.147	0.883	0	0.458569
	2090	A2090	CC(C)OC(=O)c1c(O)cccc1O	790	2.89763	2.28375	21.1855	0	1	1.973	1.848	0.158	1.269	0	0.458592
	862	A0862	NS(=O)(=O)c1ccc(cc1)n1nc(cc1c1ccccc1)C(=O)N/N=C/1\C(=O)Nc2ccc(Br)cc12	20	1.30103	3.06314	135.44	0	1	1.932	1.544	0.15	1.111	0	0.461821
	2607	B0034	COc1ccc(cc1S(=O)(=O)N)c1cnc(o1)C1CCC1	3.1	0.491362	1.92807	292.393	0	0	1.927	1.65	0.144	1.132	0	0.462157
	2870	B0311	CCO[C@H]1Oc2ccccc2C(=O)[C@H]1/C=N\c1ccc(cc1)S(=O)(=O)Nc1cc(C)on1	24	1.38021	1.92444	39.4309	0	0	1.931	1.638	0.144	1.071	0	0.462477
	868	A0868	Cc1cc(=O)oc2cc(NC(=O)NS(=O)(=O)c3ccc(Cl)cc3)ccc12	20.2	1.30535	3.06493	134.797	0	1	1.931	1.544	0.15	1.112	0	0.462554
	2842	B0283	CCO[C@H]1Oc2ccccc2C(=O)[C@@H]1/C=N\c1ccc(cc1)S(=O)(=O)Nc1nccs1	20	1.30103	3.01074	131.412	0	1	1.932	1.544	0.15	0.996	0	0.464318
	895	A0895	NS(=O)(=O)c1ccc(Nc2nc(F)nc(F)n2)cc1	21.8	1.33846	1.57267	17.4989	0	0	1.759	1.657	0.192	0.551	0	0.464817
	2751	B0187	C[C@H]1N=C(S/C/1=N\C(=O)C)S(=O)(=O)N	9	0.954243	1.73825	82.1604	0	0	1.597	1.776	0.162	0.675	0	0.465178
	882	A0882	NS(=O)(=O)c1ccc(Nc2ccnc(/N=C/c3coc4ccccc4c3=O)n2)cc1	21	1.32222	1.54193	16.6171	0	0	1.958	1.828	0.145	1.349	0	0.465185
	2857	B0298	NS(=O)(=O)c1ccc(cc1)n1cc(/C=N/Nc2nc(cs2)c2cc3cc(Br)ccc3oc2=O)c(n1)c1ccccc1	22	1.34242	1.73216	29.0327	0	0	1.941	1.583	0.16	0.599	0	0.466415
	805	A0805	NS(=O)(=O)c1cnccc1NNC1=NS(=O)(=O)c2cnccc2S1	16.1	1.20683	1.41333	17.1113	0	0	1.655	1.78	0.189	0.52	0	0.468128
	1017	A1017	NS(=O)(=O)Nc1ccc(cc1)S(=O)(=O)Nc1ccc(cc1)S(=O)(=O)N	27	1.43136	1.50561	5.18705	0	0	1.958	1.841	0.146	1.353	0	0.4684
	798	A0798	CC(C)Nc1nc(NCc2ccc(cc2)S(=O)(=O)N)nc(NC(C)C)n1	16	1.20412	1.76091	46.2401	0	0	1.747	1.768	0.15	0.957	0	0.46868
	211	A0211	CCOC(=O)c1cccc(NC(=O)Nc2ccc(OS(=O)(=O)N)cc2)c1	3.55	0.550228	1.32152	140.177	0	0	1.61	1.782	0.181	0.089	0	0.47315
	1043	A1043	Cn1nc(s/c/1=N/C(=O)c1c(F)c(F)c(F)c(F)c1F)S(=O)(=O)N	29	1.4624	1.94851	33.2407	0	0	1.942	1.531	0.163	0.837	0	0.473971
	961	A0961	NS(=O)(=O)Oc1ccc(NC(=O)N2CCN(CC2)c2nccc(n2)c2ccc(cc2)C(F)(F)F)cc1	24.3	1.38561	2.782	100.779	0	1	1.931	1.558	0.171	0.852	0	0.474716
	1047	A1047	NS(=O)(=O)c1ccc(CN2C(=O)CCC2=O)cc1	29.3	1.46687	1.80856	23.2943	0	0	1.979	1.595	0.149	0.793	0	0.474914
	783	A0783	CC1=CC(=NS(=O)(=O)O1)OCC(=O)c1ccccc1	15.3	1.18469	2.95685	149.588	0	1	1.759	1.646	0.148	0.895	0	0.478413
	1157	A1157	C[C@@H](Sc1nc(c(C#N)c(=O)[nH]1)c1ccc(Cl)c(F)c1)C(=O)Nc1ccc(cc1)S(=O)(=O)N	37	1.5682	1.93738	23.5418	0	0	1.904	1.611	0.146	0.902	0	0.48027
	3335	B0809	O=c1ccc2ccc(OCc3ccccc3)cc2o1	4300	3.63347	2.26216	37.7409	0	1	1.714	1.87	0.146	0.42	0	0.480749
	2909	B0350	CN1N[C@H](S[C@H]1NC(=O)c1c(F)c(F)c(F)c(F)c1F)S(=O)(=O)N	29	1.4624	1.83588	25.5387	0	0	1.939	1.595	0.149	0.736	0	0.483414
	2739	B0174	COc1ccc2NC(=O)/C(=N/c3ccc(NC(=O)Nc4ccc(cc4)S(=O)(=O)N)cc3)/c2c1	8.5	0.929419	1.68214	80.9889	0	0	1.776	1.786	0.177	1.333	0	0.484566
	2971	B0412	C[C@@H]1C=C(C)N(Cc2ccc(cc2)S(=O)(=O)N)C(=C1)C	38	1.57978	1.96514	24.3932	0	0	1.903	1.611	0.146	0.96	0	0.485929
	2843	B0284	NS(=O)(=O)c1nnc(NS(=O)(=O)c2ccc(NC(=S)NNc3c(F)c(F)c(F)c(F)c3F)cc2)s1	20	1.30103	3.12371	140.095	0	1	1.931	1.544	0.15	1.241	0	0.486051
	1497	A1497	NS(=O)(=O)c1ccc(cc1)n1cc(CO[C@@H]2O[C@H](COCc3ccccc3)[C@@H](OCc3ccccc3)[C@H]2OCc2ccccc2)nn1	84	1.92428	1.56558	18.6409	0	0	1.924	1.831	0.154	1.44	0	0.489538
	1375	A1375	Cc1nnnn1c1ccc2OS(=O)(=O)C=Cc2c1	65.9	1.81889	1.53303	15.7162	0	0	1.687	1.846	0.153	0.743	0	0.490809
	890	A0890	NCCCNc1nc(Cl)nc(Nc2ccc(cc2)S(=O)(=O)N)n1	21.4	1.33041	3.11795	134.359	0	1	1.93	1.493	0.163	1.127	0	0.490891
	929	A0929	Cc1onc(C)c1Cn1ccc(=O)c(c1)S(=O)(=O)N	23.1	1.36361	3.00957	120.706	0	1	1.958	1.558	0.145	1.077	0	0.491819
	213	A0213	NS(=O)(=O)Oc1ccc(NC(=O)Nc2c(Cl)cc(Cl)cc2Cl)cc1	3.59	0.555094	2.08079	274.854	0	0	1.904	1.553	0.153	0.999	0	0.492703
	2618	B0045	C[C@H](NC(=O)Nc1ccc(NS(=O)(=O)N)cc1)c1cccc2ccccc12	3.4	0.531479	2.01243	278.648	0	0	1.715	1.632	0.152	0.709	0	0.493124
	525	A0525	Clc1ccc(cc1Cl)n1nnnc1c1ccc2OS(=O)(=O)C=Cc2c1	8.2	0.913814	1.50322	64.5	0	0	1.559	1.792	0.185	0.447	0	0.500467
	3130	B0584	NS(=O)(=O)c1ccc(CCNS(=O)(=O)[C@@H]2O[C@H]([C@@H](O)[C@@H](O)[C@@H]2O)C(=O)O)cc1	96	1.98227	2.74948	38.7033	0	1	1.819	1.681	0.136	0.641	0	0.503276
	1986	A1986	CC1(C)CC(=O)C2=C(C1)N(C1=C([C@@H]2c2cccc(c2)N(=O)=O)C(=O)CC(C)(C)C1)c1ccc(cc1)S(=O)(=O)N	420	2.62325	2.06984	21.0963	0	0	1.871	1.646	0.151	1.353	0	0.504285
	3259	B0729	COc1ccc2cc(/C=C\C(=O)C[C@@H]3O[C@H](COC(=O)C)[C@@H](OC(=O)C)[C@H](OC(=O)C)[C@H]3OC(=O)C)ccc2c1	417	2.62014	1.65758	36.737	0	0	1.813	1.704	0.14	0.442	0	0.504939
	1358	A1358	NS(=O)(=O)c1ccc(cc1)c1ccc(cc1)C(=O)c1ccccc1	63.8	1.80482	1.38306	23.3687	0	0	1.536	1.806	0.179	0.11	0	0.505719
	2328	A2328	OC(=O)/C(=C(\O)/C(=O)O)/O	6700	3.82607	2.12404	44.4851	0	0	1.966	1.497	0.163	1.109	0	0.506097
	907	A0907	NS(=O)(=O)c1ccc(CCNc2nc(F)nc(F)n2)cc1	22.3	1.3483	1.9393	43.8321	0	0	1.915	1.548	0.157	0.748	0	0.506976
	3169	B0632	NS(=O)(=O)c1ccc(cc1)c1cn(nn1)[C@H]1O[C@H](CO)[C@@H](O[C@@H]2O[C@H](CO)[C@@H](O)[C@H](O)[C@@H]2O)[C@H](O)[C@@H]1O	130	2.11394	1.74958	17.2362	0	0	1.812	1.704	0.14	0.641	0	0.507888
	415	A0415	NS(=O)(=O)c1ccc2N(CCc2c1)C(=O)C(F)(F)F	6.9	0.838849	1.08978	29.9143	0	0	1.89	1.762	0.169	0.128	0	0.510246
	1847	A1847	NS(=O)(=O)c1ccc(NC(=O)c2ccc(cc2)/N=C/2\C(=O)Nc3ccc(cc23)N(=O)=O)cc1	237	2.37475	1.8668	21.3896	0	0	1.803	1.723	0.146	1.056	0	0.510948
	2844	B0285	NS(=O)(=O)c1ccc(cc1)n1cc(/C=N/Nc2nc(cs2)c2cc3ccccc3oc2=O)c(n1)c1ccccc1	20	1.30103	1.87109	43.8158	0	0	2.025	1.697	0.144	1.547	0	0.516417
	107	A0107	Nc1c(cnn1c1ccc(cc1)S(=O)(=O)N)C(=O)N/N=C/1\C(=O)Nc2ccc(Cl)cc12	2.5	0.39794	2.85783	618.156	0	1	2.01	1.558	0.145	0.896	0	0.520038
	3087	B0533	NS(=O)(=O)c1ccc(CCN2C(=CCC=C2c2ccccc2)c2ccccc2)cc1	81	1.90849	2.30499	20.7761	0	1	1.714	1.87	0.146	0.514	0	0.520455
	861	A0861	Nc1c(cnn1c1ccc(cc1)S(=O)(=O)N)C(=O)N/N=C/1\C(=O)N(Cc2ccccc2)c2ccccc12	20	1.30103	1.89578	45.7135	0	0	2.04	1.697	0.149	1.713	0	0.52046
	2783	B0224	C[NH](C)CCCNC(=O)c1cc(c2ccc3ccccc3c2)n(c1C)c1ccc(cc1)S(=O)(=O)N	11	1.04139	1.99037	91.1254	0	0	1.891	1.69	0.152	1.488	0	0.524871
	3402	B0876	CC(C)C/C=N/NC(=O)Nc1nnc(S)s1	8830	3.94596	2.00926	49.0805	0	0	1.78	1.565	0.156	0.585	0	0.525801
	2698	B0127	NS(=O)(=O)c1ccc(NS(=O)(=O)c2ccc(NC(=S)NN3CCOCC3)cc2)cc1	6.7	0.826075	2.8396	243.746	0	1	1.793	1.721	0.157	1.264	0	0.525943
	3140	B0596	CC(=O)O[C@@H]1[C@@H](CO)O[C@@H](OCc2cn(nn2)c2ccc(cc2)S(=O)(=O)N)[C@H](O)[C@@H]1O	101	2.00432	2.70787	35.1014	0	1	1.881	1.746	0.135	1.068	0	0.526876
	532	A0532	CCCOc1cccc(CCNC(=O)c2ccc(cc2)S(=O)(=O)N)c1	8.3	0.919078	2.83585	208.554	0	1	1.901	1.718	0.148	1.433	0	0.526966
	1807	A1807	CCCCNc1nc(NCCCC)nc(NCc2ccc(cc2)S(=O)(=O)N)n1	210	2.32222	2.36062	1.65354	0	1	1.633	1.78	0.165	0.172	0	0.52866
	1413	A1413	CC(=O)OC[C@H]1O[C@H]([C@H](OC(=O)C)[C@@H](OC(=O)C)[C@@H]1OC(=O)C)S(=O)(=O)Cc1nnn(c1I)c1ccc(cc1)S(=O)(=O)N	71	1.85126	2.57967	39.3469	0	1	1.976	1.786	0.155	1.552	0	0.529383
	2704	B0133	NS(=O)(=O)c1ccc(cc1)n1cc(c2ccc(Br)cc2)c2c1[nH]c(=S)[nH]c2=S	7.1	0.851258	3.01311	253.96	0	1	1.993	1.618	0.142	1.47	0	0.529613
	599	A0599	NS(=O)(=O)c1ccc(NC(=O)NS(=O)(=O)c2ccc(Cl)cc2)cn1	9	0.954243	1.99829	109.411	0	0	1.957	1.68	0.153	1.658	0	0.531209
	671	A0671	CC1(C)O[C@@H]2CO[C@@]3(CNC(=S)NCCc4ccc(cc4)S(=O)(=O)N)OC(C)(C)O[C@@H]3[C@@H]2O1	10	1	1.09543	9.54307	0	0	1.909	1.771	0.18	0.394	0	0.533974
	3334	B0808	COC(=O)[C@@H]1O[C@@H]([C@@H](OC(=O)C)[C@H](OC(=O)C)[C@@H]1OC(=O)C)S(=O)(=O)N	4150	3.61805	1.99924	44.7426	0	0	1.78	1.565	0.156	0.563	0	0.534477
	1649	A1649	COC(=O)c1cn(nn1)c1c(F)c(F)c(c(F)c1F)S(=O)(=O)N	115	2.0607	2.80221	35.9836	0	1	1.886	1.713	0.166	1.533	0	0.53636
	3143	B0600	[NH3]Cc1ccc(cc1)S(=O)(=O)N	103	2.01284	2.84784	41.484	0	1	1.789	1.72	0.157	1.265	0	0.536813
	1671	A1671	CC(=O)N[C@@H]1[C@@H](OC(=O)C)[C@H](OC(=O)C)[C@@H](COC(=O)C)O[C@H]1n1cc(CNC(=O)c2ccc(cc2)S(=O)(=O)N)nn1	124	2.09342	1.95007	6.84777	0	0	1.784	1.708	0.181	1.578	0	0.539871
	833	A0833	NS(=O)(=O)c1nnc(NS(=O)(=O)c2ccc(N/C(=N\[C@@H](O)[C@@H](O)c3ccc(cc3)N(=O)=O)/S)cc2)s1	18	1.25527	1.27641	1.6837	0	0	1.793	1.735	0.187	0.353	0	0.542378
	674	A0674	NS(=O)(=O)c1cn(CC(=O)c2ccc(cc2)N(=O)=O)ccc1=O	10.1	1.00432	2.37489	136.468	0	1	1.731	1.735	0.175	0.383	0	0.54246
	1714	A1714	COc1ccc(NC(=S)Nc2c(C#N)c(cn2c2ccc(cc2)S(=O)(=O)N)c2ccc(Br)cc2)cc1	141	2.14922	2.1458	0.15912	0	0	1.967	1.568	0.15	1.366	0	0.547537
	2741	B0176	NC(=N)NS(=O)(=O)c1ccc(NNC2=[S]C(=NC2=O)Nc2ccc(cc2)S(=O)(=O)N)cc1	8.5	0.929419	1.92747	107.385	0	0	1.746	1.731	0.155	1.188	0	0.547706
	589	A0589	OC[C@H]1O[C@@H](NS(=O)(=O)NO)C=C[C@@H]1O	9	0.954243	2.49552	161.519	0	1	1.613	1.778	0.167	0.426	0	0.55016
	3282	B0756	COc1ccc(/C=C\C(=O)C[C@H]2O[C@H](COC(=O)C)[C@@H](OC(=O)C)[C@@H](OC(=O)C)[C@@H]2OC(=O)C)cc1OC	753	2.87679	1.771	38.4384	0	0	1.8	1.578	0.165	0.313	0	0.550211
	1368	A1368	C[C@]12CC[C@H]3[C@@H]([C@H](O)C=C4C[C@@H](CC[C@]34C)OS(=O)(=O)N)[C@@H]1CCC2=O	65	1.81291	0.940184	48.1396	0	0	1.934	1.84	0.179	0.485	0	0.55044
	3503	C93	NC1=[N]=[C](=NN1C1=CC=[N]=C[C@@H]1S(=O)(=O)N)SC	65.4	1.81558	1.56996	13.5284	0	0	1.47	1.788	0.172	0.135	0	0.550752
	1343	A1343	NS(=O)(=O)Oc1ccc(OS(=O)(=O)N)cc1	61.6	1.78958	2.502	39.8095	0	1	1.615	1.749	0.171	0.344	0	0.550915
	3483	C103		21	1.32222	1.15378	12.7393	0	0	2.031	1.828	0.183	1.227	0	0.55162
	1289	A1289	CCOc1ccc2[C@@H](N(CCc2c1)S(=O)(=O)N)c1ccc(cc1)S(=O)(=O)N	52.1	1.71684	2.4979	45.4945	0	1	1.615	1.749	0.171	0.335	0	0.552258
	3080	B0526	CC(=O)OC[C@@H]1O[C@H](NS(=O)(=O)NO)C=C[C@H]1OC(=O)C	79	1.89763	2.59545	36.7737	0	1	1.879	1.796	0.155	1.357	0	0.552504
	3345	B0819	O[C@@H]1Cc2c(O)cc(O)cc2O[C@H]1c1ccc(O)c(O)c1	5030	3.70157	2.27836	38.4487	0	0	1.813	1.577	0.158	1.364	0	0.554603
	556	A0556	NS(=O)(=O)c1ccc(OCCNC(=S)Nc2ccc(c3c4ccc(=O)cc4oc4cc(O)ccc34)c(c2)C(=O)O)cc1	8.5	0.929419	2.59313	179.006	0	1	1.615	1.749	0.171	0.544	0	0.555217
	541	A0541	NNC(=O)c1cn(nc1c1ccc(Br)cc1)c1ccc(cc1)S(=O)(=O)N	8.4	0.924279	2.85716	209.123	0	1	1.853	1.718	0.154	1.421	0	0.555429
	646	A0646	FC(F)(F)c1cccc(c1)c1cnnn1c1ccc2OS(=O)(=O)C=Cc2c1	9.6	0.982271	2.16915	120.83	0	0	1.716	1.636	0.158	1.159	0	0.555754
	554	A0554	NS(=O)(=O)c1ccc(NC(=O)CSc2nc(c(C#N)c(=O)[nH]2)c2ccc(Cl)cc2)cc1	8.5	0.929419	1.73182	86.3339	0	0	1.785	1.786	0.146	1.047	0	0.556305
	1328	A1328	Cc1cc(c(SCc2cccc(c2)C(F)(F)F)cc1Cl)S(=O)(=O)NC(=N)Nc1ccccc1S(=O)(=O)N	59	1.77085	1.38185	21.967	0	0	1.523	1.792	0.181	0.021	0	0.559406
	1417	A1417	CC(C)(C)OC(=O)c1ccc(cc1)c1ccc(cc1)S(=O)(=O)N	71.4	1.8537	1.98987	7.34619	0	0	1.813	1.704	0.153	1.348	0	0.559485
	2658	B0085	NS(=O)(=O)c1ccc(NC(=O)/C(=C\C=C/c2ccccc2)/C#N)cc1	4.9	0.690196	1.78567	158.719	0	0	1.981	1.598	0.146	0.724	0	0.561061
	1493	A1493	CN(C)CCNC(=O)c1cc(c2ccc(cc2)c2ccccc2)n(c1C)c1ccc(cc1)S(=O)(=O)N	83	1.91908	1.99167	3.78251	0	0	1.87	1.7	0.153	1.497	0	0.564028
	2696	B0125	NS(=O)(=O)c1cc(c2nnc([nH]2)c2ccc(Cl)cc2)c(Cl)cc1Cl	6.6	0.819544	2.29253	179.732	0	0	1.891	1.482	0.162	1.165	0	0.564526
	3295	B0769	COc1c2OC(C)(C)C=Cc2c(OC)c2ccc(=O)oc12	860	2.9345	2.60364	11.2748	0	1	1.607	1.689	0.171	0.22	0	0.565014
	3299	B0773	O=c1ccc2ccccc2s1	970	2.98677	1.65058	44.7371	0	0	1.806	1.7	0.139	0.371	0	0.568812
	2175	A2175	Nc1nc(N)c2nc(CNCCc3ccc(cc3)S(=O)(=O)O)cnc2n1	1000	3	2.06232	31.2561	0	0	1.9	1.592	0.146	1.062	0	0.570942
	2806	B0247	NS(=O)(=O)c1ccc(NC2=NC(=O)C(=[S]2)Cc2coc3ccccc3c2=O)cc1	14	1.14613	2.06568	80.2308	0	1	1.939	1.866	0.168	0.924	0	0.570962
	2755	B0192	NS(=O)(=O)c1ccc(CCNc2nc(N[C@H](CO)C(=O)O)nc(N[C@@H](CO)C(=O)O)n2)cc1	9	0.954243	2.79145	192.531	0	1	1.821	1.679	0.134	0.701	0	0.57346
	1670	A1670	NS(=O)(=O)c1ccc(CNc2nc(Cl)nc(Cl)n2)cc1	124	2.09342	2.20495	5.32768	0	0	1.967	1.531	0.153	1.337	0	0.574133
	1035	A1035	COC(=O)[C@H](Cc1ccccc1)NS(=O)(=O)NCc1ccc(F)cc1	28.1	1.44871	2.93728	102.752	0	1	1.93	1.508	0.164	0.825	0	0.574834
	321	A0321	NC(=O)c1cn(nc1c1ccc(Cl)cc1)c1ccc(cc1)S(=O)(=O)N	5.2	0.716003	2.8535	298.532	0	1	1.666	1.717	0.161	0.956	0	0.576322
	3163	B0624	NS(=O)(=O)c1ccc(cc1)C(=O)NNC(=S)N[C@@H]1O[C@H](CO)[C@@H](O)[C@@H](O)[C@H]1O	121	2.08279	1.57611	24.3267	0	0	1.821	1.704	0.139	0.273	0	0.577555
	3317	B0791	Cc1cc(=O)oc2cc(O[C@H]3OC[C@@H](O)[C@@H](O)[C@@H]3O)ccc12	3200	3.50515	2.01838	42.4169	0	0	1.936	1.667	0.147	1.489	0	0.579622
	2760	B0197	CCCOc1ccc2[C@H]([NH2]CCc2c1)c1ccc(cc1)S(=O)(=O)N	9.2	0.963788	2.58659	168.377	0	1	1.731	1.805	0.156	0.967	0	0.57984
	3220	B0684	Cc1cc(=O)oc2c1ccc1ccccc21	230	2.36173	1.90342	19.4055	0	0	1.808	1.723	0.146	1.151	0	0.581193
	1786	A1786	CCCN(CCC)S(=O)(=O)c1ccc(cc1)C(=O)Nc1ccccn1	199	2.29885	2.21716	3.55372	0	0	1.879	1.554	0.152	1.217	0	0.581844
	1099	A1099	Cc1onc(NS(=O)(=O)c2ccc(NCc3coc4ccccc4c3=O)cc2)c1	32.09	1.50637	2.52669	67.7335	0	1	1.595	1.772	0.168	0.423	0	0.582333
	2708	B0138	NS(=O)(=O)c1ccc(NC2=NC(=O)/C(=N/Nc3ccc(Cl)cc3)/S2)cc1	7.3	0.863323	1.83762	112.855	0	0	1.984	1.742	0.15	1.678	0	0.583363
	315	A0315	NS(=O)(=O)c1ccc(cc1)n1c(nc2cc(F)ccc2c1=O)S	5.1	0.70757	2.06573	191.947	0	0	1.833	1.686	0.16	1.571	0	0.583766
	1687	A1687	CN1CCN(CC1)C(=O)c1cc(c2ccc3ccccc3c2)n(c1C)c1ccc(cc1)S(=O)(=O)N	133	2.12385	1.96743	7.36488	0	0	1.774	1.723	0.156	1.328	0	0.585183
	3155	B0613	NS(=O)(=O)c1ccc(cc1)C(=O)NNC(=S)N[C@@H]1O[C@H](CO)[C@@H](O[C@H]2O[C@H](CO)[C@@H](O)[C@H](O)[C@H]2O)[C@H](O)[C@@H]1O	113	2.05308	2.85008	38.82	0	1	1.798	1.713	0.141	1.041	0	0.586481
	2818	B0259	Cc1cc(C)o/c(=N\O)/c1	16	1.20412	1.8113	50.4249	0	0	1.747	1.768	0.149	1.054	0	0.588029
	88	A0088	COc1ccc(CNc2ccc(cc2)S(=O)(=O)N)cc1	2.2	0.342423	2.9804	770.386	0	1	1.997	1.508	0.153	0.966	0	0.588137
	2589	B0016	NS(=O)(=O)c1ccc2nc(NC(=S)NCCNC(=S)Nc3nc4ccc(cc4s3)S(=O)(=O)N)sc2c1	2.1	0.322219	2.68357	732.839	0	1	1.994	1.558	0.164	0.725	0	0.589608
	2799	B0240	COC(=O)c1ccc(NC(=O)Nc2ccc(OS(=O)(=O)N)cc2)cc1	13	1.11394	2.71011	143.29	0	1	1.631	1.759	0.155	0.684	0	0.590664
	2976	B0417	CC1(C)OC[C@H](O1)[C@H]1O[C@H]2OC(C)(C)O[C@H]2[C@@H]1OS(=O)(=O)N	39	1.59106	1.85534	16.6101	0	0	1.806	1.7	0.14	0.834	0	0.592781
	1994	A1994	CC(=O)OC[C@H]1O[C@@H](NC(=S)NCCc2ccc(cc2)S(=O)(=O)N)[C@H](OC(=O)C)[C@@H](OC(=O)C)[C@H]1OC(=O)C	433	2.63649	2.41789	8.29127	0	1	1.974	1.848	0.149	1.444	0	0.594161
	786	A0786	CCCc1nn(C)c2nnc(nc12)c1cc(ccc1OCC)S(=O)(=O)N1CCN(C)CC1	15.4	1.18752	1.71778	44.6525	0	0	1.431	1.738	0.181	0.198	0	0.596944
	881	A0881	NS(=O)(=O)c1nnc(NS(=O)(=O)c2ccc(Br)cc2)s1	21	1.32222	0.979094	25.9507	0	0	1.746	1.868	0.181	0.199	0	0.602759
	1350	A1350	CC(C)(O)c1cn(nn1)c1ccc2OS(=O)(=O)C=Cc2c1	62.7	1.79727	1.75698	2.24159	0	0	1.58	1.617	0.193	0.23	0	0.6052
	454	A0454	Cc1ncc(N(=O)=O)n1CCNC(=S)Nc1ccc(cc1)S(=O)(=O)N	7.3	0.863323	2.38796	176.601	0	1	1.807	1.739	0.181	0.737	0	0.605452
	980	A0980	CCCN(CCC)S(=O)(=O)c1ccc(cc1)C(=O)N[C@@H](Cc1c[nH]c2ccccc12)C(=O)O	25	1.39794	2.11811	51.5166	0	0	1.931	1.523	0.153	0.998	0	0.606938
	3290	B0764	O=c1ccc2ccc(OCCCC#C)cc2o1	830	2.91908	2.16193	25.9379	0	0	1.781	1.57	0.151	0.882	0	0.616605
	3198	B0662	Cc1c(cc(c2ccc(cc2)c2ccccc2)n1c1ccc(cc1)S(=O)(=O)N)C(=O)NCC[NH]1CCOCC1	187	2.27184	1.74961	22.9871	0	0	1.94	1.595	0.148	0.536	0	0.620764
	1894	A1894	Nc1ccc(cc1Br)S(=O)(=O)N	269	2.42975	1.99449	17.9139	0	0	1.928	1.548	0.15	0.812	0	0.624192
	2819	B0260	Cc1ccc2nc(S)n(c3ccc(cc3)S(=O)(=O)N)c(=O)c2c1	16	1.20412	2.73335	127	0	1	1.631	1.759	0.155	0.735	0	0.625528
	3109	B0559	CC(=O)OC[C@H]1O[C@@H]([C@H](OC(=O)C)[C@@H](OC(=O)C)[C@@H]1OC(=O)C)S(=O)(=O)NCc1ccc(cc1)S(=O)(=O)N	89	1.94939	2.13838	9.69472	0	0	1.811	1.615	0.148	1.12	0	0.627829
	2880	B0321	CCOc1ccc(cc1c1nnc2n(nc(C)c2n1)c1ccc(C)cc1)S(=O)(=O)NCCO	25	1.39794	2.07984	48.7788	0	0	1.931	1.523	0.153	0.914	0	0.628594
	1025	A1025	NS(=O)(=O)c1ccc(CC/N=C\c2ccc(cc2)c2ccccn2)cc1	27.9	1.4456	2.51473	73.9571	0	1	1.745	1.661	0.179	0.386	0	0.630017
	2581	B0008	Cc1ccc2NC(=O)/C(=N/c3cccc(c3)S(=O)(=O)N)/c2c1	1.1	0.0413927	2.34327	5561.07	0	1	1.703	1.848	0.166	0.719	0	0.630665
	618	A0618	COC(=O)CNc1nc(NCC(=O)OC)nc(NCc2ccc(cc2)S(=O)(=O)N)n1	9.2	0.963788	2.63191	173.08	0	1	1.977	1.785	0.153	1.637	0	0.632018
	1034	A1034	NS(=O)(=O)c1ccc(cc1)/N=C/c1ccc(Br)cc1O	28.1	1.44871	2.95082	103.687	0	1	1.985	1.508	0.153	0.866	0	0.632067
	1701	A1701	NS(=O)(=O)c1ccc(CNC(=O)Cc2ccccc2)cc1	136	2.13354	2.23626	4.81451	0	0	1.967	1.514	0.153	1.314	0	0.633678
	2239	A2239	C=CCOc1cc(=S)oc2ccccc12	3040	3.48287	2.27211	34.7635	0	0	1.934	1.512	0.154	1.299	0	0.633775
	2712	B0143	CC(=O)OC[C@H]1O[C@H](NC(=S)NCc2ccc(cc2)S(=O)(=O)N)[C@@H](OC(=O)C)[C@H](OC(=O)C)[C@@H]1O[C@@H]1O[C@@H](COC(=O)C)[C@H](OC(=O)C)[C@H](OC(=O)C)[C@@H]1OC(=O)C	7.3	0.863323	2.756	219.232	0	1	1.821	1.683	0.131	0.604	0	0.637442
	1560	A1560	Clc1cccc(c1)c1cn(nn1)c1ccc2OS(=O)(=O)C=Cc2c1	93.1	1.96895	1.91411	2.78522	0	1	1.971	1.847	0.169	0.596	0	0.638792
	402	A0402	COc1ccc(cc1)C1=Nn2c(SC1)nnc2c1ccc(cc1)S(=O)(=O)N	6.5	0.812913	1.99953	145.971	0	0	1.988	1.571	0.144	1.041	0	0.639357
	3104	B0552	Cc1ccccc1S(=O)(=O)NC(=O)Nc1ccc2c(C)cc(=O)oc2c1	89	1.94939	2.22225	13.9974	0	0	1.879	1.554	0.15	1.201	0	0.640739
	2853	B0294	C[NH]1CCN(CC1)NC(=S)S	22	1.34242	3.19025	137.649	0	1	1.93	1.493	0.15	1.109	0	0.645941
	722	A0722	NS(=O)(=O)Oc1ccc(NC(=S)Nc2ccc(c3c4ccc(=O)cc4oc4cc(O)ccc34)c(c2)C(=O)O)cc1	12	1.07918	1.24004	14.9053	0	0	1.956	1.693	0.18	0.428	0	0.646062
	3178	B0641	C[NH]1CCN(CC1)C(=O)c1cc(c2ccccc2)n(c1C)c1ccc(cc1)S(=O)(=O)N	135	2.13033	2.19188	2.88885	0	0	1.967	1.514	0.152	1.203	0	0.648758
	3046	B0491	NS(=O)(=O)c1ccc(cc1)C(=O)OCc1cn(nn1)[C@@H]1O[C@H](CO)[C@@H](O)[C@@H](O)[C@@H]1O	65	1.81291	2.16954	19.6716	0	0	1.956	1.599	0.148	1.526	0	0.649781
	2717	B0149	CC(=O)OC[C@@H]1O[C@@H]([C@@H](OC(=O)C)[C@H](OC(=O)C)[C@H]1OC(=O)C)S(=O)(=O)Cc1cn(nn1)c1ccc(cc1)S(=O)(=O)N	7.5	0.875061	2.92401	234.149	0	1	1.81	1.708	0.159	1.456	0	0.651453
	583	A0583	NS(=O)(=O)c1ccc(NC(=O)/C(=C/c2ccccc2Cl)/C#N)cc1	8.9	0.94939	2.81434	196.436	0	1	1.883	1.715	0.17	1.616	0	0.653816
	867	A0867	NS(=O)(=O)c1ccc(Nc2nc(Nc3ccccc3)nc(n2)N2CCOCC2)cc1	20.1	1.3032	1.46461	12.3862	0	0	1.572	1.792	0.193	0.509	0	0.655646
	794	A0794	Cc1ccc(cc1)c1n[nH]c(=S)n1c1ccc(cc1)S(=O)(=O)N	16	1.20412	2.75543	128.833	0	1	1.637	1.759	0.155	0.801	0	0.656534
	2120	A2120	CCOC(=O)c1cc(O)ccc1O	860	2.9345	0.977775	66.68	0	0	1.82	1.871	0.185	0.483	0	0.656903
	71	A0071	CCCN(CCC)S(=O)(=O)c1ccc(cc1)C(=O)NCC(=O)N	1.9	0.278754	2.47002	786.094	0	1	1.738	1.848	0.155	0.95	0	0.662457
	2598	B0025	NS(=O)(=O)c1ccc(cc1)n1cc(c2ccc(Br)cc2)c2c1ncn1nc3c(nc4ccccc34)nc21	2.7	0.431364	1.56654	263.161	0	0	2.007	1.599	0.157	0.474	0	0.665202
	1638	A1638	NS(=O)(=O)c1ccc(/N=C/c2ccc(cc2)c2ccccc2)c(F)c1	113	2.05308	2.91487	41.9758	0	1	1.834	1.713	0.147	1.37	0	0.666718
	1388	A1388	Cc1ccc(cc1)C#Cc1ccc(cc1)S(=O)(=O)N	68	1.83251	2.138	16.6707	0	0	1.956	1.599	0.145	1.416	0	0.670364
	2726	B0161	NS(=O)(=O)c1ccc(cc1)n1cc(C[S@](O)[C@H]2O[C@H](CO)[C@H](O)[C@H](O)[C@H]2O)nn1	8	0.90309	1.94205	115.045	0	0	1.99	1.717	0.157	1.885	0	0.67281
	577	A0577	NS(=O)(=O)c1ccc(CNC(=S)N[C@@H]2O[C@H](CO)[C@@H](O)[C@H](O)[C@H]2O)cc1	8.8	0.944483	2.25758	139.028	0	0	1.838	1.622	0.161	1.675	0	0.67359
	2691	B0119	NS(=O)(=O)c1ccc(CNS(=O)(=O)c2ccc(NC(=S)NN3CCOCC3)cc2)cc1	6.4	0.80618	1.75306	117.452	0	0	1.941	1.554	0.161	0.502	0	0.675208
	2720	B0152	CC(=O)OC[C@@H]1O[C@@H]([C@@H](OC(=O)C)[C@H](OC(=O)C)[C@H]1OC(=O)C)[S@@](O)Cc1cn(nn1)c1ccc(cc1)S(=O)(=O)N	7.7	0.886491	1.77735	100.492	0	0	1.969	1.766	0.141	1.509	0	0.679133
	964	A0964	Cc1ccc(cc1)c1nn(cc1/C=N\Nc1nc(cs1)c1cc2cc(Cl)ccc2oc1=O)c1ccc(cc1)S(=O)(=O)N	24.47	1.38863	3.00517	116.412	0	1	1.961	1.482	0.16	0.87	0	0.680636
	1601	A1601	NNC(=O)c1[nH]c2ccc(cc2c1c1ccccc1)S(=O)(=O)N	102	2.0086	2.88299	43.5322	0	1	1.798	1.726	0.159	1.428	0	0.683684
	1589	A1589	NS(=O)(=O)Oc1cccc(OS(=O)(=O)N)c1	100	2	2.4857	24.2848	0	1	1.902	1.799	0.171	1.417	0	0.683919
	1181	A1181	FC(F)(F)c1ccc(cc1)n1nnnc1c1ccc2OS(=O)(=O)C=Cc2c1	39.3	1.59439	3.24141	103.301	0	1	1.721	1.574	0.153	1.088	0	0.684312
	304	A0304	C[C@@H]1O[C@@H](NS(=O)(=O)N)[C@@H](OC(=O)C)[C@H](OC(=O)C)[C@H]1OC(=O)C	5	0.69897	2.87976	312	0	1	1.671	1.728	0.16	1.074	0	0.691066
	2672	B0099	NS(=O)(=O)c1cnccc1n1ccc(=O)c(c1)S(=O)(=O)N	5.2	0.716003	2.89365	304.139	0	1	1.621	1.717	0.155	0.831	0	0.692065
	2912	B0353	NS(=O)(=O)c1ccc(cc1)N[C@H]1SC[C@@H](c2ccc(cc2)N(=O)=O)N1C1CCCCC1	29	1.4624	2.90199	98.4408	0	1	1.93	1.508	0.158	0.666	0	0.692847
	123	A0123	CSc1nn(CC(=O)Nc2nc3ccc(cc3s2)S(=O)(=O)N)c2ncnc(N)c12	2.7	0.431364	1.87539	334.759	0	0	2.018	1.524	0.158	0.793	0	0.693515
	1616	A1616	NS(=O)(=O)c1ccc(CC/N=C/c2ccc(Br)cc2O)cc1	106	2.02531	2.92854	44.5972	0	1	1.78	1.712	0.161	1.427	0	0.696405
	1063	A1063	COc1ccc(cc1)c1cn(c(=S)[nH]1)c1ccc(cc1)S(=O)(=O)N	30	1.47712	2.02062	36.7943	0	0	1.967	1.548	0.146	0.929	0	0.698463
	310	A0310	NS(=O)(=O)c1ccc(NC(=O)c2ccc(cc2)/N=C/2\C(=O)Nc3ccc(F)cc23)cc1	5	0.69897	2.0231	189.441	0	0	1.785	1.715	0.154	1.412	0	0.70293
	2181	A2181	NS(=O)(=O)c1ccc2nc(sc2c1)n1cc(C=O)c(n1)c1ccc(F)cc1	1022	3.00945	2.03596	32.3479	0	0	1.878	1.7	0.152	1.604	0	0.704274
	3336	B0810	C[C@H](F)CNS(=O)(=O)c1ccc(NC(=O)C)cc1	4400	3.64345	2.21036	39.3334	0	1	1.621	1.896	0.155	0.297	0	0.704709
	1522	A1522	NS(=O)(=O)c1ccc(cc1)c1nnc2sc(nn12)c1ccc(Cl)cc1	89	1.94939	2.57708	32.1992	0	1	1.955	1.796	0.162	1.634	0	0.707352
	485	A0485	Cc1ccc2c(NCc3cn(nc23)c2ccc(cc2)S(=O)(=O)N)c1	7.7	0.886491	2.93325	230.883	0	1	1.853	1.708	0.159	1.602	0	0.708176
	1551	A1551	NS(=O)(=O)c1ccc(cc1)n1cc(c2ccc(Br)cc2)c(C#N)c1NC(=S)Nc1ccc(Br)cc1	91.1	1.95952	2.06036	5.1465	0	0	1.716	1.713	0.162	1.39	0	0.711908
	2854	B0295	O=C(O)c1ccc(cc1)N1C(=O)c2nccnc2C1=O	22	1.34242	2.84494	111.926	0	1	1.995	1.508	0.16	0.758	0	0.712857
	2715	B0146	CC(=O)OC[C@H]1O[C@H](NC(=S)Nc2ccc(cc2)S(=O)(=O)N)[C@H](OC(=O)C)[C@@H](OC(=O)C)[C@@H]1O[C@@H]1O[C@H](COC(=O)C)[C@@H](OC(=O)C)[C@H](OC(=O)C)[C@@H]1OC(=O)C	7.4	0.869232	2.68835	209.279	0	1	1.939	1.785	0.15	1.609	0	0.716318
	3246	B0713	NS(=O)(=O)c1ccc(cc1)N[C@H]1SC[C@@H](c2ccc(Cl)cc2Cl)N1C1CCCCC1	342	2.53403	1.72653	31.8663	0	0	1.922	1.548	0.168	0.451	0	0.716819
	3150	B0608	CC1(C)O[C@H]2CO[C@]3(CNC(=S)Nc4ccc(cc4F)S(=O)(=O)N)OC(C)(C)O[C@@H]3[C@H]2O1	110	2.04139	2.82675	38.4716	0	1	1.762	1.751	0.157	1.307	0	0.717708
	2893	B0334	NS(=O)(=O)c1ccc(CNC(=S)Nc2ccc(c(c2)C(=O)O)[C@H]2c3ccc(O)cc3Oc3cc(O)ccc23)cc1	26	1.41497	2.34403	65.659	0	0	1.538	1.509	0.171	0.514	0	0.71889
	3016	B0457	CC[NH2][C@@H]1C[C@H](C)S(=O)(=O)c2sc(cc12)S(=O)(=O)N	52	1.716	2.31036	34.636	0	0	1.459	1.522	0.179	0.388	0	0.720208
	3162	B0623	NS(=O)(=O)c1ccc(cc1)c1cn(nn1)[C@@H]1O[C@@H](CO)[C@H](O)[C@@H]1O	121	2.08279	2.79171	34.0372	0	1	1.821	1.68	0.129	0.639	0	0.720249
	3354	B0828	Oc1ccc(cc1)c1ccc(O)c(CN=O)c1Cl	6020	3.7796	2.39346	36.6742	0	0	1.946	1.513	0.156	1.633	0	0.720345
	455	A0455	NS(=O)(=O)c1ccc(NC2=NC(=O)C(=[S]2)NNc2ccc(Cl)cc2)cc1	7.3	0.863323	2.893	235.101	0	1	1.816	1.721	0.163	1.53	0	0.720809
	2790	B0231	NS(=O)(=O)CCNC(=O)/C(=N\O)/Cc1ccc(O)c(Br)c1	12	1.07918	2.10904	95.4301	0	0	1.92	1.638	0.144	1.444	0	0.721449
	3138	B0594	NS(=O)(=O)c1ccc(cc1)n1cc(CO[C@H]2O[C@@H](CO)[C@H](O)[C@H](O)[C@@H]2O)nn1	101	2.00432	1.9827	1.07861	0	0	1.819	1.715	0.146	1.314	0	0.72335
	2587	B0014	CC(=O)OC[C@H]1O[C@@H]([C@@H](OC(=O)C)[C@H](OC(=O)C)[C@H]1OC(=O)C)S(=O)(=O)N1CC[C@H](CC1)OS(=O)(=O)N	2	0.30103	2.8553	848.511	0	1	1.977	1.72	0.157	1.831	0	0.723599
	2599	B0026	Cc1nnc(o1)c1cc(c(Cl)cc1Cl)S(=O)(=O)N	2.8	0.447158	2.13393	377.221	0	0	1.903	1.623	0.144	1.368	0	0.723893
	410	A0410	NS(=O)(=O)c1ccc(Nc2nc(cs2)N2CCCCC2)cc1	6.7	0.826075	2.27103	174.918	0	0	1.926	1.482	0.155	1.125	0	0.72552
	1169	A1169	CCCc1nn(C)c2nnc(nc12)c1cc(ccc1OCC)S(=O)(=O)N1CCNCC1	38.7	1.58771	2.34807	47.8904	0	1	1.658	1.75	0.179	0.246	0	0.727096
	2663	B0090	C[NH]1CC[NH](CCNC(=S)Nc2ccc(cc2)S(=O)(=O)NCc2ccc(cc2)S(=O)(=O)N)CC1	5	0.69897	2.88885	313.3	0	1	1.631	1.728	0.16	0.977	0	0.733128
	494	A0494	Cc1ncc(N(=O)=O)n1CCNC(=S)Nc1cccc(c1)S(=O)(=O)N	7.8	0.892095	2.89851	224.911	0	1	1.707	1.728	0.161	1.234	0	0.73327
	3235	B0701	NS(=O)(=O)c1ccc(CNc2nc(NCC[NH]3CC[NH2]CC3)nc(NCC[NH]3CC[NH2]CC3)n2)cc1	274	2.43775	1.71973	29.4543	0	0	1.923	1.548	0.168	0.439	0	0.73414
	1244	A1244	CSc1ccncc1S(=O)(=O)N	47	1.6721	1.94235	16.1625	0	0	1.618	1.531	0.193	0.284	0	0.734384
	2642	B0069	NS(=O)(=O)c1ccc(cc1)N1C(=O)[C@H]2CC=CC[C@H]2C1=O	4.4	0.643453	2.2797	254.291	0	0	1.579	1.459	0.188	0.454	0	0.735563
	2731	B0166	Cc1ncc(n1CCNC(=S)NCCc1ccc(cc1)S(=O)(=O)N)N(=O)=O	8.3	0.919078	2.83427	208.382	0	1	1.623	1.744	0.153	0.825	0	0.737043
	3006	B0447	NS(=O)(=O)c1ccc(OCC2=NON(O)[C@H]2c2ccccc2)cc1	48	1.68124	2.29477	36.4927	0	0	1.567	1.459	0.188	0.452	0	0.737709
	1248	A1248	C[C@@H]1O[C@@H](NS(=O)(=O)NO)C=C[C@H]1OC(=O)C	47	1.6721	0.825965	50.6031	0	0	1.967	1.819	0.168	0.068	0	0.738482
	2536	A2536	OC(=O)c1ccc(O)cc1O	68000	4.83251	2.16139	55.2739	0	0	1.434	1.539	0.188	0.202	0	0.739112
	668	A0668	CN(C)CCNC(=O)c1cc(c2ccc3ccccc3c2)n(c1C)c1ccc(cc1)S(=O)(=O)N	10	1	2.58561	158.561	0	1	1.715	1.829	0.15	0.966	0	0.740853
	3093	B0541	CC(=O)O[C@@H]1[C@@H](CO[P@@]2(=O)OCc3ccccc3O2)O[C@H]([C@H](OC(=O)C)[C@@H]1OC(=O)C)n1cc(nn1)c1ccc(cc1)S(=O)(=O)N	84	1.92428	1.97133	2.44533	0	0	1.951	1.478	0.174	0.777	0	0.741502
	968	A0968	Cc1cc(C)n(n1)c1ccncc1S(=O)(=O)N	24.8	1.39445	2.27248	62.966	0	1	1.966	1.675	0.174	0.508	0	0.742143
	3331	B0805	CC(=O)OC[C@@H]1O[C@H](O[C@H]2[C@H](COC(=O)C)O[C@H]([C@H](OC(=O)C)[C@H]2OC(=O)C)S(=O)(=O)N)[C@H](OC(=O)C)[C@@H](OC(=O)C)[C@H]1OC(=O)C	4080	3.61066	2.97354	17.6456	0	1	1.579	1.693	0.165	0.89	0	0.743589
	542	A0542	C[C@@H](Nc1nc(NCCc2ccc(cc2)S(=O)(=O)N)nc(N[C@@H](C)C(=O)O)n1)C(=O)O	8.4	0.924279	1.84207	99.2974	0	0	2.005	1.745	0.141	1.643	0	0.748135
	768	A0768	NS(=O)(=O)c1ccc(NC2=NC(=O)/C(=C\c3coc4ccccc4c3=O)/S2)cc1	14.26	1.15412	1.02997	10.7568	0	0	1.974	1.762	0.182	0.419	0	0.749312
	2256	A2256	O=C1CCCCO1	3660	3.56348	1.72804	51.5069	0	0	1.78	1.555	0.185	0.308	0	0.749346
	708	A0708	NS(=O)(=O)c1ccc2c(c1)sc1nc(cn21)c1cc2cc(Cl)ccc2oc1=O	11.37	1.05576	1.42068	34.5645	0	0	1.494	1.782	0.192	0.117	0	0.749545
	2839	B0280	NS(=O)(=O)c1nnc(NS(=O)(=O)c2ccc(NC(=S)NCC[NH]3CCOCC3)cc2)s1	19	1.27875	1.93761	51.5235	0	0	1.903	1.501	0.166	0.578	0	0.749922
	1299	A1299	CO[C@H]1O[C@H](Cn2cc(COC(=O)c3ccc(cc3)S(=O)(=O)N)nn2)[C@@H](OC(=O)C)[C@H](OC(=O)C)[C@H]1OC(=O)C	54	1.73239	1.36275	21.337	0	0	1.527	1.809	0.192	0.232	0	0.749975
	1610	A1610	NS(=O)(=O)c1ccc(cc1)C(=O)OCC#C	104	2.01703	2.91919	44.7268	0	1	1.865	1.72	0.154	1.603	0	0.750765
	3060	B0506	NS(=O)(=O)c1ccc(cc1)n1cc(CS(=O)(=O)[C@H]2O[C@H](CO)[C@@H](O[C@@H]3O[C@@H](CO)[C@H](O)[C@@H](O)[C@@H]3O)[C@@H](O)[C@H]2O)nn1	71.2	1.85248	2.09246	12.9545	0	0	1.761	1.704	0.168	1.625	0	0.752644
	2396	A2396	COc1ccccc1OC	8630	3.93601	3.1474	20.0357	0	1	1.899	1.478	0.151	0.857	0	0.755686
	293	A0293	NS(=O)(=O)c1ccc(NCC(=O)Nc2nc3ccc(cc3s2)S(=O)(=O)N)cc1	4.8	0.681241	1.50974	121.615	0	0	1.427	1.784	0.188	0.073	0	0.75915
	3455	B0931	OP(=O)(O)c1ccccc1	2210000	6.34439	1.75738	72.3003	0	0	1.415	1.669	0.193	0.029	0	0.759317
	341	A0341	CC(C)(C)C(=O)Nc1ccc2OS(=O)(=O)C=Cc2c1	5.6	0.748188	1.63002	117.863	0	0	1.427	1.784	0.188	0.337	0	0.759933
	92	A0092	Cc1cccc(CNc2ccc(cc2)S(=O)(=O)N)c1O	2.3	0.361728	2.86851	693.004	0	1	1.977	1.72	0.157	1.86	0	0.764296
	747	A0747	NS(=O)(=O)c1ccc(CCNC(=O)CN(CC(=O)NO)S(=O)(=O)c2ccc(cc2)c2ccccc2)cc1	13	1.11394	2.44134	119.162	0	0	1.677	1.406	0.184	0.755	0	0.764874
	3111	B0561	CC(=O)OC[C@@H]1O[C@@H](NS(=O)(=O)ON)C=C[C@H]1OC(=O)C	90	1.95424	2.94107	50.4967	0	1	1.769	1.72	0.15	1.316	0	0.765357
	1537	A1537	CC(=O)OC[C@H]1O[C@@H](NS(=O)(=O)NO)C=C[C@@H]1OC(=O)C	90	1.95424	2.27664	16.4973	0	0	1.811	1.615	0.154	1.505	0	0.765531
	93	A0093	NC(=O)c1cn(nc1c1ccc(F)cc1)c1ccc(cc1)S(=O)(=O)N	2.3	0.361728	2.95784	717.699	0	1	2.007	1.508	0.145	0.837	0	0.765778
	2235	A2235	Oc1cc(O)c2c(=O)cc(oc2c1)c1ccccc1	2650	3.42325	2.31249	32.4475	0	0	1.849	1.577	0.151	1.449	0	0.769846
	3105	B0555	Cc1c(cc(c2ccccc2)n1c1ccc(cc1)S(=O)(=O)N)C(=O)NCC[NH]1CCCCC1	89	1.94939	2.65871	36.3866	0	1	1.871	1.798	0.158	1.524	0	0.771859
	509	A0509	ONS(=O)(=O)N[C@@H]1OC[C@@H](O)C=C1	8	0.90309	2.19345	142.883	0	1	1.879	1.739	0.18	0.507	0	0.77227
	3429	B0904	O=N(=O)c1ccccc1/C=N/NC(=O)Nc1nnc(S)s1	24000	4.38021	2.40855	45.0128	0	0	1.603	1.531	0.162	0.842	0	0.772742
	2029	A2029	Fc1ccc(CN2C(=O)c3ccccc3S2(=O)=O)cc1	539	2.73159	1.6873	38.2301	0	0	1.485	1.809	0.181	0.672	0	0.774214
	3208	B0672	CCCN(CCC)S(=O)(=O)c1ccc(cc1)C(=O)N[C@H](CS)C(=O)O	202	2.30535	2.30007	0.228922	0	0	1.955	1.553	0.149	1.575	0	0.775465
	888	A0888	NS(=O)(=O)c1ccc(Nc2nc(Cl)nc(Nc3ccc(F)c(Cl)c3)n2)cc1	21.2	1.32634	2.96265	123.371	0	1	1.988	1.508	0.145	0.792	0	0.778674
	1586	A1586	CC(=O)OC[C@H]1O[C@H]([C@H](OC(=O)C)[C@@H](OC(=O)C)[C@@H]1O[C@H]1O[C@H](COC(=O)C)[C@@H](OC(=O)C)[C@H](OC(=O)C)[C@H]1OC(=O)C)S(=O)(=O)Cc1nnn(c1I)c1ccc(cc1)S(=O)(=O)N	99.6	1.99826	2.35393	17.7988	0	1	1.67	1.811	0.179	0.623	0	0.782072
	305	A0305	CCCCCc1ccc(cc1)c1cn(nn1)c1ccc(cc1)S(=O)(=O)N	5	0.69897	2.91583	317.161	0	1	1.669	1.728	0.151	1.025	0	0.783626
	431	A0431	NS(=O)(=O)c1ccc(CCNS(=O)(=O)c2c(F)c(F)cc(F)c2F)cc1	7	0.845098	1.43068	69.2917	0	0	1.462	1.825	0.188	0.223	0	0.78577
	3076	B0522	NNC(=O)c1[nH]c2ccc(cc2c1c1ccccc1Cl)S(=O)(=O)N	77	1.88649	1.99014	5.49414	0	0	1.963	1.554	0.143	0.842	0	0.786447
	1643	A1643	NS(=O)(=O)Oc1ccc(NC(=O)N2CCN(CC2)c2nccc(n2)c2ccc(Br)cc2)cc1	113.6	2.05538	2.06156	0.300749	0	0	1.791	1.708	0.152	1.449	0	0.789357
	2568	A2568	Sc1nnc(NC(=O)NS(=O)(=O)Nc2nnc(S)s2)s1	322000	5.50786	1.76977	67.8683	0	0	1.657	1.816	0.158	1.081	0	0.792751
	3362	B0836	CCn1cc([C@H]2C(=O)NC(=O)C2=O)c2ccccc12	6650	3.82282	2.04552	46.4919	0	0	2.015	1.497	0.153	0.944	0	0.7933
	3329	B0803	CC(=O)OC[C@@H]1O[C@H](O[C@@H]2[C@@H](COC(=O)C)O[C@H]([C@@H](OC(=O)C)[C@H]2OC(=O)C)S(=O)(=O)N)[C@@H](OC(=O)C)[C@H](OC(=O)C)[C@H]1OC(=O)C	4030	3.60531	2.93718	18.5316	0	1	1.601	1.714	0.167	1.015	0	0.797851
	2283	A2283	OC(=O)c1ccc(O)c(O)c1	4450	3.64836	2.44773	32.9088	0	1	1.714	1.87	0.154	0.936	0	0.798454
	1469	A1469	CC(=O)OC[C@H]1O[C@@H](NS(=O)(=O)NO)C=C[C@H]1OC(=O)C	79	1.89763	2.62784	38.4804	0	1	1.879	1.796	0.165	1.564	0	0.805638
	617	A0617	NS(=O)(=O)c1ccc(cc1)N1[C@H](SCC1=O)c1ccccc1Br	9.2	0.963788	2.69407	179.529	0	1	1.73	1.805	0.151	1.132	0	0.807625
	3260	B0730	NS(=O)(=O)c1cc(C(=O)O)c(NCc2ccco2)cc1Cl	420	2.62325	2.97302	13.3336	0	1	1.794	1.713	0.156	1.503	0	0.808242
	3067	B0513	NNC(=O)c1[nH]c2ccc(cc2c1c1ccccc1Br)S(=O)(=O)N	74	1.86923	2.91984	56.2054	0	1	1.626	1.728	0.161	1.044	0	0.809476
	2664	B0091	CC(C)C1=C[C@@H](C)C=C(C)N1c1ccc(cc1)S(=O)(=O)Nc1nnc(s1)S(=O)(=O)N	5	0.69897	2.91405	316.907	0	1	1.631	1.728	0.151	0.91	0	0.810342
	3448	B0924	CCCn1c(n[nH]c1=S)c1ccc(cc1)S(=O)(=O)c1ccc(Br)cc1	772000	5.88762	2.37497	59.6615	0	0	1.362	1.551	0.188	0.525	0	0.810549
	3202	B0666	C[C@@H]1CC[NH](CCC(=O)Nc2ccc(cc2)S(=O)(=O)N)CC1	197	2.29447	2.1938	4.38736	0	0	1.879	1.554	0.144	1.057	0	0.811084
	2910	B0351	CCC1=C[C@H](C=C(CC)N1Cc1ccc(cc1)S(=O)(=O)N)c1ccccc1	29	1.4624	2.03772	39.3407	0	0	1.92	1.531	0.147	0.751	0	0.81124
	2761	B0198	Cc1cc(=O)oc2cc(O[C@H]3O[C@H](CO)[C@@H](O)[C@H](O)[C@H]3O)ccc12	9.2	0.963788	2.68182	178.259	0	1	1.939	1.785	0.159	1.717	0	0.811566
	2721	B0153	COc1cc(OC)c(/C=C(/C#N)\C(=O)Nc2ccc(cc2)S(=O)(=O)N)c(OC)c1	7.8	0.892095	2.92075	227.404	0	1	1.626	1.728	0.161	1.046	0	0.811646
	1436	A1436	CC(=O)O[C@@H]1CO[C@@H](NS(=O)(=O)ON)C=C1	75	1.87506	2.92068	55.7646	0	1	1.624	1.728	0.161	1.04	0	0.812621
	562	A0562	NS(=O)(=O)c1ccc(cc1)C(=O)NNC(=O)Nc1ccc(Br)cc1	8.6	0.934498	2.02407	116.594	0	0	1.746	1.731	0.155	1.4	0	0.813131
	1838	A1838	COc1ccc(/C=N\CCc2ccc(cc2)S(=O)(=O)N)cc1	231	2.36361	2.27477	3.75881	0	1	1.926	1.661	0.168	0.239	0	0.814447
	2919	B0360	COc1ccc(cc1)c1cn(c2ccc(cc2)S(=O)(=O)N)c(=S)[nH]1	30	1.47712	2.12376	43.7769	0	0	1.967	1.548	0.142	1.101	0	0.819701
	82	A0082	NS(=O)(=O)c1nnc(NC(=O)Cc2ccc(F)cc2)s1	2.1	0.322219	2.96567	820.389	0	1	1.837	1.715	0.152	1.569	0	0.820396
	1751	A1751	Nc1nc(SCC(=O)Nc2nc3ccc(cc3s2)S(=O)(=O)N)nc2[nH]ncc12	172	2.23553	1.34996	39.6136	0	0	1.536	1.809	0.195	0.271	0	0.821097
	1484	A1484	COc1ccc(cc1Cl)n1cc(nn1)c1ccc(s1)S(=O)(=O)N	81.9	1.91328	2.45821	28.481	0	1	1.714	1.87	0.154	0.959	0	0.823297
	969	A0969	Fc1cccc(c1)n1cc(COc2ccc3ccc(=O)oc3c2)nn1	24.9	1.3962	1.37119	1.79113	0	0	1.483	1.826	0.191	0.2	0	0.823704
	3097	B0545	CC(=O)N[C@H]1[C@@H](O)[C@@H](O)[C@H](CO)O[C@@H]1n1cc(nn1)c1ccc(cc1)S(=O)(=O)N	85	1.92942	3.02223	56.6395	0	1	1.639	1.693	0.151	0.982	0	0.832049
	3190	B0653	NS(=O)(=O)c1ccc(cc1)n1c(S)nc2cc(Br)ccc2c1=O	163	2.21219	2.34514	6.00987	0	0	1.955	1.496	0.15	1.38	0	0.832605
	2595	B0022	CCOC(=O)n1n2cnc3n(cc(c4ccc(Br)cc4)c3c2nc1=O)c1ccc(cc1)S(=O)(=O)N	2.6	0.414973	1.942	367.981	0	0	2.003	1.524	0.149	0.773	0	0.832968
	2665	B0092	C[C@H]1O[C@@H](NS(=O)(=O)N)[C@@H](OC(=O)C)[C@H](OC(=O)C)[C@H]1OC(=O)C	5	0.69897	2.93213	319.493	0	1	1.631	1.728	0.16	1.072	0	0.833121
	1197	A1197	CC1=CC(=NS(=O)(=O)O1)OCc1ccccc1N(=O)=O	41	1.61278	1.60374	0.560769	0	0	1.957	1.85	0.146	1.614	0	0.835538
	2496	A2496	O[C@@H](CCc1ccc(O)cc1O)C[C@H]1CC=CC(=O)O1	32600	4.51322	2.41359	46.5217	0	0	1.583	1.531	0.161	0.781	0	0.837217
	1569	A1569	COc1ccc(c(C)c1)c1cn(nn1)c1ccc2C(=O)NS(=O)(=O)c2c1	95.7	1.98091	2.07583	4.79151	0	1	1.85	1.759	0.175	0.204	0	0.83736
	403	A0403	NS(=O)(=O)c1ccc(Nc2nc(NNc3nc(c(C#N)c(=O)[nH]3)c3ccccc3)cs2)cc1	6.5	0.812913	1.55919	91.8029	0	0	1.405	1.784	0.191	0.158	0	0.838853
	2160	A2160	CC1(C)CC(=O)C2=C(C1)N(C1=C([C@@H]2c2ccc(N)cc2)C(=O)CC(C)(C)C1)c1ccc(cc1)S(=O)(=O)N	1000	3	2.09563	30.1458	0	0	1.407	1.549	0.197	0.155	0	0.839507
	2052	A2052	CC(=O)OC[C@@H]1O[C@@H](OC(=O)C)[C@H](OC(=O)C)[C@@H](OC(=O)C)[C@@H]1O[C@H]1O[C@H](COS(=O)(=O)N)[C@@H](OC(=O)C)[C@H](OC(=O)C)[C@H]1OC(=O)C	631	2.80003	2.22062	20.693	0	0	1.871	1.634	0.149	1.592	0	0.840059
	755	A0755	Cc1cc(c(SCc2ccccc2)cc1Cl)S(=O)(=O)NC(=N)NCc1ccc(cc1)S(=O)(=O)N	13.5	1.13033	2.25345	99.3617	0	0	1.955	1.493	0.149	1.149	0	0.841219
	306	A0306	NS(=O)(=O)c1ccc(NC(=O)Cc2ccc(F)cc2)c(Br)c1	5	0.69897	2.94054	320.696	0	1	1.672	1.728	0.151	1.088	0	0.843181
	1334	A1334	NS(=O)(=O)c1cn(CC(=O)Nc2ccc(Cl)c(c2)N(=O)=O)ccc1=O	60.6	1.78247	1.26297	29.145	0	0	1.594	1.782	0.195	0.104	0	0.844136
	3176	B0639	CC(=O)O[C@@H]1CO[C@H]([C@H](OC(=O)C)[C@@H]1OC(=O)C)n1cc(nn1)c1ccc(cc1)S(=O)(=O)N	134	2.1271	2.12177	0.250952	0	0	1.779	1.703	0.162	1.655	0	0.853247
	1624	A1624	CC1(C)CC(=O)C2=C(C1)N(C1=C([C@@H]2c2cccc(NS(=O)(=O)c3ccccc3)c2)C(=O)CC(C)(C)C1)c1ccc(cc1)S(=O)(=O)N	110	2.04139	2.29118	12.2363	0	1	1.714	1.9	0.162	0.863	0	0.857164
	2039	A2039	NS(=O)(=O)c1ccc(NC(=O)Nc2ccccc2)cc1	575	2.75967	1.24502	54.885	0	0	1.821	1.75	0.199	0.61	0	0.859178
	1479	A1479	CC1(C)OB(OC1(C)C)c1ccc(NS(=O)(=O)N)cc1	81	1.90849	0.967744	49.2925	0	0	2.027	1.788	0.186	0.632	0	0.859627
	2662	B0089	C[C@H]1C=C(C)N(C(=C1C)C)c1ccc(cc1)S(=O)(=O)Nc1nnc(s1)S(=O)(=O)N	5	0.69897	2.96267	323.862	0	1	1.621	1.717	0.166	1.132	0	0.861606
	2080	A2080	Oc1ccccc1C(=O)NNC(=S)NCC=C	760	2.88081	2.44677	15.0667	0	0	1.8	1.572	0.162	1.723	0	0.862429
	635	A0635	Cc1ccccc1S(=O)(=O)NC(=O)Nc1ccc(nc1)S(=O)(=O)N	9.5	0.977724	2.00465	105.033	0	1	1.949	1.831	0.179	0.78	0	0.866633
	1531	A1531	Cc1cc(=O)oc2cc(NC(=O)NS(=O)(=O)c3ccccc3C)ccc12	89.2	1.95036	1.53728	21.1797	0	0	2.012	1.862	0.155	1.816	0	0.870219
	2298	A2298	NS(=O)(=O)c1ccc(cc1)[C@H]1C(=NON1O)Sc1ccccc1	5037	3.70217	2.40702	34.9837	0	0	1.857	1.577	0.158	1.775	0	0.872131
	2237	A2237	CN(C)c1ccc(cc1)S(=O)(=O)NN(=O)=O	2790	3.4456	2.55116	25.959	0	1	1.647	1.689	0.19	0.48	0	0.873054
	1115	A1115	NS(=O)(=O)c1ccc(cc1)N(Cc1ccc(Cl)cc1)/C=C/C(=O)C(F)(F)F	33	1.51851	1.08249	28.7135	0	0	1.914	1.759	0.191	0.465	0	0.876714
	2612	B0039	NS(=O)(=O)c1ccc(cc1)c1cnc(o1)C1CC1	3.2	0.50515	2.92636	479.304	0	1	1.975	1.72	0.145	1.818	0	0.884053
	3181	B0644	Cc1c(cc(c2ccc3ccccc3c2)n1c1ccc(cc1)S(=O)(=O)N)C(=O)NCCC[NH]1CCOCC1	137	2.13672	2.30698	7.96844	0	0	1.955	1.514	0.146	1.339	0	0.887259
	1521	A1521	Cc1nn(C)c2nnc(nc12)S(=O)(=O)C	89	1.94939	2.48189	27.3161	0	1	1.894	1.798	0.178	1.475	0	0.888317
	3106	B0556	NS(=O)(=O)c1ccc(cc1)c1cn(nn1)[C@@H]1O[C@H](CO)[C@@H](O)[C@@H](O)[C@@H]1O	89	1.94939	2.71346	39.1955	0	1	1.879	1.796	0.155	1.616	0	0.889197
	2053	A2053	NS(=O)(=O)OCCC#C	633	2.8014	1.69402	39.5297	0	0	1.981	1.56	0.153	0.413	0	0.88947
	473	A0473	NS(=O)(=O)c1ccc(CCNc2ccncc2S(=O)(=O)N)cc1	7.5	0.875061	2.75334	214.645	0	1	1.924	1.785	0.147	1.667	0	0.889541
	1794	A1794	CC(=O)Nc1ccc(cc1Br)S(=O)(=O)N	203	2.3075	2.28365	1.03332	0	0	1.955	1.553	0.144	1.471	0	0.889564
	2711	B0142	NS(=O)(=O)c1ccc(CCN2CC3=COc4ccccc4[C@@H]3O[Zn]32(Cl)(Cl)O[C@H]2C(=COc4ccccc24)CN3CCc2ccc(cc2)S(=O)(=O)N)cc1	7.3	0.863323	2.98557	245.823	0	1	1.793	1.718	0.155	1.541	0	0.890076
	3193	B0656	Cc1c(cc(c2ccc(cc2)c2ccccc2)n1c1ccc(cc1)S(=O)(=O)N)C(=O)NCC[NH]1CCCCC1	167	2.22272	3.03121	36.3739	0	1	1.89	1.69	0.142	1.597	0	0.892342
	2133	A2133	CC(C)OC(=O)c1cc(O)cc(O)c1	900	2.95424	2.5004	15.3625	0	1	1.635	1.749	0.188	0.63	0	0.896948
	1456	A1456	CC1=NN(CC1)c1nc(N)nc(Cn2ccc(=O)c(c2)S(=O)(=O)N)n1	77.8	1.89098	1.08936	42.3919	0	0	1.748	1.855	0.195	0.567	0	0.89807
	1998	A1998	NS(=O)(=O)c1ccc(cc1)C(=O)NCc1cn(nn1)[C@@H]1O[C@H](CO)[C@@H](O)[C@H](O)[C@H]1O	442	2.64542	2.9946	13.1995	0	1	1.825	1.713	0.156	1.641	0	0.899229
	606	A0606	Cc1ccc(cc1)n1nnnc1c1ccc2OS(=O)(=O)C=Cc2c1	9.1	0.959041	1.28722	34.2198	0	0	1.91	1.661	0.186	0.306	0	0.899235
	3498	AZM		25	1.39794	1.35616	2.98837	0	0	1.444	1.826	0.191	0.053	0	0.901992
	3147	B0605	CC(=O)OC[C@@H]1O[C@H](SNCCc2ccc(cc2)S(=O)(=O)N)[C@H](OC(=O)C)[C@@H](OC(=O)C)[C@@H]1OC(=O)C	107	2.02938	2.37217	16.8909	0	1	1.714	1.9	0.154	0.932	0	0.904124
	1903	A1903	Nc1c(cnn1CC(=O)Nc1nc2ccc(cc2s1)S(=O)(=O)N)C#N	276	2.44091	1.31315	46.2023	0	0	1.478	1.823	0.193	0.069	0	0.906331
	1242	A1242	CCOc1ccc2ccc(=O)oc2c1C(=O)CC	46.7	1.66932	1.37526	17.6155	0	0	1.47	1.805	0.195	0.112	0	0.90675
	660	A0660	Cc1ccc(cc1)S(=O)(=O)NC(=O)Nc1ccc(nc1)S(=O)(=O)N	9.8	0.991226	2.09086	110.936	0	0	1.783	1.718	0.159	1.639	0	0.907139
	2709	B0140	CC1(C)OB(OC1(C)C)c1ccc(NC(=S)Nc2ccc(cc2)S(=O)(=O)Nc2nnc(s2)S(=O)(=O)N)cc1	7.3	0.863323	3.01235	248.925	0	1	1.821	1.682	0.134	1.202	0	0.91197
	645	A0645	NS(=O)(=O)c1ccc(CCNC(=O)NS(=O)(=O)c2ccccc2)cc1	9.6	0.982271	1.90217	93.65	0	0	2.042	1.745	0.151	2.019	0	0.913513
	3318	B0792	COc1ccc(cc1O)c1c2c3cc(OC)c(OC)c(O)c3CCn2c2c1c1cc(OC)c(O)cc1oc2=O	3220	3.50786	2.38095	32.1253	0	0	1.813	1.577	0.151	1.494	0	0.920786
	465	A0465	COc1ccc2c(SCc3cn(nc23)c2ccc(cc2)S(=O)(=O)N)c1	7.4	0.869232	2.98192	243.052	0	1	1.829	1.718	0.158	1.679	0	0.925279
	2230	A2230	Nc1ccc(cc1)S(=O)(=O)NCC[C@@H](F)Cl	2471	3.39287	2.12385	37.4027	0	0	1.323	1.577	0.198	0.136	0	0.927441
	2131	A2131	COC(=O)c1ccc(O)cc1O	890	2.94939	2.53469	14.0605	0	1	1.619	1.689	0.19	0.362	0	0.92838
	1606	A1606	O=C1NS(=O)(=O)c2ccccc12	103	2.01284	2.10358	4.50803	0	0	1.773	1.708	0.151	1.475	0	0.928631
	3275	B0748	COc1ccc2cc(/C=C\C(=O)C[C@@H]3O[C@H](COC(=O)C)[C@@H](OC(=O)C)[C@H](OC(=O)C)[C@@H]3OC(=O)C)ccc2c1	673	2.82802	2.53709	10.2873	0	0	1.85	1.371	0.172	1.119	0	0.92932
	1627	A1627	CC1(C)O[C@H]2CO[C@@]3(CNC(=S)Nc4ccc(cc4F)S(=O)(=O)N)OC(C)(C)O[C@@H]3[C@@H]2O1	110	2.04139	2.18703	7.13425	0	0	1.955	1.621	0.141	1.585	0	0.93181
	134	A0134	NS(=O)(=O)c1ccc(CCNC(=S)N[C@@H]2O[C@H](CO)[C@H](O)[C@H](O)[C@H]2O)cc1	2.8	0.447158	1.42923	219.624	0	0	1.998	1.599	0.17	0.323	0	0.93183
	3052	B0497	SC(=S)N1CCCC1	70	1.8451	2.09767	13.6886	0	0	1.962	1.478	0.153	0.801	0	0.935762
	2852	B0293	COc1ccc2[C@H](N(CCc2c1)S(=O)(=O)N)c1ccc(Cl)cc1	21.8	1.33846	2.12253	58.5803	0	0	1.967	1.531	0.141	0.993	0	0.937681
	1987	A1987	NS(=O)(=O)c1cc(C(=O)O)c(NCc2occc2)cc1Cl	420	2.62325	2.12162	19.1226	0	0	1.798	1.692	0.147	1.447	0	0.937785
	1564	A1564	NS(=O)(=O)c1ccc(CNc2nc(Cl)nc(N[C@@H](Cc3ccc(O)c(O)c3)C(=O)O)n2)cc1	95	1.97772	3.01419	52.407	0	1	1.862	1.708	0.154	1.738	0	0.942055
	2285	A2285	OC[C@H]1O[C@@H](CC(=O)/C=C/c2cccc(O)c2)[C@H](O)[C@@H](O)[C@@H]1O	4500	3.65321	2.34634	35.7731	0	1	1.621	1.896	0.161	0.677	0	0.949752
	1538	A1538	CC(=O)OC[C@H]1O[C@@H](NS(=O)(=O)ON)C=C[C@@H]1OC(=O)C	90	1.95424	2.98515	52.7521	0	1	1.816	1.72	0.143	1.455	0	0.950563
	750	A0750	NS(=O)(=O)OCCCCCCOS(=O)(=O)N	13.2	1.12057	2.08584	86.1401	0	1	1.81	1.868	0.18	0.765	0	0.95058
	3071	B0517	C[NH]1CC[NH](Cc2ccc(cc2)C(=O)Nc2ccc(C)c(Nc3nccc(n3)c3cccnc3)c2)CC1	75.7	1.8791	2.4557	30.6852	0	1	1.746	1.889	0.148	1.068	0	0.955692
	2038	A2038	Cc1cccc(c1)n1cc(nn1)c1ccc(s1)S(=O)(=O)N	560	2.74819	2.25568	17.9212	0	0	1.791	1.645	0.15	1.508	0	0.955765
	585	A0585	NS(=O)(=O)c1ccc(Nc2nc(NCCC(=O)O)nc(NCCC(=O)O)n2)cc1	8.9	0.94939	1.5261	60.7451	0	0	1.584	1.738	0.207	0.578	0	0.956855
	1397	A1397	Nc1c(F)cc(cc1Br)S(=O)(=O)N	69	1.83885	2.24164	21.9045	0	0	1.791	1.645	0.148	1.45	0	0.958456
	2164	A2164	CCCOS(=O)(=O)N	1000	3	2.59178	13.6074	0	0	1.472	1.392	0.197	0.587	0	0.963457
	853	A0853	NS(=O)(=O)c1ccc(cc1)N1[C@H](SCC1=O)c1cccc(Br)c1	19.4	1.2878	3.08376	139.46	0	1	1.997	1.445	0.153	0.853	0	0.964724
	3466	C79	NS(=O)(=O)[C@H]1C=[N]=CC=C1N1CCN(CC1)c1ccc(c(c1)Cl)Cl	341	2.53275	2.67296	5.53566	1	0	1.907	1.697	0.177	1.336	1	0.969697
	3468	C81	NS(=O)(=O)[C@H]1C=[N]=CC=C1N1CCN(CC1)c1cc(ccc1C)C	548	2.73878	2.61266	4.60481	1	0	1.928	1.697	0.164	1.441	0	0.969697
	2162	A2162	CCOS(=O)(=O)N	1000	3	2.55189	14.9371	0	0	1.526	1.392	0.188	0.535	0	0.973497
	2791	B0232	NS(=O)(=O)c1ccc(cc1)n1cc(c2c1ncn1NC(=O)CN=c21)c1ccc(Br)cc1	12	1.07918	2.22497	106.172	0	0	1.973	1.525	0.141	1.203	0	0.975245
	926	A0926	NS(=O)(=O)c1ccc(cc1)N1C(=O)/C(=C/c2coc3ccccc3c2=O)/N=C1c1ccccc1	23.04	1.36248	1.21387	10.9077	0	0	1.645	1.799	0.2	0.305	0	0.976599
	374	A0374	NS(=O)(=O)c1ccc(cc1)n1cc(CCCCl)nn1	6.2	0.792392	3.03316	282.785	0	1	1.831	1.708	0.154	1.689	0	0.97692
	1625	A1625	NS(=O)(=O)c1ccc(OCc2nonc2c2ccccc2)cc1	110	2.04139	2.10809	3.26706	0	0	1.815	1.715	0.157	1.727	0	0.978614
	3179	B0642	CO[C@@H]1O[C@H](Cn2cc(CNC(=O)c3ccc(cc3)S(=O)(=O)N)nn2)[C@@H](OC(=O)C)[C@H](OC(=O)C)[C@@H]1OC(=O)C	135	2.13033	2.20325	3.42299	0	0	1.967	1.568	0.138	1.329	0	0.979063
	278	A0278	Cn1nnnc1Sc1ccncc1S(=O)(=O)N	4.6	0.662758	2.04454	208.49	0	0	2.005	1.699	0.144	1.88	0	0.979399
	507	A0507	NS(=O)(=O)c1cccc(NC(=O)CN(CCN(CC(=O)O)CC(=O)Nc2cccc(c2)S(=O)(=O)N)CC(=O)O)c1	7.9	0.897627	1.15148	28.2805	0	0	1.656	1.809	0.198	0.227	0	0.980706
	2134	A2134	C[C@@H]1O[C@@H](NS(=O)(=O)N)[C@@H](O)[C@H](O)[C@H]1O	900	2.95424	2.35326	20.343	0	1	1.636	1.749	0.188	0.31	0	0.981987
	1577	A1577	C/C=C/CN1C(=O)c2ccccc2S1(=O)=O	97	1.98677	2.75201	38.5166	0	1	1.924	1.782	0.159	1.811	0	0.985551
	1693	A1693	NS(=O)(=O)c1cnccc1N1CCN(CC1)c1ccc(Cl)cc1	135	2.13033	2.149	0.876047	0	0	1.805	1.703	0.159	1.75	0	0.985914
	3092	B0538	CCCC1=C[C@H](C=C(c2ccccc2)N1CCc1ccc(cc1)S(=O)(=O)N)c1ccccc1	84	1.92428	1.99242	3.54125	0	0	1.905	1.72	0.138	1.505	0	0.988177
	1863	A1863	Nn1c(Cc2ccccc2)nnc1SCC(=O)Nc1nc2ccc(cc2s1)S(=O)(=O)N	244	2.38739	2.61532	9.54721	1	0	1.882	1.686	0.164	1.253	0	0.988658
	1908	A1908	CC1(C)CC(=O)C2=C(C1)N(C1=C([C@@H]2c2ccc(NS(=O)(=O)c3ccc4ccccc4c3)cc2)C(=O)CC(C)(C)C1)c1ccc(cc1)S(=O)(=O)N	280	2.44716	2.19802	10.1808	0	1	1.861	1.764	0.188	0.708	0	0.988782
	2030	A2030	ONC(=O)Nc1ccc(Cl)c(Cl)c1	540	2.73239	2.55544	6.47632	1	0	1.907	1.697	0.164	1.254	0	0.989109
	2934	B0375	NS(=O)(=O)c1ccc(C/N=C\c2coc3ccccc3c2=O)cc1	32	1.50515	2.61638	73.8286	1	0	1.897	1.686	0.162	1.272	0	0.98917
	2529	A2529	Cc1nn(C)c2nnc(Nc3ccc(cc3)S(=O)(=O)N3CCNCC3)nc12	50000	4.69897	2.13239	54.6201	0	0	1.64	1.449	0.198	0.391	0	0.98933
	2666	B0093	CC(=O)OC[C@H]1O[C@H](NS(=O)(=O)N)[C@@H](OC(=O)C)[C@H](OC(=O)C)[C@@H]1OC(=O)C	5	0.69897	2.05522	194.036	0	0	1.811	1.715	0.143	1.409	0	0.990403
	3344	B0818	Cc1cc(C)c(C)c(c2cc(n[nH]2)C(=O)O)c1C	5000	3.69897	1.66476	54.994	0	0	1.784	1.551	0.188	0.2	0	0.991453
	1296	A1296	NS(=O)(=O)Cc1ccc(NC(=O)[C@@H]2CCC=CC2)cc1	53.2	1.72591	2.12286	22.9991	0	0	1.814	1.703	0.176	1.95	0	0.992311
	2766	B0204	NS(=O)(=O)c1ccc(cc1)N(CC(=O)c1ccccc1)/C=C\C(=O)C(F)(F)F	9.5	0.977724	1.95116	99.5618	0	0	1.971	1.745	0.146	1.851	0	0.993055
	764	A0764	NS(=O)(=O)c1cccc(NC(=O)Nc2ccccc2)c1	14	1.14613	2.355	105.475	0	1	1.939	1.866	0.168	1.559	0	0.993514
	2013	A2013	CCC(=O)OC[C@H]1O[C@H]([C@H](OC(=O)CC)[C@@H](OC(=O)CC)[C@@H]1OC(=O)CC)n1cc(nn1)c1ccc(cc1)S(=O)(=O)N	475	2.67669	2.09792	21.6227	0	0	1.796	1.715	0.15	1.554	0	0.995894
	3210	B0674	CCCC1=C[C@H](C=C(CCC)N1CCc1ccc(cc1)S(=O)(=O)N)c1ccccc1	205	2.31175	2.36762	2.41668	0	1	1.578	1.78	0.186	0.312	0	0.998267
	1093	A1093	C[C@@]12CC[C@H]3[C@H](CCc4cc(O)ccc34)[C@@H]1CC[C@@H]2OS(=O)(=O)N	32	1.50515	2.58784	71.9323	1	0	1.891	1.686	0.164	1.219	0	0.998305
	1576	A1576	CCCCCCNS(=O)(=O)NCCC(=O)OC	96.7	1.98543	3.00359	51.2821	0	1	1.855	1.712	0.161	1.811	0	0.998413
	2051	A2051	COc1c(/C=C/C(=C)C)c2oc(=O)ccc2c2OC(C)(C)C=Cc12	620	2.79239	2.23902	19.817	0	0	1.792	1.645	0.146	1.42	0	0.999672
	1094	A1094	COc1ccccc1c1cc(CO)nn1c1ccc(cc1)S(=O)(=O)N	32	1.50515	2.19571	45.8799	0	1	1.94	1.879	0.174	1.364	0	0.999693
	854	A0854	CCN(CC)c1ccc2c(Oc3cc(ccc3[C@@]32N(CCc2ccc(cc2)S(=O)(=O)N)C(=O)c2ccccc32)N(CC)CC)c1	19.4	1.2878	2.01319	56.3277	0	0	1.903	1.501	0.151	0.54	0	0.999703
	698	A0698	NS(=O)(=O)c1cc(c(Cl)cc1Cl)c1oc(nn1)c1ccc(Cl)cc1	10.9	1.03743	2.14399	106.664	0	1	1.806	1.851	0.183	0.83	0	1.00116
	3285	B0759	COc1ccc(/C=C\C(=O)C[C@@H]2O[C@H](COC(=O)C)[C@@H](OC(=O)C)[C@@H](OC(=O)C)[C@H]2OC(=O)C)cc1OC	773	2.88818	2.14279	25.8083	0	0	1.762	1.553	0.143	0.584	0	1.00119
	1943	A1943	COc1ccc2c(SCc3ccc(NCC[C@H](N)C(=O)O)cc23)c1	335	2.52504	2.74699	8.78965	1	0	1.906	1.697	0.171	1.414	1	1.00573
	3004	B0445	NS(=O)(=O)c1ccc(cc1)/N=C\c1cc(Cl)ccc1O	48	1.68124	2.4021	42.8767	1	0	1.888	1.764	0.16	1.169	0	1.00574
	3322	B0796	CN(C)c1ccccc1/C=N/NC(=O)Nc1nnc(S)s1	3350	3.52504	3.02689	14.132	0	1	1.601	1.714	0.152	1.008	0	1.00905
	569	A0569	NS(=O)(=O)c1ccc(Nc2ncc3CSc4cc(Cl)ccc4c3n2)cc1	8.7	0.939519	3.02399	221.865	0	1	1.84	1.714	0.148	1.646	0	1.01028
	2258	A2258	O=N(=O)c1ccc2OS(=O)(=O)C=Cc2c1	3770	3.57634	2.96268	17.1589	0	1	1.605	1.531	0.195	0.476	0	1.01045
	3164	B0625	NS(=O)(=O)c1ccc(s1)c1cnc(o1)C1CC1	122	2.08636	2.25539	8.10155	0	0	1.967	1.531	0.14	1.271	0	1.01703
	1336	A1336	C[C@@H]1O[C@@H](NS(=O)(=O)ON)C=C[C@H]1O	61	1.78533	2.03667	14.0783	0	1	1.984	1.826	0.183	0.98	0	1.02005
	137	A0137	NS(=O)(=O)c1ccc(cc1)n1cc(c2ccc(Br)cc2)c2c1ncn1nnnc21	2.8	0.447158	2.50883	461.06	1	0	1.868	1.707	0.168	1.146	0	1.02113
	1100	A1100	NS(=O)(=O)OCCCCCCCCCCCCOS(=O)(=O)N	32.1	1.50651	2.58693	71.7173	1	0	1.873	1.678	0.167	1.162	0	1.02154
	3063	B0509	CC(=O)O[C@H]1CO[C@@H](OCc2cn(nn2)c2ccc(cc2)S(=O)(=O)N)[C@H](OC(=O)C)[C@H]1OC(=O)C	72	1.85733	3.00293	61.6799	0	1	1.626	1.728	0.157	1.172	0	1.02325
	3129	B0583	NS(=O)(=O)c1ccc(cc1)C(=O)OCc1cn(nn1)[C@H]1OC[C@H](O)[C@H](O)[C@@H]1O	96	1.98227	2.78959	40.7267	0	1	1.939	1.782	0.15	1.815	0	1.02682
	176	A0176	NS(=O)(=O)Oc1ccc(NC(=O)Nc2ccc(cc2)c2ccccc2)cc1	3.25	0.511883	3.03429	492.77	0	1	1.819	1.714	0.151	1.648	0	1.02686
	1858	A1858	NS(=O)(=O)c1ccc(NC(=O)c2ccc(cc2)/N=C/2\C(=O)Nc3ccccc23)cc1	240	2.38021	2.70848	13.7916	1	0	1.854	1.657	0.18	1.084	1	1.02821
	1677	A1677	CN1CCN(CCNC(=O)c2cc(c3ccc4ccccc4c3)n(c2C)c2ccc(cc2)S(=O)(=O)N)CC1	126	2.10037	2.3887	13.7274	1	0	1.935	1.775	0.151	1.214	0	1.03199
	2883	B0324	Cc1cc(NS(=O)(=O)c2ccc(cc2)N2C(=O)/C(=C\c3coc4ccccc4c3=O)/N=C2c2ccccc2)no1	25	1.39794	2.04941	46.6023	0	0	1.447	1.522	0.204	0.12	0	1.03554
	644	A0644	NS(=O)(=O)c1cnccc1Sc1nc2ccc(cc2s1)N(=O)=O	9.6	0.982271	2.25838	129.914	0	0	1.785	1.646	0.147	1.461	0	1.03642
	223	A0223	NS(=O)(=O)Oc1ccc(NC(=O)Nc2ccc(I)cc2)cc1	3.63	0.559907	2.49822	346.185	1	0	1.859	1.707	0.169	1.11	0	1.03757
	1962	A1962	CC(=O)OC[C@H]1O[C@@H](NC(=S)NCCc2ccc(cc2)S(=O)(=O)N)[C@H](OC(=O)C)[C@@H](OC(=O)C)[C@@H]1O[C@@H]1O[C@H](COC(=O)C)[C@H](OC(=O)C)[C@H](OC(=O)C)[C@H]1OC(=O)C	362	2.55871	2.08778	18.405	0	0	1.798	1.692	0.139	1.264	0	1.04
	3323	B0797	Nc1oc2ccc(Cl)cc2c(=O)c1c1ccc(Cl)cc1	3400	3.53148	2.89579	18.0006	0	1	1.598	1.531	0.187	0.2	0	1.04341
	1532	A1532	NS(=O)(=O)c1cnccc1N1CCN(Cc2ccc3OCOc3c2)CC1	89.4	1.95134	1.57908	19.0769	0	0	2.011	1.862	0.157	1.932	0	1.04489
	421	A0421	COc1ccc(cc1)c1nn(cc1C(=O)NN)c1ccc(cc1)S(=O)(=O)N	6.9	0.838849	3.02037	260.061	0	1	1.814	1.721	0.15	1.627	0	1.0459
	975	A0975	NS(=O)(=O)c1ccc(cc1)n1cc([nH]c1=O)c1ccc(F)cc1	25	1.39794	2.66066	90.3274	1	0	1.894	1.643	0.168	1.21	0	1.04834
	1844	A1844	NS(=O)(=O)c1ccc(NC(=O)Nc2ccc(cc2)/N=C/2\C(=O)Nc3ccc(F)cc23)cc1	235	2.37107	1.33566	43.6686	0	0	1.984	1.681	0.202	0.954	0	1.05092
	1849	A1849	Nc1cccc(c1)S(=O)(=O)N	238	2.37658	2.67501	12.5571	1	0	1.94	1.631	0.171	1.352	0	1.05588
	1511	A1511	C[C@@H]1O[C@@H](NS(=O)(=O)ON)C=C[C@H]1OC(=O)C	86	1.9345	3.08263	59.3501	0	1	1.639	1.693	0.145	1.033	0	1.0571
	1690	A1690	CC(=O)O[C@@H]1CO[C@@H]([C@@H](OC(=O)C)[C@@H]1OC(=O)C)n1cc(nn1)c1ccc(cc1)S(=O)(=O)N	134	2.1271	2.86621	34.747	1	0	1.901	1.631	0.171	1.305	1	1.0575
	1451	A1451	NS(=O)(=O)c1cn(Cc2nc3ccccc3c(=O)n2c2ccccc2)ccc1=O	76.2	1.88195	3.00641	59.7492	0	1	1.632	1.73	0.152	1.14	0	1.05959
	1644	A1644	NS(=O)(=O)c1ccc(cc1)c1nnc2sc(nn12)c1ccccc1	114	2.0569	2.84437	38.2838	1	0	1.868	1.598	0.169	1.308	0	1.05968
	1176	A1176	CC1(C)CC(CC(C)(C)N1O)NC(=S)NCCc1ccc(cc1)S(=O)(=O)N	39	1.59106	2.14529	34.8334	0	0	1.828	1.7	0.149	1.657	0	1.0619
	941	A0941	NS(=O)(=O)c1ccc(Nc2nc(cs2)c2cc3ccccc3oc2=O)cc1	23.78	1.37621	2.603	89.1421	0	1	1.662	1.723	0.195	0.889	0	1.06577
	570	A0570	COC1=CC=C[C@H]2N1c1ccncc1S(=O)(=O)N2c1ccncc1S(=O)(=O)N	8.7	0.939519	2.02302	115.325	0	0	1.994	1.726	0.152	2.055	0	1.06687
	1715	A1715	NS(=O)(=O)c1ccc(Nc2nc(=O)[nH]c(=O)[nH]2)cc1	142	2.15229	2.81086	30.5989	1	0	1.894	1.631	0.158	1.339	0	1.06962
	560	A0560	NS(=O)(=O)c1cn(CC(=O)c2ccc(Cl)c(Cl)c2)ccc1=O	8.6	0.934498	3.07482	229.034	0	1	1.792	1.703	0.16	1.721	0	1.07197
	2142	A2142	C=CCOc1ccc2oc(=O)ccc2c1	930	2.96848	2.11635	28.7059	0	0	1.815	1.715	0.15	1.65	0	1.07438
	235	A0235	CN(Cc1cnc2nc(N)nc(N)c2n1)c1ccc(cc1)C(=O)NCCc1ccc(cc1)S(=O)(=O)N	3.7	0.568202	2.74736	383.519	1	0	1.864	1.657	0.156	1.225	0	1.078
	218	A0218	Cc1cc(C)cc(NC(=O)Nc2ccc(NS(=O)(=O)N)cc2)c1	3.63	0.559907	2.45757	338.925	1	0	1.864	1.707	0.17	1.049	0	1.07804
	1572	A1572	COC(=O)Nc1ccccc1C(=O)n1ccc(=O)c(c1)S(=O)(=O)N	96	1.98227	2.79408	40.9533	0	1	1.911	1.791	0.144	1.71	0	1.07902
	1603	A1603	FC(F)(F)Oc1ccc(cc1)c1cnnn1c1ccc2OS(=O)(=O)C=Cc2c1	102	2.0086	1.1388	43.3038	0	0	1.563	1.825	0.197	0	0	1.0796
	2872	B0313	CC[C@@H](Sc1nc(c2cccc(OC)c2)c(C#N)c(=O)[nH]1)C(=O)Nc1ccc(cc1)S(=O)(=O)N	24	1.38021	2.08403	50.9938	0	0	1.953	1.705	0.171	2.214	0	1.07972
	2713	B0144	CC1=CCC=CN1c1ccncc1S(=O)(=O)N	7.4	0.869232	2.50412	188.085	1	0	1.838	1.72	0.156	0.955	0	1.08002
	1683	A1683	CC(=O)OC[C@H]1O[C@H](O[C@@H]2[C@@H](COC(=O)C)O[C@H]([C@H](OC(=O)C)[C@H]2OC(=O)C)n2cc(COC(=O)c3ccc(cc3)S(=O)(=O)N)nn2)[C@H](OC(=O)C)[C@@H](OC(=O)C)[C@@H]1OC(=O)C	130	2.11394	2.14507	1.47246	0	0	1.824	1.704	0.15	1.68	0	1.08087
	178	A0178	COc1ccc2NC(=O)/C(=N\NC(=O)c3cnn(c4ccc(cc4)S(=O)(=O)N)c3c3ccccc3)/c2c1	3.3	0.518514	2.44975	372.456	1	0	1.873	1.707	0.163	0.963	0	1.08387
	2086	A2086	CCOC(=O)c1c(O)cccc1O	780	2.89209	2.28775	20.8964	0	0	1.244	1.585	0.188	0.172	0	1.08973
	492	A0492	NS(=O)(=O)c1ccc(NC(=O)Cc2ccc(Cl)cc2)c(F)c1	7.8	0.892095	2.39364	168.316	1	0	1.899	1.719	0.162	0.967	0	1.09019
	593	A0593	CC(=O)OC[C@H]1O[C@H](NS(=O)(=O)N)C=C[C@@H]1OC(=O)C	9	0.954243	0.829325	13.0907	0	0	1.915	1.819	0.186	0.168	0	1.0906
	702	A0702	CN(C)CCCNC(=O)c1cc(c2ccc3ccccc3c2)n(c1C)c1ccc(cc1)S(=O)(=O)N	11	1.04139	2.51291	141.303	0	1	1.943	1.862	0.155	1.719	0	1.09132
	2093	A2093	COc1ccc(cc1)S(=O)(=O)Nc1cccc(c1)[C@@H]1C2=C(CC(C)(C)CC2=O)N(C2=C1C(=O)CC(C)(C)C2)c1ccc(cc1)S(=O)(=O)N	800	2.90309	2.2745	21.6524	0	0	1.243	1.585	0.188	0.14	0	1.09168
	935	A0935	CSc1ccc(/C=N/CCc2ccc(cc2)S(=O)(=O)N)cc1	23.6	1.37291	2.18736	59.3228	0	1	1.991	1.656	0.171	0.251	0	1.09386
	2010	A2010	COc1ccccc1NC(=O)Nc1ccc(cc1)S(=O)(=O)N	465	2.66745	2.18459	18.102	0	0	1.796	1.686	0.147	1.547	0	1.09399
	2094	A2094	CC(C)(C)[Si](C)(C)Oc1ccc2oc(=O)ccc2c1	800	2.90309	2.26444	21.9989	0	0	1.242	1.585	0.188	0.115	0	1.09493
	1783	A1783	CCCN(CCC)S(=O)(=O)c1ccc(cc1)C(=O)Nc1cccc(Cl)c1	198	2.29667	2.94476	28.219	1	0	1.779	1.583	0.172	1.228	0	1.09512
	2107	A2107	Cc1nn(C)c2nnc(Nc3ccc(cc3)S(=O)(=O)NCCN3CCOCC3)nc12	824	2.91593	2.24033	23.1692	0	0	1.243	1.585	0.188	0.065	0	1.09514
	177	A0177	Cc1ccc2C(=O)N(C(=O)c2c1)c1ccc(cc1)S(=O)(=O)N	3.3	0.518514	2.96413	471.658	0	1	1.975	1.72	0.157	2.064	0	1.09559
	3156	B0614	CC(=O)O[C@@H]1CO[C@@H]([C@@H](OC(=O)C)[C@H]1OC(=O)C)n1cc(COC(=O)c2ccc(cc2)S(=O)(=O)N)nn1	114	2.0569	2.23648	8.73013	0	0	1.963	1.433	0.155	0.893	0	1.09685
	2796	B0237	NS(=O)(=O)c1nnc(NC(=O)c2ccco2)s1	13	1.11394	2.56509	130.271	1	0	1.864	1.682	0.158	0.987	0	1.09732
	3321	B0795	CC(=O)OC[C@H]1O[C@H](CC(=O)/C=C\c2cccc(O)c2)[C@@H](OC(=O)C)[C@H](OC(=O)C)[C@@H]1OC(=O)C	3300	3.51851	2.56738	27.0322	1	0	1.731	1.75	0.163	1.038	0	1.0998
	2316	A2316	OC(=O)c1cc([nH]n1)c1cn(Cc2ccccc2)c2ccccc12	6120	3.78675	2.37354	37.3199	0	0	1.946	1.513	0.142	1.399	0	1.10206
	2085	A2085	CCOC(=O)c1ccc(O)c(O)c1	780	2.89209	1.58068	45.3447	0	1	2.098	1.904	0.169	0.543	0	1.1023
	1907	A1907	NS(=O)(=O)OC(C(F)(F)F)C(F)(F)F	279	2.4456	2.4911	1.86048	1	0	1.769	1.731	0.161	0.852	0	1.10356
	36	A0036	Cc1cccc(c1)N1CCN(CC1)C(=O)Nc1ccc(OS(=O)(=O)N)cc1	0.91	-0.0409586	2.39777	5954.14	1	0	1.899	1.719	0.172	1.112	0	1.10359
	3289	B0763	Cc1nn(C)c2nnc(Nc3ccc(cc3)S(=O)(=O)NCC[NH]3CCOCC3)nc12	824	2.91593	2.59286	11.0795	1	0	1.71	1.729	0.166	0.96	0	1.10488
	493	A0493	Clc1ccc(cc1)c1cn(nn1)c1ccc2OS(=O)(=O)C=Cc2c1	7.8	0.892095	2.23934	151.021	1	0	1.903	1.796	0.168	1.137	0	1.10503
	1526	A1526	NS(=O)(=O)c1ccc(cc1)n1nnc(CS(=O)(=O)[C@@H]2O[C@H](CO)[C@H](O)[C@H](O)[C@H]2O)c1I	89	1.94939	2.73442	40.2706	1	0	1.715	1.713	0.166	1.199	0	1.10656
	2718	B0150	CC(=O)OC[C@@H]1O[C@@H](NC(=S)Nc2ccc(cc2)S(=O)(=O)N)[C@H](OC(=O)C)[C@H](OC(=O)C)[C@H]1O[C@H]1O[C@@H](COC(=O)C)[C@@H](OC(=O)C)[C@@H](OC(=O)C)[C@@H]1OC(=O)C	7.5	0.875061	2.38133	172.133	1	0	1.899	1.719	0.162	0.94	0	1.10726
	3309	B0783	CCN(CC)C(=S)S	1413	3.15014	2.27628	27.7403	0	0	1.233	1.585	0.197	0.237	0	1.10876
	1088	A1088	CCc1cc(CC)n(n1)c1ccncc1S(=O)(=O)N	31.7	1.50106	2.17923	45.1796	0	1	1.6	1.929	0.168	0.522	0	1.11128
	3122	B0576	CC(=O)OC[C@@H]1O[C@@H](O[C@@H]2[C@H](COC(=O)C)O[C@@H](SNCCc3ccc(cc3)S(=O)(=O)N)[C@H](OC(=O)C)[C@H]2OC(=O)C)[C@@H](OC(=O)C)[C@@H](OC(=O)C)[C@H]1OC(=O)C	94	1.97313	2.79205	41.5036	0	1	1.878	1.796	0.149	1.704	0	1.1114
	991	A0991	NS(=O)(=O)c1ccc(CC/N=C/c2coc3ccccc3c2=O)cc1	26	1.41497	2.6498	87.2685	1	0	1.732	1.74	0.17	1.263	0	1.11303
	1156	A1156	Cc1ccc2occ(/C=N/CCc3ccc(cc3)S(=O)(=O)N)c(=O)c2c1	37	1.5682	2.48238	58.2945	1	0	1.767	1.731	0.161	0.827	0	1.1139
	472	A0472	COc1ccc2[C@@H](N(CCc2c1)S(=O)(=O)N)c1ccc(C)cc1	7.5	0.875061	2.67119	205.257	1	0	1.701	1.686	0.17	0.928	0	1.11394
	2330	A2330	ONC(=O)CNOCc1ccccc1	6700	3.82607	2.39283	37.4599	1	0	1.817	1.735	0.164	0.839	0	1.11452
	360	A0360	NS(=O)(=O)c1ccc(CN2C(=O)c3nccnc3C2=O)cc1	5.9	0.770852	2.6934	249.406	1	0	1.697	1.706	0.165	1.005	0	1.11544
	3263	B0734	COc1ccc(cc1S(=O)(=O)N)c1cnc(o1)C1CC1	438	2.64147	3.05833	15.7811	0	1	1.794	1.713	0.159	1.731	0	1.11687
	2889	B0330	NS(=O)(=O)c1cc(cs1)c1cnc(o1)C1CCC1	26	1.41497	2.57341	81.8699	1	0	1.759	1.74	0.156	0.984	0	1.11706
	2980	B0421	CCOc1ccc(cc1c1nnc2n(C)nc(C)c2n1)S(=O)(=O)N1CCCC1	40	1.60206	3.44381	114.961	0	1	1.747	1.574	0.156	1.649	0	1.11725
	1442	A1442	C[C@]12CC[C@H]3[C@H]([C@@H]1CCC2=O)C(=O)C=C1C[C@@H](CC[C@]31C)OS(=O)(=O)N	76	1.88081	2.13664	13.6019	1	0	1.902	1.835	0.151	0.888	0	1.11913
	1477	A1477	NS(=O)(=O)c1ccc(CCNS(=O)(=O)[C@@H]2O[C@H](CO)[C@@H](O[C@H]3O[C@H](CO)[C@@H](O)[C@H](O)[C@H]3O)[C@H](O)[C@H]2O)cc1	81	1.90849	2.14573	12.4312	1	0	1.874	1.848	0.154	0.937	0	1.1193
	2673	B0100	NS(=O)(=O)c1ccc(CNS(=O)(=O)c2ccc(NC(=S)NCc3ccccn3)cc2)cc1	5.2	0.716003	2.35534	228.957	1	0	1.882	1.73	0.161	0.879	0	1.12045
	2348	A2348	Brc1ccc2NC(=O)/C(=N\NC(=O)Nc3n[nH]c(=S)s3)/c2c1	7180	3.85612	3.82908	0.701351	0	1	1.773	1.383	0.181	1.88	0	1.1205
	3174	B0637	Cc1ccc(cc1)c1nn(cc1/C=N\O)c1nc2ccc(cc2s1)S(=O)(=O)N	134	2.1271	2.17668	2.33071	0	0	1.951	1.455	0.151	0.791	0	1.12081
	2421	A2421	O=C(N/N=C/1\C(=O)Nc2ccccc12)Nc1n[nH]c(=S)s1	9400	3.97313	2.3338	41.2605	0	0	1.236	1.585	0.197	0.372	0	1.12156
	2265	A2265	COc1cc(/C=C/C(=C/C(=O)/C=C/c2ccc(O)c(OC)c2)/O)ccc1O	4050	3.60746	3.07377	14.7939	0	1	1.639	1.714	0.152	1.222	0	1.12158
	3033	B0476	NNC(=O)c1[nH]c2ccc(cc2c1c1ccc(Cl)cc1)S(=O)(=O)N	59	1.77085	2.4677	39.351	1	0	1.815	1.72	0.158	0.835	0	1.1217
	3407	B0881	NNC(=O)Nc1nnc(S)s1	9300	3.96848	2.33425	41.1802	0	0	1.236	1.585	0.197	0.373	0	1.12184
	2602	B0029	C/C(=N/n1cnc2n(cc(c3ccc(Br)cc3)c2c1=N)c1ccc(cc1)S(=O)(=O)N)/CC(=O)c1ccccc1	2.8	0.447158	2.28457	410.909	1	0	1.821	1.835	0.158	1.071	0	1.12262
	2714	B0145	CC(=O)OC[C@@H]1O[C@@H](NC(=S)NCc2ccc(cc2)S(=O)(=O)N)[C@H](OC(=O)C)[C@@H](OC(=O)C)[C@H]1OC(=O)C	7.4	0.869232	2.10276	141.91	0	0	1.99	1.704	0.156	2.154	0	1.12353
	2759	B0196	CCOc1ccc2[C@H]([NH2]CCc2c1)c1ccc(cc1)S(=O)(=O)N	9.2	0.963788	2.79104	189.59	1	0	1.716	1.678	0.162	1.083	0	1.1239
	2329	A2329	S=c1oc2ccccc2cc1	6700	3.82607	2.44437	36.1129	1	0	1.838	1.735	0.153	0.864	0	1.1259
	1596	A1596	NS(=O)(=O)c1ccc(cc1)n1cc(CO[C@@H]2O[C@H](CO)[C@@H](O)[C@H](O)[C@H]2O)nn1	101	2.00432	2.0817	3.86037	0	0	1.87	1.715	0.142	1.626	0	1.12754
	3390	B0864	COc1ccc(cc1)S(=O)(=O)N(Cc1cccnc1)[C@@H](C(C)C)C(=O)NO	7800	3.89209	2.44759	37.1139	1	0	1.815	1.735	0.155	0.831	0	1.12764
	2679	B0106	NS(=O)(=O)c1ccc(NC(=O)[C@H](C#N)C(=S)Nc2ccccc2)cc1	5.8	0.763428	3.05599	300.298	0	1	1.793	1.718	0.149	1.614	0	1.13107
	2310	A2310	O=C(N/N=C/c1occc1)Nc1n[nH]c(=S)s1	5750	3.75967	2.42012	35.6295	0	0	1.834	1.577	0.147	1.587	0	1.13289
	2225	A2225	COc1ccc(cc1)c1c(N)oc2ccc(Cl)cc2c1=O	2410	3.38202	2.34007	30.8084	0	0	1.233	1.585	0.197	0.377	0	1.13319
	219	A0219	Cc1ccc(CNC(=O)Nc2ccc(OS(=O)(=O)N)cc2)cc1	3.63	0.559907	2.41529	331.375	1	0	1.936	1.731	0.164	0.862	1	1.1333
	163	A0163	CC(=O)Cc1nc2c3c(cn(c4ccc(cc4)S(=O)(=O)N)c3ncn2n1)c1ccc(Br)cc1	3.1	0.491362	2.40999	390.471	1	0	1.869	1.707	0.168	0.932	0	1.13387
	1857	A1857	NS(=O)(=O)c1ccc(NC(=O)CCN2CCN(Cc3ccccc3)CC2)cc1	240	2.38021	2.45262	3.0422	1	0	1.879	1.697	0.175	1.096	0	1.13412
	3128	B0582	COc1ccc(c2cn(nn2)c2ccc3C(=O)NS(=O)(=O)c3c2)c(C)c1	96	1.98227	3.07473	55.1116	0	1	1.79	1.712	0.149	1.614	0	1.1351
	880	A0880	NS(=O)(=O)c1ccc(cc1)n1nc(cc1CO)c1ccc2ccccc2c1	21	1.32222	2.65525	100.818	1	0	1.892	1.686	0.149	1.166	0	1.13705
	1976	A1976	CN1C(=O)c2ccccc2S1(=O)=O	400	2.60206	2.66335	2.35541	1	0	1.878	1.623	0.171	1.102	0	1.13752
	118	A0118	NS(=O)(=O)c1ccc2N=C3NC(=[S][S@@]3c2c1)N1CCN(CC1)C1=[S][S@]2C(=Nc3ccc(cc23)S(=O)(=O)N)N1	2.6	0.414973	1.11061	167.633	0	0	1.713	1.792	0.201	0.253	0	1.13768
	2302	A2302	OC(=O)/C=C/c1ccc(O)cc1	5330	3.72673	2.3535	36.8481	0	0	1.243	1.539	0.191	0.106	0	1.13865
	205	A0205	COc1ccc2NC(=O)/C(=N\NC(=O)c3cnn(c3N)c3ccc(cc3)S(=O)(=O)N)/c2c1	3.5	0.544068	2.50669	360.731	1	0	1.88	1.674	0.164	0.944	0	1.1395
	3075	B0521	CC(=O)OC[C@@H]1O[C@@H](On2cc(CNC(=O)c3ccc(cc3)S(=O)(=O)N)nn2)[C@H](OC(=O)C)[C@@H](OC(=O)C)[C@H]1OC(=O)C	76	1.88081	3.00758	59.9087	0	1	1.63	1.73	0.144	1.028	0	1.13959
	203	A0203	NS(=O)(=O)c1ccc(OCc2ccc(Br)cc2)cc1	3.5	0.544068	2.51058	361.446	1	0	1.874	1.674	0.164	0.935	0	1.14003
	2419	A2419	Oc1cc2c(=O)oc3c(O)c(O)cc4c(=O)oc(c1O)c2c34	9370	3.97174	2.14901	45.8924	0	0	1.263	1.571	0.204	0.065	0	1.14069
	2849	B0290	COc1ccc(/C=C(/C#N)\C(=O)Nc2ccc(cc2)S(=O)(=O)N)cc1OC	21	1.32222	2.45396	85.5941	1	0	1.813	1.72	0.158	0.799	0	1.14083
	1291	A1291	NS(=O)(=O)c1ccc(cc1)n1ncc(C(=O)N/N=C/2\C(=O)Nc3ccccc23)c1c1ccccc1	52.9	1.72346	2.09147	21.3532	1	0	1.887	1.867	0.155	0.972	0	1.14164
	1766	A1766	CCCN(CCC)S(=O)(=O)c1ccc(cc1)C(=O)N[C@H]1CCC[C@H](C)C1	188	2.27416	2.6035	14.4818	1	0	1.682	1.735	0.173	1.029	0	1.14427
	546	A0546	COc1ccc(Nc2ccc(cc2)S(=O)(=O)N)nn1	8.5	0.929419	2.86712	208.485	1	0	1.74	1.632	0.162	1.072	0	1.14433
	982	A0982	NS(=O)(=O)c1ccc(NC(=O)NNS(=O)(=O)c2ccc(F)cc2)cc1	25.1	1.39967	2.76284	97.3917	0	1	2.016	1.482	0.177	0.73	0	1.14729
	2381	A2381	COc1cc(cc(OC)c1O)C(=O)O	8200	3.91381	2.36716	39.5178	1	0	1.815	1.735	0.166	0.804	0	1.14745
	3017	B0458	COc1ccc(cc1)C1=NN([C@@H](C1)c1c(C)nn(c1Cl)c1ccc(cc1)S(=O)(=O)N)c1ccc(cc1)S(=O)(=O)N	52	1.716	2.32823	35.6778	1	0	1.877	1.766	0.149	0.836	0	1.14781
	3283	B0757	SC(=S)N1CCC(CC1)(C#N)c1ccccc1	757	2.8791	2.48182	13.7987	0	0	1.8	1.572	0.152	1.664	0	1.14826
	2552	A2552	Clc1ccc(/C=N/NC(=O)Nc2n[nH]c(=S)s2)cc1	118220	5.07269	2.03603	59.8629	0	0	1.665	1.727	0.14	0.964	0	1.14861
	3123	B0577	NS(=O)(=O)c1ccc(CNc2nc(Cl)nc(N[C@H](Cc3ccc(O)c(O)c3)C(=O)O)n2)cc1	95	1.97772	2.81953	42.5644	0	1	1.886	1.791	0.141	1.652	0	1.14865
	789	A0789	CNNc1ccncc1S(=O)(=O)N	15.8	1.19866	2.40438	100.59	0	0	1.234	1.571	0.191	0.364	0	1.15042
	2577	B0004	NS(=O)(=O)c1ccc(NC(=O)/C(=C\c2ccc(O)cc2)/C#N)cc1	0.67	-0.173925	2.42002	1491.42	1	0	1.899	1.719	0.152	0.889	0	1.15046
	2054	A2054	CCCC(=O)OC[C@H]1O[C@H]([C@H](OC(=O)CCC)[C@@H](OC(=O)CCC)[C@@H]1OC(=O)CCC)n1cc(nn1)c1ccc(cc1)S(=O)(=O)N	633	2.8014	2.73819	2.25662	1	0	1.867	1.601	0.172	1.129	0	1.15054
	2728	B0163	NS(=O)(=O)c1ccc(CN2CC3=COc4ccccc4[C@H]3O[Zn]32(Cl)(Cl)O[C@@H]2C(=COc4ccccc24)CN3Cc2ccc(cc2)S(=O)(=O)N)cc1	8.1	0.908485	2.64141	190.749	1	0	1.666	1.706	0.173	0.909	0	1.15156
	68	A0068	NS(=O)(=O)c1ccc(cc1)c1oc(nc1)C(=O)N1CCCC1	1.7	0.230449	2.74631	1091.72	1	0	1.684	1.72	0.169	1.213	0	1.15268
	237	A0237	CCOC(=O)c1ccccc1NC(=O)Nc1ccc(OS(=O)(=O)N)cc1	3.73	0.571709	2.29753	301.87	1	0	1.925	1.731	0.164	0.924	0	1.1569
	3135	B0590	CC(C)C1=C[C@H](C=C(C(C)C)N1Cc1ccc(cc1)S(=O)(=O)N)c1ccccc1	100	2	2.43547	21.7735	0	0	1.955	1.479	0.144	1.405	0	1.15919
	2200	A2200	NS(=O)(=O)C(F)(F)c1cccc(Br)c1	1495	3.17464	2.43245	23.3789	1	0	1.729	1.75	0.163	0.736	0	1.15929
	1561	A1561	NS(=O)(=O)c1cn(CC(=O)Nc2ccc(Cl)cc2)ccc1=O	93.4	1.97035	1.29086	34.4858	0	0	1.976	1.695	0.204	0.935	0	1.16114
	727	A0727	NS(=O)(=O)c1cc(NC(=O)NNC(=O)c2ccccc2)c(Cl)cc1Cl	12.5	1.09691	2.61914	138.774	1	0	1.698	1.686	0.17	0.805	0	1.16232
	1805	A1805	CC1=CC(=O)N(Cc2ccc(cc2)N(=O)=O)S(=O)(=O)O1	210	2.32222	2.58351	11.2519	1	0	1.894	1.643	0.177	1.163	0	1.16287
	619	A0619	COC(=O)c1ccc(cc1)c1ccc(cc1)S(=O)(=O)N	9.3	0.968483	2.68168	176.895	1	0	1.716	1.678	0.162	0.843	0	1.16326
	208	A0208	NS(=O)(=O)Oc1ccc(NC(=O)Nc2ccc(Br)cc2)cc1	3.52	0.546543	2.54638	365.907	1	0	1.864	1.657	0.168	0.947	0	1.16369
	673	A0673	NS(=O)(=O)OCCCCCCCOS(=O)(=O)N	10.1	1.00432	2.11051	110.143	1	0	1.874	1.874	0.149	0.932	0	1.16733
	1445	A1445	COc1cc2CCN([C@@H](c3ccc(cc3)S(=O)(=O)N)c2cc1OC)S(=O)(=O)N	76	1.88081	2.19903	16.9192	0	0	1.788	1.698	0.152	1.688	0	1.16907
	2769	B0208	NS(=O)(=O)c1cc(c2nnc([nH]2)c2ccccc2)c(Cl)cc1Cl	9.7	0.986772	2.11123	113.954	0	0	1.781	1.718	0.144	1.474	0	1.16926
	1762	A1762	CCCCNc1nc(NCCCC)nc(Nc2ccc(cc2)S(=O)(=O)N)n1	185	2.26717	2.50113	10.3194	0	0	1.955	1.496	0.146	1.668	0	1.17146
	1719	A1719	NNc1ccc(cc1Cl)S(=O)(=O)N	149	2.17319	2.59863	19.5769	1	0	1.735	1.74	0.154	0.942	0	1.17437
	2810	B0251	NS(=O)(=O)c1cc(cs1)c1cnc(o1)C(=O)N1CCCC1	15	1.17609	2.52135	114.384	1	0	1.689	1.75	0.161	0.787	0	1.17661
	1764	A1764	NS(=O)(=O)c1ccc(CC/N=C\c2cc(Br)ccc2O)cc1	187	2.27184	2.26034	0.506421	0	0	1.415	1.459	0.193	0	0	1.17758
	2011	A2011	N=[N]=Nc1ccc2C(=O)NS(=O)(=O)c2c1	466	2.66839	2.26034	15.292	0	0	1.415	1.459	0.193	0	0	1.17758
	3145	B0602	CC(=O)O[C@H]1CO[C@H]([C@@H](OC(=O)C)[C@@H]1OC(=O)C)n1cc(CNC(=O)c2ccc(cc2)S(=O)(=O)N)nn1	103	2.01284	3.08542	53.287	0	1	1.79	1.712	0.155	1.719	0	1.17923
	2375	A2375	COC(=O)/C(=C\1/C(=O)N(c2ccccc2)c2ccccc12)/O	8050	3.9058	2.34814	39.8805	1	0	1.816	1.735	0.164	0.738	0	1.18019
	1135	A1135	NS(=O)(=O)c1ccc(cc1)n1c(nc2ccc(Cl)cc2c1=O)S	34.9	1.54283	2.08842	35.3631	1	0	1.856	1.876	0.158	0.964	0	1.18033
	2128	A2128	CCNC(=S)NNC(=O)c1ccccc1O	878	2.94349	2.14371	27.1713	0	0	1.243	1.585	0.205	0.084	0	1.18063
	3069	B0515	CC(=O)OC[C@@H]1O[C@H](NS(=O)(=O)ON)C=C[C@H]1OC(=O)C	75	1.87506	2.06059	9.8944	1	0	1.902	1.835	0.161	0.857	0	1.18102
	3146	B0603	CC(=O)OC[C@@H]1O[C@H](SNCc2ccc(cc2)S(=O)(=O)N)[C@@H](OC(=O)C)[C@H](OC(=O)C)[C@@H]1OC(=O)C	105	2.02119	2.19405	8.55259	0	0	1.791	1.703	0.154	1.74	0	1.18126
	33	A0033	COc1ccc(/C=C(\C#N)/C(=O)Nc2ccc(cc2)S(=O)(=O)N)cc1	0.86	-0.0655015	2.69044	4207.45	1	0	1.872	1.623	0.161	1.008	0	1.18197
	3159	B0618	NS(=O)(=O)c1ccc(CN2C(=C[C@H](C=C2c2ccccc2)c2ccccc2)c2ccccc2)cc1	120	2.07918	2.11309	1.63078	0	0	1.811	1.715	0.143	1.536	0	1.18197
	1055	A1055	FC(F)(F)c1ccc(cc1)c1ccc2OS(=O)(=O)C=Cc2c1	29.7	1.47276	1.64806	11.9033	0	0	1.313	1.79	0.197	0.198	0	1.1822
	2249	A2249	Oc1ccccc1CNCCCNCc1ccccc1O	3370	3.52763	2.36571	32.9378	1	0	1.762	1.75	0.163	0.686	0	1.18236
	1078	A1078	Nc1ccc(cc1)S(=O)(=O)NCc1ccc(cc1)S(=O)(=O)N	31	1.49136	2.63668	76.7969	1	0	1.703	1.728	0.157	0.908	0	1.18245
	1433	A1433	NOS(=O)(=O)N[C@@H]1OC[C@H](O)C=C1	74	1.86923	1.56925	16.0486	0	0	1.584	1.749	0.212	0.8	0	1.1825
	236	A0236	NS(=O)(=O)Oc1ccc(NC(=O)Nc2cccc(Cl)c2)cc1	3.73	0.571709	2.32148	306.061	1	0	1.869	1.731	0.171	0.908	0	1.18444
	1468	A1468	CCCCC(=O)Nc1ccc(cc1)S(=O)(=O)N	79	1.89763	2.20928	16.4235	0	1	1.966	1.778	0.191	1.156	0	1.18462
	2106	A2106	NC(=O)c1ccc(cc1)c1ccc(cc1)S(=O)(=O)N	823	2.9154	2.55355	12.4116	1	0	1.71	1.729	0.158	0.765	0	1.18637
	2915	B0356	Cc1ccc(cc1)c1nn(cc1/C=N/Nc1nc(cs1)c1cc2ccccc2oc1=O)c1ccc(cc1)S(=O)(=O)N	29	1.4624	2.43186	66.2924	1	0	1.774	1.815	0.153	1.081	0	1.18653
	112	A0112	NS(=O)(=O)Oc1ccc(NC(=O)Nc2cccc(Oc3ccccc3)c2)cc1	2.57	0.409933	2.60394	535.212	1	0	1.689	1.735	0.179	1.132	0	1.18686
	3270	B0742	O=C(O)c1ccc(cc1)N1C(=O)CCC1=O	506	2.70415	2.45313	9.28276	1	0	1.692	1.75	0.166	0.714	0	1.18844
	443	A0443	NS(=O)(=O)c1ccc(NC(=O)Cc2ccc(F)cc2)c(F)c1	7.2	0.857332	2.5799	200.921	1	0	1.664	1.725	0.177	0.925	0	1.18994
	2320	A2320	NS(=O)(=O)c1ccccc1C#Cc1ccccc1	6370	3.80414	2.37148	37.6605	1	0	1.838	1.74	0.153	0.731	0	1.19086
	3271	B0744	Cc1cc(C)cc(NC(=O)Nc2ccc3c(C)cc(=O)oc3c2)c1	610	2.78533	2.14397	23.0263	0	0	1.672	1.449	0.171	0.143	0	1.19173
	1012	A1012	COc1ccc2CN(CCc2c1)C(=O)c1ccc(cc1)S(=O)(=O)N	27	1.43136	2.7131	89.5467	1	0	1.688	1.735	0.161	1.124	0	1.19191
	2744	B0179	CCB(CC)OC(=O)[C@H](N)CCCCNC(=S)Nc1ccc(cc1)S(=O)(=O)Nc1nnc(s1)S(=O)(=O)N	8.6	0.934498	3.08295	229.904	0	1	1.793	1.714	0.148	1.638	0	1.19251
	230	A0230	NS(=O)(=O)c1ccc(NC(=O)/C(=C/c2cccs2)/C#N)cc1	3.7	0.568202	2.90878	411.927	1	0	1.754	1.583	0.189	1.307	0	1.19257
	3223	B0687	CC(=O)N[C@@H]1[C@H](O)[C@@H](O)[C@H](CO)O[C@@H]1n1cc(CNC(=O)c2ccc(cc2)S(=O)(=O)N)nn1	238	2.37658	2.40965	1.39172	1	0	1.879	1.697	0.162	0.825	0	1.19295
	1496	A1496	NS(=O)(=O)c1ccc(cc1)n1cc(CO[C@@H]2O[C@H](CO)[C@@H](O[C@H]3O[C@H](CO)[C@@H](O)[C@H](O)[C@H]3O)[C@H](O)[C@H]2O)nn1	84	1.92428	2.066	7.36474	1	0	1.893	1.848	0.148	0.736	0	1.19342
	2743	B0178	NS(=O)(=O)c1ccc(OCCNC(=S)Nc2ccc(c(c2)C(=O)O)c2c3ccc(O)cc3oc3cc(=O)ccc23)cc1	8.5	0.929419	2.04889	120.449	0	0	1.984	1.726	0.146	2.001	0	1.1935
	918	A0918	NS(=O)(=O)c1ccc(cc1)n1nc(CCO)cc1c1ccccc1	23	1.36173	2.66895	95.9973	1	0	1.706	1.728	0.156	0.974	0	1.19355
	239	A0239	Cc1cc(C)cc(NC(=O)Nc2ccc(OS(=O)(=O)N)cc2)c1	3.79	0.578639	2.54526	339.869	1	0	1.77	1.788	0.169	1.39	0	1.19361
	2215	A2215	CCC(=O)N[C@H]1Cc2ccc(cc2C1)S(=O)(=O)N	2015	3.30428	2.84105	14.019	1	0	1.784	1.583	0.172	1.015	0	1.19402
	1286	A1286	NS(=O)(=O)c1ccc(NS(=O)(=O)c2ccccc2)cc1	52	1.716	2.19135	27.7007	1	0	1.902	1.816	0.172	1.191	0	1.19408
	2102	A2102	NS(=O)(=O)c1ccc(s1)c1cn(nn1)c1ccc(C#N)c(c1)C(F)(F)F	811	2.90902	2.40797	17.2241	0	0	1.762	1.553	0.143	1.166	0	1.1941
	1462	A1462	NS(=O)(=O)c1ccc(cc1)c1cccnc1	78.1	1.89265	3.06938	62.1737	1	0	1.752	1.529	0.18	1.24	0	1.19457
	3330	B0804	COc1cc(/C=C\C(=O)CC(=O)/C=C\c2ccc(O)c(OC)c2)ccc1O	4050	3.60746	2.26817	37.1256	0	0	1.243	1.539	0.205	0.109	0	1.1954
	3035	B0479	COc1ccc2[C@H](N(CCc2c1)S(=O)(=O)N)c1ccc(Br)cc1	60.7	1.78319	2.95198	65.5452	0	1	1.939	1.738	0.133	1.703	0	1.1968
	3272	B0745	COc1c(/C=C\C(=C)C)c2oc(=O)ccc2c2OC(C)(C)C=Cc12	620	2.79239	2.33397	16.4169	0	0	1.809	1.559	0.139	1.119	0	1.19688
	3175	B0638	CC1(C)O[C@H]2CO[C@]3(CNC(=S)Nc4ccc(cc4Cl)S(=O)(=O)N)OC(C)(C)O[C@@H]3[C@@H]2O1	134	2.1271	2.58973	21.7491	1	0	1.88	1.663	0.154	0.931	0	1.19693
	1470	A1470	CC(=O)Nc1ccc(cc1F)S(=O)(=O)Nc1nnc(s1)S(=O)(=O)N	79	1.89763	2.05382	8.23073	1	0	1.874	1.848	0.162	0.844	0	1.198
	367	A0367	Nc1ccc(Cc2ccc(cc2)c2ccc(cc2)S(=O)(=O)N)cc1	6	0.778151	2.35747	202.958	1	0	1.932	1.717	0.153	0.851	0	1.19848
	3226	B0691	NS(=O)(=O)c1ccc(CC/N=C\c2ccc(cc2)c2ccccc2)cc1	244	2.38739	3.12228	30.7823	1	0	1.741	1.525	0.176	1.248	0	1.19969
	188	A0188	CC(=O)c1cccc(NC(=O)Nc2ccc(OS(=O)(=O)N)cc2)c1	3.38	0.528917	2.29839	334.546	1	0	1.908	1.725	0.166	0.871	0	1.19983
	2290	A2290	Oc1ccc2c(=O)cc(oc2c1)c1ccccc1	4850	3.68574	2.43623	33.9013	1	0	1.833	1.717	0.154	0.748	0	1.20003
	2213	A2213	NS(=O)(=O)c1ccc(CC/N=C/c2c[nH]c3ccc(Br)cc23)cc1	1880	3.27416	2.51399	23.2171	0	1	1.623	1.689	0.198	0.437	0	1.20024
	2356	A2356	CC1(C)Oc2cc3oc(=O)ccc3cc2C=C1	7510	3.87564	2.33432	39.7694	1	0	1.814	1.735	0.166	0.729	0	1.20053
	2259	A2259	COc1cccc(/C=C/C(=O)C[C@@H]2O[C@H](CO)[C@H](O)[C@H](O)[C@H]2O)c1	3860	3.58659	2.44737	31.7633	1	0	1.772	1.707	0.174	0.812	0	1.20185
	2826	B0267	NS(=O)(=O)c1cnccc1N/N=C\1/NS(=O)(=O)c2cnccc2S1	16.1	1.20683	2.57101	113.039	1	0	1.903	1.646	0.16	0.947	0	1.20599
	146	A0146	NS(=O)(=O)c1ccc(NC(=O)CCC(=O)NCCOCCOCCNC(=O)CCC(=O)Nc2ccc(cc2)S(=O)(=O)N)cc1	2.9	0.462398	2.50763	442.309	1	0	1.884	1.674	0.179	0.809	1	1.20656
	690	A0690	CC(C)(C)OC(=O)NCc1cn(nn1)c1ccc(cc1)S(=O)(=O)N	10.5	1.02119	2.74649	168.95	1	0	1.694	1.706	0.157	1.004	0	1.20787
	3039	B0483	NS(=O)(=O)c1ccc(cc1)n1cc(c(C#N)c1NC(=S)Nc1ccccc1)c1ccc(Br)cc1	62	1.79239	2.14691	19.7791	1	0	1.88	1.791	0.158	0.704	0	1.20869
	817	A0817	COC(=O)c1cn(nc1c1ccc(Cl)cc1)c1ccc(cc1)S(=O)(=O)N	17.1	1.233	2.18878	77.5169	1	0	1.893	1.771	0.158	0.726	0	1.20905
	793	A0793	Nc1nccc(Nc2ccc(cc2)S(=O)(=O)N)n1	16	1.20412	2.31157	91.9715	1	0	1.838	1.735	0.169	0.79	0	1.20913
	1814	A1814	CC(=O)OC[C@H]1O[C@H]([C@H](OC(=O)C)[C@@H](OC(=O)C)[C@@H]1OC(=O)C)S(=O)(=O)NCCOS(=O)(=O)N	215	2.33244	2.91072	24.7931	1	0	1.682	1.613	0.166	0.95	0	1.20966
	3501	C84	NS(=O)(=O)[C@@H]1C=[N]=CC=C1N1CCN(Cc2ccccc2)CC1	45.1	1.65418	1.91658	15.8629	0	0	1.862	1.495	0.214	1.032	0	1.21016
	893	A0893	COc1ccc(cc1)c1nn(cc1/C=N\Nc1nc(cs1)c1cc2ccccc2oc1=O)c1ccc(cc1)S(=O)(=O)N	21.64	1.33526	2.40475	80.0965	1	0	1.813	1.72	0.158	0.691	0	1.21137
	1332	A1332	NS(=O)(=O)c1ccc2nc(sc2c1)n1cc(C(=O)O)c(n1)c1ccc(cc1)N(=O)=O	60.4	1.78104	2.40209	34.8702	1	0	1.815	1.72	0.158	0.691	0	1.21237
	2119	A2119	NS(=O)(=O)c1ccc2nc(sc2c1)n1cc(C#N)c(n1)c1ccc(cc1)N(=O)=O	854	2.93146	2.52033	14.0248	1	0	1.664	1.761	0.161	0.771	0	1.21259
	1339	A1339	NS(=O)(=O)c1ccc(cc1)n1nnc(CS(=O)(=O)[C@@H]2O[C@H](CO)[C@@H](O)[C@H](O)[C@H]2O)c1I	61	1.78533	2.75368	54.2393	1	0	1.899	1.623	0.153	1.117	0	1.21286
	1968	A1968	CCCCc1ccc(NC(=O)Nc2ccc(cc2)S(=O)(=O)N)cc1	376	2.57519	2.3964	6.94282	0	0	1.522	1.392	0.193	0.25	0	1.21409
	632	A0632	NS(=O)(=O)c1ccc(NC(=O)/C(=N/Nc2ccccc2)/C#N)cc1	9.5	0.977724	2.07301	112.024	1	0	1.899	1.815	0.16	0.754	0	1.2142
	2021	A2021	NS(=O)(=O)OC[C@H]1O[C@H](O[C@H]2[C@H](O)[C@@H](O)[C@H](O)O[C@@H]2CO)[C@H](O)[C@@H](O)[C@@H]1O	497	2.69636	2.17016	19.5152	1	0	1.929	1.775	0.153	0.744	0	1.21514
	186	A0186	NS(=O)(=O)Oc1ccc(NC(=O)Nc2ccccc2C#N)cc1	3.38	0.528917	2.57852	387.51	1	0	1.681	1.734	0.158	0.762	0	1.21581
	934	A0934	C/C(=N\Nc1ccc(cc1)S(=O)(=O)N)/c1cc2cc(Br)ccc2oc1=O	23.59	1.37273	2.55521	86.1411	1	0	1.854	1.657	0.161	0.842	0	1.21639
	354	A0354	Cc1ccc(cc1)S(=O)(=O)NC(=O)NNC(=O)c1ccc(cc1)S(=O)(=O)N	5.8	0.763428	3.06962	302.084	0	1	1.777	1.718	0.142	1.502	0	1.21976
	3306	B0780	CCCN(CCC)S(=O)(=O)c1ccc(cc1)C(=O)NCC[NH]1CCCCC1	1256	3.09899	2.37136	23.4796	0	0	1.256	1.5	0.193	0	0	1.22126
	1682	A1682	NS(=O)(=O)c1ccc(cc1)c1cn(nn1)[C@@H]1O[C@H](CO)[C@@H](O[C@H]2O[C@H](CO)[C@@H](O)[C@H](O)[C@H]2O)[C@H](O)[C@H]1O	130	2.11394	2.05379	2.84551	1	0	1.855	1.888	0.16	0.977	0	1.22133
	1426	A1426	CC(=O)c1c(O)ccc2ccc(=O)oc12	73	1.86332	2.46712	32.4045	1	0	1.657	1.786	0.165	0.823	0	1.22407
	2220	A2220	NS(=O)(=O)c1ccc2nc(sc2c1)n1cc(C=O)c(n1)c1ccc(cc1)N(=O)=O	2109	3.32408	2.46454	25.8579	1	0	1.652	1.763	0.169	0.733	0	1.226
	3349	B0823	Sc1nnc(NC(=O)N/N=C\c2ccco2)s1	5750	3.75967	2.48756	33.8356	0	0	1.813	1.577	0.151	1.728	0	1.22668
	1102	A1102	NC(=O)[C@H]1C(=NON1O)COc1ccc(cc1)S(=O)(=O)N	32.3	1.5092	2.44826	62.2222	1	0	1.898	1.682	0.158	0.83	0	1.22672
	2214	A2214	O=N(=O)NS(=O)(=O)c1ccc(NCC#N)cc1	2000	3.30103	2.63407	20.2046	1	0	1.84	1.657	0.154	0.879	0	1.22807
	3256	B0726	CCOc1ccc(cc1c1nnc2n(nc(C)c2n1)c1ccc(Cl)cc1)S(=O)(=O)N1CC[NH](C)CC1	403	2.60531	1.94121	25.49	0	0	1.809	1.559	0.139	0.257	0	1.22817
	307	A0307	CC(=O)OC[C@H]1O[C@@H](NS(=O)(=O)N)[C@@H](OC(=O)C)[C@@H](OC(=O)C)[C@@H]1OC(=O)C	5	0.69897	2.5262	261.417	1	0	1.945	1.663	0.153	0.968	0	1.22819
	179	A0179	CC(=O)OC[C@H]1O[C@@H](NC(=S)NNC(=O)c2ccc(cc2)S(=O)(=O)N)[C@H](OC(=O)C)[C@@H](OC(=O)C)[C@H]1OC(=O)C	3.3	0.518514	2.44881	372.274	1	0	1.873	1.731	0.16	0.697	1	1.2296
	3219	B0683	NS(=O)(=O)c1ccc2nc(sc2c1)n1cc(/C=N\O)c(n1)c1ccc(F)cc1	224	2.35025	2.5141	6.9717	1	0	1.805	1.674	0.164	0.741	0	1.2297
	225	A0225	NS(=O)(=O)Oc1ccc(NC(=O)NCCc2cccs2)cc1	3.68	0.565848	2.17718	284.764	1	0	1.937	1.759	0.164	0.846	0	1.22985
	3149	B0607	CC(=O)N[C@@H]1[C@@H](O)[C@H](O)[C@@H](CO)O[C@@H]1n1cc(COC(=O)c2ccc(cc2)S(=O)(=O)N)nn1	108	2.03342	2.28481	12.3625	0	0	1.955	1.621	0.14	1.786	0	1.23241
	361	A0361	Cc1ccc2C(=O)N(Cc3ccc(cc3)S(=O)(=O)N)C(=O)c2c1	5.9	0.770852	2.61747	239.556	1	0	1.676	1.706	0.16	0.709	0	1.23313
	153	A0153	CCOC(=O)Cc1nc2c3c(cn(c4ccc(cc4)S(=O)(=O)N)c3ncn2n1)c1ccc(Br)cc1	3	0.477121	2.37443	397.658	1	0	1.865	1.707	0.176	0.951	0	1.23383
	2841	B0282	CCN(CC)c1ccc2c(Oc3cc(ccc3[C@]32N(CCc2ccc(cc2)S(=O)(=O)N)C(=O)c2ccccc32)N(CC)CC)c1	19.4	1.2878	3.05525	137.246	0	1	1.993	1.445	0.145	0.67	0	1.23455
	2952	B0393	NS(=O)(=O)Oc1ccc2[C@H]3CCCCC[C@H]3C(=O)Oc2c1	34	1.53148	2.37971	55.3861	1	0	1.746	1.734	0.167	0.638	0	1.23484
	1681	A1681	COc1cc2CCN[C@@H](c3ccc(cc3)S(=O)(=O)N)c2cc1OC	130	2.11394	2.71646	28.5022	1	0	1.879	1.681	0.145	1.181	0	1.23691
	1744	A1744	NS(=O)(=O)c1ccc(/N=C/c2occc2)c(F)c1	165	2.21748	2.51826	13.5638	0	0	1.955	1.496	0.145	1.692	0	1.23911
	825	A0825	NS(=O)(=O)c1ccc(CCNC(=O)Nc2ccccc2)cc1	18	1.25527	2.28111	81.722	1	0	1.891	1.742	0.176	1.011	0	1.24014
	74	A0074	NS(=O)(=O)O[C@@H]1CCN(C1)S(=O)(=O)[C@@H]1O[C@H](CO)[C@@H](O)[C@H](O)[C@H]1O	2	0.30103	2.842	844.093	0	1	1.792	1.798	0.149	1.573	0	1.24138
	1753	A1753	CCN(CC)CCNc1nc(NCCN(CC)CC)nc(Nc2ccc(cc2)S(=O)(=O)N)n1	174	2.24055	2.55531	14.0484	1	0	1.897	1.646	0.16	0.895	0	1.2414
	1597	A1597	CC(=O)O[C@H]1[C@@H](CO)O[C@@H](OCc2cn(nn2)c2ccc(cc2)S(=O)(=O)N)[C@H](O)[C@H]1O	101	2.00432	2.60244	29.8413	0	0	1.955	1.479	0.15	1.853	0	1.24179
	1686	A1686	CC(=O)OC[C@H]1O[C@H]([C@H](OC(=O)C)[C@@H](OC(=O)C)[C@H]1OC(=O)C)n1cc(COC(=O)c2ccc(cc2)S(=O)(=O)N)nn1	132	2.12057	2.24978	6.09276	1	0	1.821	1.775	0.153	0.603	0	1.2419
	46	A0046	CNc1nc(NC)nc(NCCc2ccc(cc2)S(=O)(=O)N)n1	1.1	0.0413927	2.67197	6355.18	1	0	1.643	1.731	0.16	0.867	0	1.24287
	2067	A2067	NS(=O)(=O)c1ccc(cc1)c1ccc(Cc2ccc(cc2)N(=O)=O)cc1	705	2.84819	2.13207	25.1428	1	0	1.786	1.825	0.163	0.648	0	1.2439
	143	A0143	NS(=O)(=O)c1ccc(cc1)N1C(=O)c2nccnc2C1=O	2.9	0.462398	2.34274	406.651	0	0	1.983	1.613	0.147	2.047	0	1.24512
	2474	A2474	COc1cc2c(=O)oc3c(OC)c(OC)cc4c(=O)oc(c1O)c2c34	17400	4.24055	1.36779	67.745	0	0	1.483	1.788	0.207	0.205	0	1.24649
	1402	A1402	NS(=O)(=O)c1ccc(NC(=O)Cn2ccnc2N(=O)=O)cc1	70	1.8451	2.43153	31.7833	1	0	1.891	1.679	0.162	0.811	0	1.24686
	3168	B0631	COc1cc2CC[NH2][C@H](c3ccc(cc3)S(=O)(=O)N)c2cc1OC	130	2.11394	2.55318	20.778	1	0	1.879	1.681	0.149	0.877	0	1.24918
	1623	A1623	Cc1ccc(cc1)c1nn(cc1C(=O)O)c1nc2ccc(cc2s1)S(=O)(=O)N	109	2.03743	3.00076	47.2818	1	0	1.688	1.648	0.161	1.286	0	1.25062
	1780	A1780	C[C@H]1CCN(CCC(=O)Nc2ccc(cc2)S(=O)(=O)N)CC1	197	2.29447	2.64949	15.473	1	0	1.854	1.657	0.151	0.913	0	1.25093
	1887	A1887	Nc1ccc(cc1Cl)S(=O)(=O)N	264	2.4216	2.39827	0.963552	1	0	1.882	1.686	0.168	0.831	0	1.25132
	2916	B0357	CCC1=C[C@@H](C=C(c2ccccc2)N1c1ccc(cc1)S(=O)(=O)Nc1nnc(s1)S(=O)(=O)N)c1ccccc1	29	1.4624	2.3901	63.4368	1	0	1.883	1.697	0.159	0.753	0	1.25157
	3192	B0655	C[C@H]1C=C(C)N(C(=C1)C)c1ccc(cc1)S(=O)(=O)N	165	2.21748	2.52298	13.7767	1	0	1.897	1.646	0.165	0.892	0	1.25406
	3116	B0567	NS(=O)(=O)c1ccc(CCNc2nc(Cl)nc(N[C@H](Cc3ccc(O)c(O)c3)C(=O)O)n2)cc1	91	1.95904	3.16347	61.4805	0	1	1.798	1.691	0.156	1.814	0	1.25559
	2066	A2066	Cc1ccc(cc1)c1nn(cc1C=O)c1nc2ccc(cc2s1)S(=O)(=O)N	699	2.84448	2.42574	14.7209	1	0	1.922	1.678	0.178	1.101	0	1.25587
	655	A0655	C[C@@H](Sc1nc(c(C#N)c(=O)[nH]1)c1ccc(Cl)cc1)C(=O)Nc1ccc(cc1)S(=O)(=O)N	9.7	0.986772	2.4954	152.886	1	0	1.841	1.661	0.174	0.871	0	1.25612
	40	A0040	NS(=O)(=O)c1cccc(c1)C#Cc1cccc(F)c1	1	0	2.57091	#DIV/0!	1	0	1.687	1.682	0.171	0.659	0	1.2564
	1273	A1273	OC(=O)c1ccccc1Nc1ccccc1	50	1.69897	2.42886	42.9605	1	0	1.868	1.678	0.173	0.882	0	1.2565
	2559	A2559	O=N(=O)c1ccc(SNc2nnc(S)s2)cc1	256000	5.40824	2.53134	53.1947	1	0	1.677	1.72	0.161	0.612	0	1.25767
	207	A0207	CC(=O)c1ccc(NC(=O)Nc2ccc(OS(=O)(=O)N)cc2)cc1	3.52	0.546543	2.539	364.556	1	0	1.936	1.674	0.164	0.826	1	1.25801
	884	A0884	Nc1c(F)cc(cc1I)S(=O)(=O)Nc1nnc(s1)S(=O)(=O)N	21	1.32222	2.32655	75.9579	1	0	1.899	1.706	0.166	0.804	0	1.26075
	281	A0281	NS(=O)(=O)c1nnc(NS(=O)(=O)c2ccc(N/C(=N/CCCN3CCN(CCC/N=C(/S)\Nc4ccc(cc4)S(=O)(=O)Nc4nnc(s4)S(=O)(=O)N)CC3)/S)cc2)s1	4.6	0.662758	2.41883	264.964	1	0	1.672	1.762	0.184	0.537	1	1.2613
	823	A0823	COc1ccc(cc1)c1cn(nn1)c1ccc2OS(=O)(=O)C=Cc2c1	18	1.25527	2.33856	86.2988	1	0	1.816	1.72	0.169	0.704	0	1.26181
	3026	B0468	O/N=c\1/ccc2ccccc2o1	58	1.76343	2.44901	38.8778	0	1	1.617	1.896	0.165	0.945	0	1.26254
	2733	B0168	C[C@H](Nc1nc(NCCc2ccc(cc2)S(=O)(=O)N)nc(N[C@@H](C)C(=O)O)n1)C(=O)O	8.4	0.924279	2.02904	119.527	0	0	1.969	1.745	0.156	2.152	0	1.26432
	1059	A1059	NS(=O)(=O)c1cccc2ccccc12	30	1.47712	2.43102	64.5783	1	0	1.774	1.815	0.173	1.351	0	1.26608
	1153	A1153	CC(=O)Nc1ccc(Nc2ccc(cc2)S(=O)(=O)N)cc1	37	1.5682	2.54374	62.2076	1	0	1.942	1.648	0.155	0.944	0	1.26648
	738	A0738	NS(=O)(=O)c1ccc(cc1)n1nc(CO)cc1c1cccnc1	13	1.11394	2.95371	165.158	0	1	1.672	1.759	0.166	1.488	0	1.26685
	898	A0898	NS(=O)(=O)c1nnc(NC(=O)CN2CCOCC2)s1	22	1.34242	2.46782	83.8331	1	0	1.683	1.72	0.176	0.694	0	1.26879
	531	A0531	COc1ccc(cc1)c1cnnn1c1ccc2OS(=O)(=O)C=Cc2c1	8.3	0.919078	2.53159	175.449	1	0	1.666	1.706	0.168	0.6	0	1.26883
	1454	A1454	CCC(=O)O[C@@H]1O[C@H](COS(=O)(=O)N)[C@@H](OC(=O)CC)[C@H](OC(=O)CC)[C@H]1OC(=O)CC	77	1.88649	2.50796	32.9431	1	0	1.812	1.661	0.171	0.773	0	1.27043
	3119	B0571	COc1ccc(cc1)c1nn(cc1/C=N\O)c1nc2ccc(cc2s1)S(=O)(=O)N	92	1.96379	2.52009	28.328	0	0	1.8	1.572	0.152	1.748	0	1.27209
	3304	B0778	CC(=O)N[C@H]1[C@@H](OC(=O)C)[C@@H](OC(=O)C)[C@H](COC(=O)C)O[C@@H]1n1cc(COC(=O)c2ccc(cc2)S(=O)(=O)N)nn1	1200	3.07918	1.67236	45.6881	0	0	1.609	1.664	0.219	0.736	0	1.27552
	1829	A1829	NS(=O)(=O)c1ccc(cc1)c1ccc(cc1)c1ccc(Br)cc1	224	2.35025	2.44878	4.19227	1	0	1.775	1.691	0.168	0.656	0	1.27589
	210	A0210	NS(=O)(=O)Oc1ccc(NC(=O)Nc2ccc(Cl)cc2)cc1	3.55	0.550228	2.20301	300.381	1	0	1.942	1.759	0.173	0.687	1	1.27637
	2461	A2461	COc1ccc(cc1F)c1ccc(O)c(/C=N/O)c1	10190	4.00817	3.24443	19.0548	1	0	1.687	1.573	0.169	1.522	0	1.27761
	2730	B0165	Cc1ncc(n1CCOS(=O)(=O)ON)N(=O)=O	8.3	0.919078	2.45512	167.129	1	0	1.715	1.726	0.159	0.561	0	1.27781
	1546	A1546	COc1ccc2c(cc(=O)oc2c1)CC(=O)NNc1ccc(cc1)S(=O)(=O)N	91	1.95904	3.16476	61.5462	0	1	1.789	1.691	0.145	1.641	0	1.27864
	2212	A2212	COc1ccc(/C=N/CCc2ccc(cc2)S(=O)(=O)N)c(O)c1	1870	3.27184	2.38779	27.02	1	0	1.645	1.788	0.164	0.611	0	1.27897
	47	A0047	Nc1nc(N)nc(NCc2ccc(cc2)S(=O)(=O)N)n1	1.2	0.0791812	2.74098	3361.65	1	0	1.72	1.657	0.156	0.79	0	1.27969
	2705	B0134	NS(=O)(=O)c1cnccc1N/N=C\1/NS(=O)(=O)c2cc(C#N)c(Cl)cc2S1	7.2	0.857332	2.44842	185.585	1	0	1.662	1.743	0.164	0.551	0	1.28043
	3139	B0595	CC(=O)O[C@@H]1[C@H](CO)O[C@@H](OCc2cn(nn2)c2ccc(cc2)S(=O)(=O)N)[C@@H](O)[C@H]1O	101	2.00432	3.0754	53.4384	0	1	1.769	1.726	0.148	1.616	0	1.28122
	257	A0257	NS(=O)(=O)OCCCCCCCCOS(=O)(=O)N	4	0.60206	2.29539	281.256	1	0	1.912	1.731	0.173	0.651	1	1.2814
	587	A0587	CC(=O)OC[C@H]1O[C@@H](NC(=S)NNC(=O)c2ccc(cc2)S(=O)(=O)N)[C@H](OC(=O)C)[C@@H](OC(=O)C)[C@@H]1O[C@@H]1O[C@H](COC(=O)C)[C@H](OC(=O)C)[C@H](OC(=O)C)[C@H]1OC(=O)C	8.9	0.94939	2.50464	163.815	1	0	1.658	1.713	0.171	0.596	0	1.28299
	1810	A1810	NS(=O)(=O)[C@@H]1O[C@H](COP(=O)(O)O)[C@@H](O)[C@H](O)[C@H]1O	213	2.32838	2.66593	14.4971	1	0	1.685	1.682	0.158	0.685	0	1.28312
	983	A0983	Cc1onc(NS(=O)(=O)c2ccc(cc2)N2C(=O)/C(=C/c3coc4ccccc4c3=O)/N=C2c2ccccc2)c1	25.24	1.40209	2.25425	60.7778	1	0	1.781	1.761	0.171	0.665	0	1.28396
	3357	B0831	COc1cc(ccc1O)c1c2c(n3ccc4c(OC)c(OC)c(OC)cc4c13)c(=O)oc1cc(O)c(OC)cc21	6330	3.8014	2.31225	39.1738	1	0	1.838	1.74	0.153	0.601	0	1.28626
	3410	B0884	Cc1cc(C)oc(=S)c1	9510	3.97818	2.52654	36.4901	1	0	1.815	1.673	0.157	0.697	0	1.28663
	2776	B0217	CC1(C)O[C@H]2CO[C@@]3(CNC(=S)NCCc4ccc(cc4)S(=O)(=O)N)OC(C)(C)O[C@@H]3[C@H]2O1	10	1	1.98704	98.7042	1	0	1.875	1.874	0.166	0.895	0	1.28714
	1011	A1011	NS(=O)(=O)c1ccc(cc1)n1nc(CO)cc1c1ccccc1	27	1.43136	2.54561	77.8454	1	0	1.688	1.75	0.152	0.715	0	1.2878
	3200	B0664	Cc1cc(=O)oc2cc(O)cc(O)c12	190	2.27875	2.4593	7.92293	0	0	1.955	1.537	0.142	1.743	0	1.28866
	1101	A1101	NS(=O)(=O)c1cccc(c1)N1S(=O)(=O)c2ccccc2S1(=O)=O	32.2	1.50786	2.43151	61.2559	0	0	2.011	1.396	0.152	1.221	0	1.28941
	2827	B0268	COc1ccc(cc1)[C@H]1CS[C@@H](Nc2ccc(cc2)S(=O)(=O)N)N1C1CCCCC1	17	1.23045	2.44161	98.4325	1	0	1.864	1.682	0.158	0.716	0	1.28992
	2896	B0337	S=C(S)NCC[NH](CCNC(=S)S)CCNC(=S)S	27	1.43136	2.55462	78.4744	1	0	1.699	1.735	0.152	0.686	0	1.29009
	479	A0479	CC(=O)OC[C@H]1O[C@@H](NC(=S)NCc2ccc(cc2)S(=O)(=O)N)[C@H](OC(=O)C)[C@@H](OC(=O)C)[C@@H]1O[C@H]1O[C@H](COC(=O)C)[C@@H](OC(=O)C)[C@H](OC(=O)C)[C@H]1OC(=O)C	7.5	0.875061	2.12826	143.213	1	0	1.746	1.885	0.159	0.792	0	1.29023
	2926	B0367	COc1ccc(cc1C(=O)NC[C@@H]1CCC[NH]1C)S(=O)(=O)N	31	1.49136	2.28377	53.1334	1	0	1.842	1.771	0.181	1.098	0	1.29154
	2152	A2152	O=C(NNC(=S)NCc1ccccc1)c1ccncc1	964	2.98408	2.60717	12.6305	0	0	1.888	1.318	0.172	1.098	0	1.29196
	754	A0754	NS(=O)(=O)c1ccc(cc1)N1[C@H](SCC1=O)c1ccc(Br)cc1	13.5	1.13033	2.32583	105.765	1	0	1.654	1.804	0.168	0.642	0	1.29226
	1763	A1763	Cc1ccc(cc1)c1nn(cc1C#N)c1nc2ccc(cc2s1)S(=O)(=O)N	186	2.26951	2.52028	11.0495	1	0	1.84	1.657	0.162	0.738	0	1.29277
	567	A0567	COc1ccc(cc1)n1nnnc1c1ccc2OS(=O)(=O)C=Cc2c1	8.7	0.939519	3.24382	245.264	1	1	1.874	1.788	0.156	1.014	0	1.29556
	1425	A1425	Nc1nc(Cn2ccc(=O)c(c2)S(=O)(=O)N)nc(n1)N1CCOCC1	72.5	1.86034	3.08169	65.6524	0	1	1.629	1.728	0.161	1.408	0	1.29762
	1825	A1825	Cc1ccccc1CN1C(=O)c2ccccc2S1(=O)=O	221	2.34439	2.48189	5.86515	1	0	1.857	1.657	0.168	0.785	0	1.2984
	491	A0491	NS(=O)(=O)c1cn(Cc2ccccc2)ccc1=O	7.8	0.892095	2.50544	180.849	1	0	1.662	1.743	0.157	0.581	0	1.29868
	2365	A2365	O/N=C/c1ccc(c2ccc(O)cc2)c(C#N)c1O	7720	3.88762	3.49501	10.099	1	1	1.958	1.656	0.153	1.058	0	1.29881
	2261	A2261	NS(=O)(=O)[C@@H]1O[C@@H]([C@@H](O)[C@H](O)[C@H]1O)C(=O)O	3950	3.5966	2.61509	27.2899	0	1	1.587	1.689	0.202	0.608	0	1.30017
	3166	B0628	Cc1c(cc(c2ccc3ccccc3c2)n1c1ccc(cc1)S(=O)(=O)N)C(=O)NCC[NH]1CCCCC1	125	2.09691	2.33664	11.4325	1	0	1.899	1.697	0.165	0.764	0	1.30032
	638	A0638	NS(=O)(=O)c1ccc(cc1)n1cc(CS(=O)(=O)[C@@H]2O[C@H](CO)[C@@H](O)[C@H](O)[C@H]2O)nn1	9.5	0.977724	2.81938	188.362	1	0	1.716	1.658	0.153	0.915	0	1.30224
	1170	A1170	NS(=O)(=O)c1ccc(NC(=O)NNS(=O)(=O)c2ccc(Cl)c(c2)N(=O)=O)cc1	38.7	1.58771	2.36074	48.6882	0	1	1.538	1.929	0.156	0.576	0	1.30238
	391	A0391	NS(=O)(=O)c1ccc(NC2=NC(=O)/C(=N/Nc3ccc(cc3)C(=O)O)/S2)cc1	6.4	0.80618	1.60941	99.6338	0	0	1.286	1.79	0.2	0.075	0	1.30241
	3053	B0498	NNC(=O)c1[nH]c2ccc(cc2c1c1cccc(Br)c1)S(=O)(=O)N	70	1.8451	2.47432	34.1026	1	0	1.891	1.679	0.152	0.769	0	1.30314
	3363	B0837	S=c1ccc2ccccc2o1	6700	3.82607	2.27085	40.6481	1	0	1.838	1.735	0.173	0.755	0	1.30326
	1590	A1590	NS(=O)(=O)c1ccc(cc1)c1cc2ccccc2n1S(=O)(=O)c1ccccc1	100	2	2.43893	21.9463	0	0	1.916	1.477	0.141	1.247	0	1.30409
	2645	B0072	CC(C)CN(CC(C)C)C(=S)S	4.5	0.653213	2.50718	283.824	0	0	1.205	1.5	0.193	0.149	0	1.30415
	2876	B0317	NS(=O)(=O)c1ccc(CCNC(=S)Nc2ccc(c(c2)C(=O)O)[C@H]2c3ccc(O)cc3Oc3cc(O)ccc23)cc1	24	1.38021	2.79581	102.564	1	0	1.894	1.643	0.145	1.194	0	1.30426
	1889	A1889	CC1=CC(=NS(=O)(=O)O1)OCC(=O)c1ccc(Cl)cc1Cl	265	2.42325	2.57467	6.24877	1	0	1.934	1.698	0.154	0.892	1	1.30461
	1562	A1562	CC(=O)OC[C@H]1O[C@@H](SNCCc2ccc(cc2)S(=O)(=O)N)[C@H](OC(=O)C)[C@@H](OC(=O)C)[C@@H]1O[C@H]1O[C@H](COC(=O)C)[C@@H](OC(=O)C)[C@H](OC(=O)C)[C@H]1OC(=O)C	94	1.97313	2.74872	39.3077	0	1	1.893	1.796	0.168	1.911	0	1.30538
	1408	A1408	Cc1ccccc1c1ccc2OS(=O)(=O)C=Cc2c1	70.8	1.85003	2.07499	12.1597	1	0	1.784	1.855	0.173	0.462	1	1.30656
	1257	A1257	NNc1ccccc1S(=O)(=O)N	48	1.68124	2.28388	35.8448	1	0	1.733	1.772	0.176	0.717	0	1.30709
	1876	A1876	Nc1cc(=O)[nH]c(n1)SCC(=O)Nc1nc2ccc(cc2s1)S(=O)(=O)N	253	2.40312	2.13715	11.0676	0	0	1.798	1.692	0.135	1.318	0	1.30726
	2144	A2144	COc1ccc(/C=C/C(=O)C[C@@H]2O[C@H](CO)[C@H](O)[C@H](O)[C@H]2O)cc1OC	936	2.97128	2.56942	13.5248	1	0	1.649	1.691	0.169	0.566	0	1.30763
	2527	A2527	Brc1cccc(COC2=NS(=O)(=O)c3ccccc23)c1	50000	4.69897	2.90035	38.2769	1	0	1.719	1.572	0.169	0.855	0	1.30879
	38	A0038	C[C@@H](Nc1nc(Cl)nc(Nc2ccc(cc2)S(=O)(=O)N)n1)C(=O)O	0.96	-0.0177288	2.61103	14827.6	1	0	1.632	1.705	0.162	0.588	0	1.3088
	1657	A1657	CCCCCCCCCCCCCCCCCCOS(=O)(=O)N	120	2.07918	2.18144	4.91809	0	0	1.841	1.715	0.157	1.964	0	1.30904
	99	A0099	Nc1nc(N)nc(Nc2ccc(cc2)S(=O)(=O)N)n1	2.4	0.380211	1.90537	401.133	1	0	1.934	1.858	0.156	0.666	0	1.31021
	3380	B0854	C/C(=N\NC(=O)Nc1nnc(S)s1)/c1ccccc1	7440	3.87157	2.27737	41.1772	1	0	1.814	1.735	0.166	0.604	0	1.31046
	3338	B0812	CC1(C)O[C@H]2CO[C@]3(CNC(=S)Nc4cccc(c4)S(=O)(=O)N)OC(C)(C)O[C@@H]3[C@@H]2O1	4500	3.65321	2.33209	36.1633	1	0	1.833	1.717	0.16	0.601	0	1.31054
	2729	B0164	NS(=O)(=O)c1ccc(CCNC(=O)C[NH](CC[NH](CC(=O)O)CC(=O)NCCc2ccc(cc2)S(=O)(=O)N)CC(=O)O)cc1	8.2	0.913814	2.03653	122.861	0	0	1.794	1.763	0.146	1.618	0	1.31072
	1691	A1691	CC1(C)O[C@H]2CO[C@@]3(CNC(=S)Nc4ccc(cc4Cl)S(=O)(=O)N)OC(C)(C)O[C@@H]3[C@@H]2O1	134	2.1271	2.4426	14.8322	1	0	1.879	1.663	0.174	0.877	0	1.31129
	563	A0563	CC(=O)OC[C@H]1O[C@@H](SCc2cn(nn2)c2ccc(cc2)S(=O)(=O)N)[C@H](OC(=O)C)[C@@H](OC(=O)C)[C@H]1OC(=O)C	8.6	0.934498	2.36294	152.857	1	0	1.66	1.792	0.172	0.378	1	1.31273
	2777	B0218	NS(=O)(=O)c1ccc(cc1)N1CC2=COc3ccccc3[C@@H]2O[Zn]21(Cl)(Cl)O[C@H]1C(=COc3ccccc13)CN2c1ccc(cc1)S(=O)(=O)N	10	1	2.45346	145.346	1	0	1.731	1.695	0.171	0.6	0	1.31302
	654	A0654	NS(=O)(=O)c1ccc(CCNC(=O)NS(=O)(=O)c2ccc(Cl)cc2)cc1	9.7	0.986772	2.19201	122.14	0	0	1.856	1.703	0.148	1.844	0	1.31359
	2070	A2070	CC(C)(C)c1ccc(cc1)n1cc(nn1)c1ccc(s1)S(=O)(=O)N	713	2.85309	2.13943	25.0135	0	0	1.798	1.692	0.135	1.323	0	1.31414
	3284	B0758	N[S@]1(O[S@@](c2c1cc(C(=O)N1CCCC1)c(Cl)c2)Sc1cc(Cl)c(cc1S(=O)(=O)N)C(=O)N1CCCC1)O	766	2.88423	2.21306	23.2702	1	0	1.694	1.851	0.168	0.765	0	1.31773
	1209	A1209	NS(=O)(=O)c1ccc(cc1)C(=O)N1CCCc2cc(O)ccc12	42	1.62325	2.38387	46.8582	1	0	1.921	1.678	0.176	0.979	0	1.31855
	2570	A2570	CC(C)(C)OC(=O)N(CCNC(=O)C(F)(F)F)CCN(CCNC(=O)C(F)(F)F)C(=O)OC(C)(C)C	500000	5.69897	2.44263	57.1391	1	0	1.822	1.673	0.17	0.71	0	1.31901
	536	A0536	NS(=O)(=O)c1nnc(NC(=O)CN(CCN(CCN(CC(=O)O)CC(=O)Nc2nnc(s2)S(=O)(=O)N)CC(=O)O)CC(=O)O)s1	8.3	0.919078	3.02903	229.572	0	1	1.667	1.744	0.163	1.517	0	1.31987
	3196	B0660	CCCC1=C[C@H](C=C(CCC)N1c1ccc(cc1)S(=O)(=O)N)c1ccccc1	178	2.25042	2.73601	21.5777	1	0	1.84	1.657	0.146	0.994	0	1.31997
	1506	A1506	NS(=O)(=O)c1cn(CC2CC2)ccc1=O	85.1	1.92993	2.68615	39.184	1	0	1.649	1.661	0.165	0.606	0	1.32065
	70	A0070	COc1ccc(CC(=O)Nc2ccc(cc2F)S(=O)(=O)N)cc1	1.8	0.255273	2.32159	809.457	0	1	1.746	1.837	0.19	1.064	0	1.32083
	2724	B0156	CC(=O)O[C@H]1O[C@H](COS(=O)(=O)N)[C@@H](OC(=O)C)[C@H](OC(=O)C)[C@@H]1OC(=O)C	7.8	0.892095	2.14228	140.141	1	0	1.874	1.78	0.153	0.549	0	1.32092
	474	A0474	Clc1ccc(cc1)c1nn(cc1c1nc2ccccc2[nH]1)c1ccccc1	7.5	0.875061	2.1297	143.377	0	0	2.016	1.704	0.149	2.194	0	1.32184
	3404	B0878	NS(=O)(=O)O	9200	3.96379	2.36609	40.3074	0	0	1.177	1.539	0.2	0.063	0	1.32286
	196	A0196	CCCCOc1ccc(NC(=O)Nc2ccc(NS(=O)(=O)N)cc2)cc1	3.43	0.535294	2.70349	405.047	1	0	1.85	1.613	0.157	0.864	0	1.32377
	2059	A2059	NS(=O)(=O)c1ccc(NC(=O)c2ccccc2SSc2ccccc2C(=O)Nc2ccc(cc2)S(=O)(=O)N)cc1	653	2.81491	2.31535	17.747	1	0	1.969	1.698	0.156	0.805	0	1.32381
	871	A0871	COc1ccc(cc1)c1nn(cc1/C=N\Nc1nc(cs1)c1cc2cc(Cl)ccc2oc1=O)c1ccc(cc1)S(=O)(=O)N	20.4	1.30963	2.92385	123.257	1	0	1.878	1.553	0.159	1.133	0	1.32454
	3199	B0663	CCCN(CCC)S(=O)(=O)c1ccc(cc1)C(=O)N[C@@H]1CCC[C@@H](C)C1	188	2.27416	2.51958	10.7919	1	0	1.838	1.674	0.153	0.7	0	1.3248
	3265	B0737	CC(=O)OC[C@@H]1O[C@@H](NC(=S)NCCc2ccc(cc2)S(=O)(=O)N)[C@H](OC(=O)C)[C@@H](OC(=O)C)[C@H]1OC(=O)C	451	2.65418	2.24097	15.5681	1	0	1.839	1.74	0.164	0.597	0	1.32537
	2918	B0359	C[C@@]12CC[C@@H]3[C@@H](CCc4cc(OS(=O)(=O)N)ccc34)[C@@H]1CCC2=O	30	1.47712	2.48433	68.1873	1	0	1.774	1.815	0.173	1.468	0	1.32594
	1550	A1550	CCB(CC)OC(=O)[C@@H](N)CCCCNC(=S)Nc1ccc(cc1Cl)S(=O)(=O)N	91	1.95904	2.47099	26.1327	1	0	1.679	1.713	0.165	0.502	0	1.32663
	234	A0234	NS(=O)(=O)c1ccc(cc1)c1nnc2SCC(=Nn12)c1ccc(Br)cc1	3.7	0.568202	2.46482	333.794	1	0	1.864	1.657	0.168	0.768	0	1.32715
	1467	A1467	NS(=O)(=O)c1ccc(CCNC(=O)NS(=O)(=O)c2ccccc2Cl)cc1	78.9	1.89708	2.07087	9.16094	1	0	1.748	1.855	0.164	0.578	0	1.3273
	2280	A2280	C[C@@H](F)CNS(=O)(=O)c1ccc(NC(=O)C)cc1	4400	3.64345	2.28704	37.2287	0	0	1.166	1.573	0.197	0	0	1.32804
	2132	A2132	C[C@@H](CCOc1ccc2ccc(=O)oc2c1)C1=CC(=O)C(C)(C)O1	890	2.94939	2.32623	21.1284	0	1	1.636	1.749	0.197	0.373	0	1.32883
	1471	A1471	NS(=O)(=O)c1ccc(NC(=O)CCSSCCC(=O)Nc2ccc(cc2F)S(=O)(=O)N)c(F)c1	79	1.89763	2.15606	13.6186	1	0	1.707	1.881	0.16	0.731	0	1.32928
	1173	A1173	CC1(C)OC[C@@H](O1)[C@H]1O[C@H]2OC(C)(C)O[C@H]2[C@H]1OS(=O)(=O)N	39	1.59106	2.02641	27.3619	1	0	1.857	1.862	0.171	0.932	0	1.33122
	2616	B0043	NS(=O)(=O)Nc1ccc(NC(=O)NCc2ccco2)cc1	3.4	0.531479	2.23551	320.62	1	0	1.908	1.725	0.166	0.733	0	1.33187
	3303	B0777	OCC/C=C\C(=O)O	1150	3.0607	2.9859	2.44385	1	0	1.808	1.525	0.17	1.063	0	1.33274
	3279	B0752	CN(C)C(=S)S	714	2.8537	2.39237	16.1661	1	0	1.664	1.747	0.165	0.469	0	1.33319
	2533	A2533	COc1cc2oc(=O)ccc2cc1[C@H](O)CC(C)C	54500	4.7364	2.28971	51.6572	0	0	1.164	1.573	0.197	0	0	1.33411
	2196	A2196	O=c1oc2cc(OCC#C)ccc2cc1	1350	3.13033	2.53128	19.1369	1	0	1.689	1.815	0.167	1.241	0	1.33424
	2567	A2567	Cc1cccc(c1)n1c(S)nnc1c1ccc(cc1)S(=O)(=O)c1ccc(Br)cc1	320000	5.50515	1.87396	65.9599	0	0	1.652	1.816	0.141	1.064	0	1.33465
	3124	B0578	NS(=O)(=O)c1ccc(CCN2C(=C[C@H](C=C2c2ccccc2)c2ccccc2)c2ccccc2)cc1	95	1.97772	3.1352	58.5256	0	1	1.797	1.708	0.148	1.732	0	1.3349
	1743	A1743	NS(=O)(=O)c1ccc(CC/N=C\c2cc(Br)cc(Br)c2O)cc1	163	2.21219	2.46205	11.2947	1	0	1.751	1.691	0.163	0.547	0	1.33509
	1275	A1275	NS(=O)(=O)Oc1ccc(cc1)c1ccccc1	50	1.69897	3.25356	91.5021	1	1	1.89	1.745	0.154	0.823	0	1.33609
	1127	A1127	NS(=O)(=O)c1cccc(N/C(=N\c2ccc(c3c4ccc(=O)cc4oc4cc(O)ccc34)c(c2)C(=O)O)/S)c1	34	1.53148	2.71147	77.049	1	0	1.868	1.598	0.16	0.894	0	1.33611
	3098	B0546	C[C@@H]1O[C@H](NS(=O)(=O)ON)C=C[C@H]1OC(=O)C	86	1.9345	2.30438	19.1205	1	0	1.936	1.698	0.162	0.766	0	1.33663
	826	A0826	COc1ccc2[C@@H](N(CCc2c1)S(=O)(=O)N)c1cccc(N)c1	18	1.25527	2.47705	97.3317	1	0	1.686	1.706	0.165	0.498	0	1.33701
	2278	A2278	Oc1ccccc1/C=N/CCCCCC/N=C/c1ccccc1O	4350	3.63849	2.29104	37.0332	0	0	1.163	1.573	0.197	0	0	1.33716
	2292	A2292	CCCCOc1ccc2ccc(=O)oc2c1	4900	3.6902	2.42057	34.4054	1	0	1.605	1.788	0.164	0.566	0	1.3377
	521	A0521	Cc1cc(c(SCc2ccccc2)cc1Cl)S(=O)(=O)NC(=N)NNc1ccc(cc1)S(=O)(=O)N	8.1	0.908485	2.51558	176.898	1	0	1.632	1.707	0.175	0.566	0	1.33901
	326	A0326	NS(=O)(=O)c1ccc(cc1)n1cc(c2ccc(Br)cc2)c(C#N)c1NC(=O)c1ccc(Br)cc1	5.3	0.724276	2.26075	212.14	1	0	1.896	1.725	0.157	0.631	0	1.34075
	1180	A1180	CN(C)c1ccc(/C=N/CCc2ccc(cc2)S(=O)(=O)N)cc1	39.1	1.59218	2.63516	65.5068	1	0	1.942	1.623	0.152	0.969	0	1.34108
	35	A0035	NS(=O)(=O)c1ccc(NC(=O)Nc2cccc(c2)N(=O)=O)cc1	0.9	-0.0457575	2.37389	5287.98	1	0	1.645	1.759	0.169	0.492	0	1.34111
	2309	A2309	COc1ccc2oc(=O)c(cc2c1)C(=O)O	5700	3.75587	2.34652	37.524	0	0	1.16	1.573	0.197	0.113	0	1.3413
	1126	A1126	Nc1ccc(cc1)S(=O)(=O)Nc1ccc(cc1)S(=O)(=O)N	34	1.53148	2.52314	64.7518	1	0	1.708	1.682	0.165	0.534	0	1.34146
	2548	A2548	CC(=O)c1cc2ccc(=O)oc2cc1OCc1ccccc1	100000	5	2.93636	41.2729	1	0	1.647	1.652	0.157	0.992	0	1.34255
	2414	A2414	Nc1nnc(S)s1	9300	3.96848	3.51889	11.3291	1	1	1.874	1.657	0.156	0.911	0	1.34279
	259	A0259	COc1ccc(cc1S(=O)(=O)N)c1oc(nc1)C(=O)N1CCCC1	4.1	0.612784	2.82665	361.281	1	0	1.764	1.581	0.165	0.819	0	1.34387
	2048	A2048	NS(=O)(=O)NCCc1ccc(cc1)S(=O)(=O)N	611	2.78604	2.34765	15.7354	1	0	1.692	1.75	0.177	0.632	0	1.34388
	282	A0282	NS(=O)(=O)c1ccc(NC(=O)Cc2ccc(F)cc2)cc1	4.7	0.672098	2.48861	270.274	1	0	1.87	1.648	0.166	0.762	0	1.34397
	3203	B0667	C[NH]1CC[NH](CCCNC(=O)c2cc(c3ccc(cc3)c3ccccc3)n(c2C)c2ccc(cc2)S(=O)(=O)N)CC1	198	2.29667	2.41748	5.26066	1	0	1.907	1.663	0.166	0.795	0	1.34478
	2528	A2528	Cc1nn(C)c2nnc(Nc3ccc(cc3)S(=O)(=O)N3CCCCC3)nc12	50000	4.69897	2.78842	40.6589	1	0	1.73	1.656	0.151	0.85	0	1.34493
	335	A0335	CN(C)CC/N=C(\S)/Nc1ccc(cc1)S(=O)(=O)NCc1ccc(cc1)S(=O)(=O)N	5.4	0.732394	3.23826	342.148	1	1	1.901	1.764	0.16	0.653	1	1.34507
	3089	B0535	O=c1ccc2ccccc2[nH]1	82	1.91381	2.2394	17.0124	0	0	1.963	1.455	0.143	0.855	0	1.34705
	3433	B0909	S=c1ccc2ccc(OCC#C)cc2o1	41600	4.61909	2.60584	43.5854	1	0	1.815	1.648	0.155	0.709	0	1.35021
	2512	A2512	CC(C)c1ccc(cc1)c1cc([nH]n1)C(=O)O	50000	4.69897	2.45732	47.7051	1	0	1.679	1.713	0.165	0.472	0	1.35079
	773	A0773	NS(=O)(=O)c1ccc2C=CS(=O)(=O)c2c1	15	1.17609	2.36542	101.125	1	0	1.689	1.75	0.18	0.703	0	1.35099
	2284	A2284	Oc1ccccc1/C=N/CCCCC/N=C/c1ccccc1O	4470	3.65031	2.27871	37.5749	0	0	1.162	1.571	0.2	0	0	1.35116
	2561	A2561	Sc1nnc(NC(=O)N(c2ccccc2)c2ccccc2)s1	271000	5.43297	2.80055	48.4527	1	0	1.821	1.571	0.166	0.888	0	1.35207
	2323	A2323	COc1cc2CCN([C@@H](c3cccc(c3)N(=O)=O)c2cc1OC)S(=O)(=O)N	6450	3.80956	2.31452	39.2443	0	0	1.157	1.573	0.197	0.034	0	1.35227
	2277	A2277	O=c1oc2cc(OCc3ccccc3)ccc2cc1	4300	3.63347	2.29327	36.8848	1	0	1.682	1.772	0.165	0.439	0	1.35236
	3387	B0861	Oc1ccc(cc1)c1ccc(CN=O)c(O)c1C#N	7720	3.88762	3.73963	3.80654	1	1	1.811	1.706	0.16	1.53	0	1.35304
	1220	A1220	C[C@@H](F)CNc1ccc(cc1)S(=O)(=O)N	43.5	1.63849	2.34083	42.8654	1	0	1.713	1.742	0.163	0.445	0	1.35327
	2895	B0336	CC(=O)N[C@@H]1S[C@@H](NN1C)S(=O)(=O)N	27	1.43136	2.80006	95.622	1	0	1.7	1.75	0.168	1.526	0	1.35344
	1224	A1224	NS(=O)(=O)c1ccc(cc1)n1c(nc2c(Cl)cccc2c1=O)S	43.9	1.64246	2.2882	39.3152	1	0	1.765	1.884	0.157	1.166	0	1.35352
	2828	B0269	NS(=O)(=O)c1ccc(cc1)N(CC(=O)c1ccc(Cl)cc1)/C=C\C(=O)C(F)(F)F	17	1.23045	2.13153	73.232	1	0	1.922	1.759	0.159	0.634	0	1.35368
	349	A0349	NS(=O)(=O)c1ccc(cc1)C#Cc1cccc(F)c1	5.8	0.763428	2.25959	195.98	1	0	1.888	1.717	0.169	0.725	0	1.35429
	193	A0193	NS(=O)(=O)Oc1ccc(NC(=O)Nc2ccccc2)cc1	3.43	0.535294	2.95867	452.718	1	0	1.855	1.553	0.157	1.115	0	1.35567
	1133	A1133	NS(=O)(=O)c1ccc(cc1)[C@H]1C(=NON1O)S(=O)(=O)c1ccccc1	34.5	1.53782	2.31877	50.7831	1	0	1.746	1.734	0.175	0.613	0	1.35585
	724	A0724	NS(=O)(=O)CCNC(=O)/C(=N/O)/Cc1ccc(O)c(Br)c1	12.3	1.08991	2.28781	109.909	1	0	1.912	1.743	0.161	0.536	1	1.35872
	664	A0664	CC(=O)OC[C@H]1O[C@H]([C@H](OC(=O)C)[C@@H](OC(=O)C)[C@@H]1OC(=O)C)[S@@](O)Cc1cn(nn1)c1ccc(cc1)S(=O)(=O)N	9.9	0.995635	2.35787	136.821	1	0	1.887	1.698	0.155	0.645	0	1.3592
	2630	B0057	NS(=O)(=O)c1cc(C(=O)NNC(=O)c2ccco2)c(Cl)cc1Cl	3.9	0.591065	2.68958	355.04	0	1	1.579	1.573	0.193	0	0	1.35931
	2254	A2254	COc1cc2oc(=O)ccc2c2OC(C)(C)C=Cc12	3500	3.54407	2.2827	35.5908	0	0	1.159	1.571	0.2	0	0	1.35983
	1809	A1809	CC(=O)Nc1ccc(cc1F)S(=O)(=O)N	213	2.32838	3.19407	37.1798	1	0	1.706	1.496	0.173	1.106	0	1.35992
	1821	A1821	NS(=O)(=O)c1ccc(CC/N=C/c2ccccc2)cc1	220	2.34242	2.34922	0.290172	1	0	1.68	1.747	0.175	0.557	0	1.36051
	1476	A1476	Oc1ccc(NC(=O)N2CCN(CC2)c2ccc(Cl)cc2)cc1	80.5	1.9058	2.07933	9.10536	1	0	1.707	1.881	0.159	0.549	0	1.36095
	2209	A2209	COC(=O)CS(=O)(=O)c1cc(Cl)c(C)cc1S(=O)(=O)N	1840	3.26482	2.54198	22.1404	1	0	1.873	1.644	0.157	0.744	0	1.36393
	2055	A2055	Cc1ncc(CO)c(CNc2nc(NCCc3ccc(cc3)S(=O)(=O)N)nc(NCc3c(O)c(C)ncc3CO)n2)c1O	640	2.80618	2.66847	4.9074	1	0	1.716	1.619	0.176	0.686	0	1.36449
	2734	B0169	CO[C@H]1O[C@@H](COS(=O)(=O)N)[C@H](OC(=O)C)[C@@H](OC(=O)C)[C@@H]1OC(=O)C	8.4	0.924279	2.85541	208.934	1	0	1.732	1.632	0.152	0.887	0	1.36486
	2590	B0017	CS/C(=N\c1nc2ccc(cc2s1)S(=O)(=O)N)/N1CCN(CC1)/C(=N/c1nc2ccc(cc2s1)S(=O)(=O)N)/SC	2.3	0.361728	2.76823	665.28	1	0	1.689	1.735	0.151	1.112	0	1.36511
	1777	A1777	CC(=O)Nc1ccc(cc1Cl)S(=O)(=O)N	196	2.29226	2.43155	6.07672	1	0	1.804	1.674	0.176	0.72	0	1.36741
	1797	A1797	CN1CCN(CCNC(=O)c2cc(c3ccc(cc3)c3ccccc3)n(c2C)c2ccc(cc2)S(=O)(=O)N)CC1	207	2.31597	2.37066	2.36137	1	0	1.835	1.815	0.18	1.492	0	1.37129
	2151	A2151	CC(C)(C)[Si](C)(C)Oc1ccc2ccc(=S)oc2c1	960	2.98227	2.31034	22.531	1	0	1.648	1.788	0.161	0.409	0	1.37131
	2566	A2566	O=N(=O)c1ccccc1S(=O)(=O)Nc1nnc(S)s1	315000	5.49831	2.69294	51.0225	1	0	1.626	1.677	0.16	0.572	0	1.37329
	1543	A1543	Cc1cc(=O)oc2cc(NC(=O)NS(=O)(=O)c3ccccc3)ccc12	90.7	1.95761	2.39134	22.1565	1	0	1.939	1.678	0.154	0.749	0	1.37353
	1666	A1666	CC(=O)OC[C@H]1O[C@@H](NC(=S)NCCc2ccc(cc2)S(=O)(=O)N)[C@H](OC(=O)C)[C@@H](OC(=O)C)[C@@H]1O[C@H]1O[C@H](COC(=O)C)[C@@H](OC(=O)C)[C@H](OC(=O)C)[C@H]1OC(=O)C	122	2.08636	2.97451	42.5691	1	0	1.945	1.529	0.158	1.297	0	1.37377
	1840	A1840	Cc1ccc(CN2C(=O)c3ccccc3S2(=O)=O)cc1	234	2.36922	2.60126	9.794	1	0	1.726	1.674	0.155	0.579	0	1.37493
	2613	B0040	C[NH]1CCN(CC1)NC(=S)Nc1ccc(cc1)S(=O)(=O)Nc1nnc(s1)S(=O)(=O)N	3.2	0.50515	2.93873	481.753	1	0	1.619	1.582	0.171	0.728	0	1.37589
	502	A0502	NS(=O)(=O)c1ccc(CNC(=O)Cn2ccnc2N(=O)=O)cc1	7.9	0.897627	2.25749	151.495	1	0	1.944	1.743	0.161	0.563	1	1.37673
	3395	B0869	O=C(O)C(=O)CC(=O)c1cn(Cc2ccccc2)c2ccccc12	8280	3.91803	2.35889	39.794	1	0	1.813	1.697	0.166	0.575	0	1.37714
	56	A0056	CN(C)c1nc(NCc2ccc(cc2)S(=O)(=O)N)nc(n1)N(C)C	1.3	0.113943	2.80096	2358.21	1	0	1.65	1.657	0.156	0.717	0	1.37867
	3070	B0516	CC(=O)O[C@@H]1O[C@@H](COS(=O)(=O)N)[C@@H](OC(=O)C)[C@@H](OC(=O)C)[C@H]1OC(=O)C	75	1.87506	2.13333	13.774	1	0	1.764	1.909	0.162	1.026	0	1.37959
	2901	B0342	CN(C(=S)S)c1ccccc1	28	1.44716	3.82627	164.399	1	1	1.772	1.636	0.149	1.079	0	1.37983
	3072	B0518	COc1cc2CCN([C@H](c3ccc(cc3)S(=O)(=O)N)c2cc1OC)S(=O)(=O)N	76	1.88081	2.26193	20.2633	0	0	1.788	1.698	0.157	1.894	0	1.37992
	59	A0059	COC(=O)CNc1nc(Cl)nc(NCCc2ccc(cc2)S(=O)(=O)N)n1	1.4	0.146128	2.49518	1607.53	1	0	1.669	1.743	0.152	0.511	0	1.38153
	2079	A2079	COc1cc(OC)c2ccc(=O)oc2c1OC	760	2.88081	2.54471	11.6669	0	0	1.8	1.578	0.153	1.848	0	1.38234
	1439	A1439	CC(=O)O[C@@H]1O[C@H](COS(=O)(=O)N)[C@H](OC(=O)C)[C@H](OC(=O)C)[C@H]1OC(=O)C	75	1.87506	2.17587	16.0428	1	0	1.764	1.909	0.158	1.065	0	1.38271
	1338	A1338	CCCN(CCC)S(=O)(=O)c1ccc(cc1)C(=O)N[C@@H](CCSC)C(=O)O	61	1.78533	2.43292	36.2726	1	0	1.882	1.657	0.167	0.737	0	1.38348
	221	A0221	COc1ccc(NC(=O)Nc2ccc(OS(=O)(=O)N)cc2)c(C)c1	3.63	0.559907	2.47288	341.66	1	0	1.891	1.644	0.179	0.944	0	1.38365
	1211	A1211	COc1ccc2OS(=O)(=O)C=Cc2c1	42.1	1.62428	3.47829	114.143	1	1	1.726	1.728	0.159	0.813	0	1.38412
	2977	B0418	NS(=O)(=O)c1ccc(cc1)N(Cc1ccccc1)/C=C\C(=O)C(F)(F)F	39	1.59106	3.69288	132.101	1	1	1.715	1.656	0.16	0.877	0	1.38498
	3333	B0807	NC(=Nc1ccc(O)cc1)N	4130	3.61595	2.38816	33.9547	1	0	1.607	1.772	0.165	0.428	0	1.38509
	180	A0180	CC(C)[C@@H](N(CC(=O)NCCc1ccc(cc1)S(=O)(=O)N)S(=O)(=O)c1ccc(Oc2ccccc2)cc1)C(=O)NO	3.3	0.518514	2.2729	338.349	1	0	1.953	1.699	0.162	0.752	0	1.38592
	2550	A2550	Oc1ccccc1O	115000	5.0607	2.65101	47.6157	1	0	1.821	1.601	0.17	0.776	0	1.38624
	2526	A2526	Brc1ccccc1CN1C(=O)c2ccccc2S1(=O)=O	50000	4.69897	2.73436	41.8093	1	0	1.726	1.596	0.173	0.695	0	1.38826
	1855	A1855	O=C1N(Cc2ccc(cc2)C#N)S(=O)(=O)c2ccccc12	240	2.38021	2.62045	10.0931	1	0	1.957	1.615	0.153	0.951	0	1.38909
	2970	B0411	C[C@@H]1C=C(C)N(Cc2ccc(cc2)S(=O)(=O)N)C=C1C	38	1.57978	3.63213	129.913	1	1	1.768	1.679	0.147	0.846	0	1.38968
	548	A0548	NS(=O)(=O)c1ccc(cc1)c1ccc(cc1)C(=O)c1ccc(cc1)C(=O)O	8.5	0.929419	2.35661	153.557	1	0	1.883	1.686	0.179	0.892	0	1.38971
	2770	B0209	C[C@@H](Sc1nc(c2ccc(Cl)cc2)c(C#N)c(=O)[nH]1)C(=O)Nc1ccc(cc1)S(=O)(=O)N	9.7	0.986772	3.14083	218.293	0	1	1.81	1.708	0.144	1.728	0	1.39021
	3292	B0766	CCCc1cc(=O)oc2c3[C@H](O)[C@H](C)[C@H](C)Oc3c3C=CC(C)(C)Oc3c12	830	2.91908	2.31972	20.5325	1	0	1.664	1.761	0.175	0.521	0	1.39052
	351	A0351	NS(=O)(=O)c1cn(ccc1=O)c1ccc(cc1N(=O)=O)N(=O)=O	5.8	0.763428	1.96433	157.304	1	0	1.969	1.808	0.156	0.628	0	1.39066
	784	A0784	Cc1ccc(cc1)S(=O)(=O)NC(=O)NNC(=O)c1cc(c(Cl)cc1Cl)S(=O)(=O)N	15.3	1.18469	2.42863	105.001	1	0	1.911	1.674	0.173	0.633	1	1.39099
	1911	A1911	NS(=O)(=O)c1ccc(NC(=S)N[C@@H]2O[C@H](CO)[C@@H](O)[C@H](O)[C@H]2O)cc1	282	2.45025	2.15078	12.222	1	0	1.77	1.788	0.172	0.565	0	1.39117
	2525	A2525	O=N(=O)c1cccc(c1)C(=O)CN1C(=O)c2ccccc2S1(=O)=O	50000	4.69897	2.74004	41.6885	1	0	1.751	1.596	0.167	0.699	0	1.39247
	857	A0857	CCO[C@H]1Oc2ccccc2C(=O)[C@H]1/C=[NH]/c1ccc(cc1)S(=O)(=O)Nc1nccs1	19.91	1.29907	3.71225	185.762	1	1	1.7	1.698	0.163	1.143	0	1.39322
	1634	A1634	NS(=O)(=O)c1ccc(cc1)C(=O)NCC#C	113	2.05308	3.01148	46.681	1	0	1.863	1.529	0.159	1.152	0	1.39347
	3025	B0466	NS(=O)(=O)c1cccc(c1)/N=N/c1ccc(NCS(=O)(=O)O)cc1	57	1.75587	3.08637	75.7738	1	0	1.692	1.51	0.176	0.945	0	1.39507
	158	A0158	COc1ccc(cc1S(=O)(=O)N)c1oc(nc1)C1CCC1	3.1	0.491362	1.88661	283.956	1	0	1.934	1.854	0.164	0.712	0	1.39563
	1746	A1746	NS(=O)(=O)c1ccc(cc1)C(=O)OCCCCON(=O)=O	165	2.21748	2.89604	30.6005	1	0	1.853	1.583	0.151	1.052	0	1.3961
	192	A0192	NS(=O)(=O)Oc1ccc(NC(=O)Nc2cccc3ccccc23)cc1	3.4	0.531479	2.69498	407.072	1	0	1.916	1.571	0.171	1.002	0	1.39684
	1316	A1316	NS(=O)(=O)c1ccc(cc1)c1nonc1Sc1ccccc1	57.6	1.76042	2.4719	40.415	0	1	1.604	1.896	0.168	0.998	0	1.39804
	3364	B0838	O[C@@H](C(=O)O)C(=O)C(=O)O	6700	3.82607	2.24114	41.4245	1	0	1.817	1.735	0.174	0.642	0	1.4018
	508	A0508	O=c1oc2cc(OCc3cn(nn3)c3ccccc3)ccc2cc1	8	0.90309	2.42366	168.374	1	0	1.726	1.707	0.185	0.775	0	1.4033
	2104	A2104	Oc1ccc(/C=C/C(=O)OCCc2cccc(O)c2)cc1	820	2.91381	3.11187	6.79713	1	0	1.718	1.524	0.165	1.003	0	1.40393
	352	A0352	COc1ccc(cc1)c1nn(cc1C(=O)N)c1ccc(cc1)S(=O)(=O)N	5.8	0.763428	1.99897	161.842	1	0	1.916	1.834	0.174	0.934	0	1.40476
	2476	A2476	COc1ccc(cc1)/C(=N/NC(=O)Nc1n[nH]c(=S)s1)/C	20000	4.30103	1.2894	70.021	0	0	1.595	1.782	0.212	0.396	0	1.40572
	2756	B0193	CCC1=C[C@H](C=C(CC)N1c1ccc(cc1)S(=O)(=O)Nc1nnc(s1)S(=O)(=O)N)c1ccccc1	9	0.954243	2.525	164.608	1	0	1.899	1.631	0.161	0.767	0	1.4065
	3300	B0774	C[C@]1(O)C[C@@]23C[C@H](O)[C@@]4(O)[C@H](C[C@@H](O)C4(C)C)[C@@](C)(O)[C@@H]2CC[C@@H]1[C@H]3O	980	2.99123	2.53607	15.2165	0	0	1.294	1.406	0.204	0.115	0	1.40676
	1936	A1936	Cc1cc(c(SCc2cc3OCOc3cc2Cl)cc1Cl)S(=O)(=O)NC(=N)NNc1ccc(cc1)S(=O)(=O)N	316	2.49969	2.53649	1.47237	1	0	1.96	1.648	0.165	0.764	1	1.40767
	1228	A1228	NS(=O)(=O)c1ccc(cc1)N1[C@H](SCC1=O)c1ccccc1F	44.4	1.64738	2.30468	39.8996	1	0	1.644	1.782	0.177	0.57	0	1.40827
	181	A0181	COc1ccc(NC(=O)Nc2ccc(NS(=O)(=O)N)cc2)c(C)c1	3.31	0.519828	2.87709	453.47	1	0	1.612	1.582	0.179	0.681	0	1.4084
	2084	A2084	Oc1ccc2ccc(=S)oc2c1	780	2.89209	2.14246	25.9202	1	0	1.694	1.851	0.173	0.678	0	1.40842
	44	A0044	Cc1ccc(cc1)C#Cc1cccc(c1)S(=O)(=O)N	1.1	0.0413927	2.45405	5828.71	1	0	1.615	1.734	0.165	0.391	0	1.40851
	1231	A1231	CC(=O)Nc1ccc(OS(=O)(=O)N)cc1	45	1.65321	2.15014	30.0584	1	0	1.889	1.75	0.161	0.557	0	1.40911
	737	A0737	NS(=O)(=O)c1nnc(NC(=O)c2occc2)s1	13	1.11394	2.33696	109.791	1	0	1.677	1.743	0.167	0.391	0	1.41027
	1000	A1000	Cc1cc(c(SCc2ccc(cc2)C(F)(F)F)cc1Cl)S(=O)(=O)NC(=N)Nc1cccc(c1)S(=O)(=O)N	26	1.41497	2.5862	82.774	1	0	1.715	1.673	0.156	0.522	0	1.41059
	3227	B0692	NS(=O)(=O)c1ccc(cc1)c1cn(nn1)[C@H]1O[C@@H](COP(=O)(O)O)[C@@H](O)[C@H](O)[C@@H]1O	248	2.39445	2.32515	2.89436	1	0	1.918	1.682	0.166	0.727	0	1.4123
	1060	A1060	NS(=O)(=O)c1nnc(s1)c1ccccc1Cl	30	1.47712	2.29884	55.6298	1	0	1.883	1.697	0.173	0.743	0	1.41231
	117	A0117	CCOC(=O)n1n2cnc3c(c2nc1=O)c(cn3c1ccc(cc1)S(=O)(=O)N)c1ccc(Br)cc1	2.6	0.414973	2.3588	468.421	1	0	1.853	1.682	0.168	0.638	0	1.41301
	2974	B0415	CCO[C@H]1Oc2ccccc2C(=O)[C@H]1/C=N\c1ccc(cc1)S(=O)(=O)Nc1nc(C)cc(C)n1	38	1.57978	2.09416	32.5598	1	0	1.897	1.767	0.164	0.59	0	1.4134
	245	A0245	NS(=O)(=O)c1ccc(CCNC(=O)CN(CC(=O)O)S(=O)(=O)c2ccc(cc2)c2ccccc2)cc1	3.8	0.579784	2.20176	279.756	1	0	1.883	1.75	0.18	0.911	0	1.41374
	2706	B0135	Cc1ncc(n1CCNC(=S)NCc1ccc(cc1)S(=O)(=O)N)N(=O)=O	7.2	0.857332	2.53034	195.141	1	0	1.866	1.648	0.174	0.598	1	1.41374
	183	A0183	NS(=O)(=O)Oc1ccc(NC(=O)N[C@]23C[C@H]4C[C@H](C[C@H](C4)C2)C3)cc1	3.31	0.519828	2.4268	366.847	1	0	1.945	1.644	0.171	0.892	0	1.4149
	2993	B0434	CC(C)(C)C1=C[C@@H](C=C(c2ccccc2)N1c1ccc(cc1)S(=O)(=O)Nc1nnc(s1)S(=O)(=O)N)c1ccccc1	43	1.63347	2.33377	42.8718	1	0	1.765	1.884	0.157	1.266	0	1.41587
	57	A0057	Cc1ccc(cc1)S(=O)(=O)NC(=O)Nc1ccc(cc1)S(=O)(=O)N	1.3	0.113943	2.55806	2145.03	1	0	1.605	1.705	0.164	0.42	0	1.41639
	3205	B0669	Cc1c(cc(c2ccccc2)n1c1ccc(cc1)S(=O)(=O)N)C(=O)NCC[NH]1CCOCC1	200	2.30103	3.5929	56.1433	1	1	1.701	1.735	0.162	1.07	0	1.41671
	2040	A2040	CC1(C)CC(=O)C2=C(C1)N(C1=C([C@@H]2c2ccc(NS(=O)(=O)c3ccccc3)cc2)C(=O)CC(C)(C)C1)c1ccc(cc1)S(=O)(=O)N	580	2.76343	2.42446	12.2661	1	0	1.711	1.697	0.18	0.611	0	1.41801
	1481	A1481	O=C(Cc1ccccc1)Nc1ccc2OS(=O)(=O)C=Cc2c1	81.3	1.91009	2.33753	22.3781	1	0	1.785	1.72	0.18	0.408	1	1.42042
	1770	A1770	Clc1ccc(C(=O)CN2C(=O)c3ccccc3S2(=O)=O)c(Cl)c1	191	2.28103	2.26304	0.788783	1	0	1.617	1.809	0.168	0.423	0	1.42126
	1009	A1009	CC1=CC(=O)N(CC(=O)c2ccc(cc2)C#N)S(=O)(=O)O1	27	1.43136	2.29921	60.6305	1	0	1.932	1.697	0.156	0.656	0	1.42142
	3121	B0575	CC(=O)OC[C@H]1O[C@H]([C@H](OC(=O)C)[C@@H](OC(=O)C)[C@H]1O[C@H]1O[C@@H](COC(=O)C)[C@@H](OC(=O)C)[C@@H](OC(=O)C)[C@@H]1OC(=O)C)S(=O)(=O)NCCc1ccc(cc1)S(=O)(=O)N	93	1.96848	2.37637	20.7208	0	0	2.002	1.355	0.163	1.002	0	1.42178
	1774	A1774	NS(=O)(=O)c1ccc(cc1)/N=c/1\scc(n1C1CCCCC1)c1cccc(c1)N(=O)=O	193	2.28556	2.36613	3.52512	1	0	1.577	1.806	0.179	0.313	1	1.42191
	1646	A1646	CC(=O)O[C@@H]1CO[C@H]([C@@H](OC(=O)C)[C@@H]1OC(=O)C)n1cc(COC(=O)c2ccc(cc2)S(=O)(=O)N)nn1	114	2.0569	2.61497	27.1315	1	0	1.553	1.695	0.181	0.57	0	1.4225
	2942	B0383	O=C(Nc1ccc2OS(=O)(=O)C=Cc2c1)c1ccco1	33	1.51851	3.52468	132.114	1	1	1.715	1.698	0.161	0.748	0	1.42313
	1446	A1446	NS(=O)(=O)c1cc(NC(=O)N2CCN(Cc3ccc4OCOc4c3)CC2)c(Cl)cc1Cl	76	1.88081	2.6002	38.2487	0	1	1.746	1.889	0.141	1.29	0	1.4241
	687	A0687	Cc1oc(cn1)c1ccc(s1)S(=O)(=O)N	10.5	1.02119	2.20814	116.232	1	0	1.654	1.815	0.173	0.511	0	1.42492
	689	A0689	CC(C)(C)c1cn(nn1)c1ccc2OS(=O)(=O)C=Cc2c1	10.5	1.02119	2.89757	183.745	1	0	1.931	1.514	0.171	1.183	0	1.42585
	2615	B0042	CC(C)[C@H](N(CC(=O)NCCc1ccc(cc1)S(=O)(=O)N)S(=O)(=O)c1ccc(Oc2ccccc2)cc1)C(=O)NO	3.3	0.518514	2.51588	385.211	1	0	1.885	1.623	0.173	0.826	0	1.42632
	1179	A1179	NS(=O)(=O)c1ccc(cc1)C(=O)OCc1cn(nn1)[C@@H]1O[C@H](CO)[C@@H](O[C@H]2O[C@H](CO)[C@@H](O)[C@H](O)[C@H]2O)[C@H](O)[C@H]1O	39	1.59106	2.65371	66.788	1	0	1.878	1.623	0.151	0.809	0	1.42643
	2846	B0287	COc1ccc(cc1)c1nn(cc1/C=N/Nc1nc(cs1)c1cc2cc(Cl)ccc2oc1=O)c1ccc(cc1)S(=O)(=O)N	20	1.30103	2.29443	76.355	1	0	1.899	1.706	0.155	0.584	0	1.42704
	398	A0398	NS(=O)(=O)c1ccc(CCNC(=O)Cc2ccc(F)cc2)cc1	6.5	0.812913	2.01435	147.794	1	0	1.902	1.834	0.176	0.954	0	1.42762
	469	A0469	CC(=O)OC[C@@H]1O[C@@H](NC(=S)Nc2ccc(cc2)S(=O)(=O)N)[C@H](OC(=O)C)[C@@H](OC(=O)C)[C@@H]1O[C@H]1O[C@H](COC(=O)C)[C@@H](OC(=O)C)[C@H](OC(=O)C)[C@H]1OC(=O)C	7.4	0.869232	2.26946	161.089	1	0	1.838	1.72	0.178	0.739	0	1.42783
	238	A0238	CCOC(=O)c1ccc(NC(=O)Nc2ccc(OS(=O)(=O)N)cc2)cc1	3.73	0.571709	2.56448	348.564	1	0	1.937	1.601	0.173	0.966	0	1.42824
	1784	A1784	CN1CCN(CCCNC(=O)c2cc(c3ccc(cc3)c3ccccc3)n(c2C)c2ccc(cc2)S(=O)(=O)N)CC1	198	2.29667	2.6092	13.6083	1	0	1.653	1.657	0.168	0.468	0	1.42842
	3043	B0487	CC(=O)c1c(OCC[C@@]23C[C@@H]4C[C@@H](C[C@@H](C4)C2)C3)ccc2ccc(=O)oc12	63.9	1.8055	2.08023	15.2161	1	0	1.764	1.909	0.168	0.991	0	1.43001
	1736	A1736	Nc1ccc(cc1)C(=O)Nc1ccc(cc1)S(=O)(=O)N	159	2.2014	2.8048	27.41	1	0	1.63	1.644	0.158	0.624	0	1.43048
	3157	B0615	COC(=O)[C@@H](CS(=O)(=O)N)NS(=O)(=O)[C@@H]1O[C@H](COC(=O)C)[C@H](OC(=O)C)[C@H](OC(=O)C)[C@H]1OC(=O)C	115	2.0607	2.23079	8.25406	0	0	1.991	1.375	0.166	0.799	0	1.43137
	2678	B0105	NS(=O)(=O)c1ccc(NS(=O)(=O)c2ccc(NC(=S)NCC[NH]3CCOCC3)cc2)cc1	5.6	0.748188	2.0372	172.285	1	0	1.968	1.775	0.156	0.607	0	1.43218
	539	A0539	CO[C@H]1O[C@H](COS(=O)(=O)N)[C@@H](OC(=O)C)[C@H](OC(=O)C)[C@H]1OC(=O)C	8.4	0.924279	2.3822	157.736	1	0	1.683	1.726	0.182	0.62	0	1.43231
	1843	A1843	CN1CCN(CCC(=O)Nc2ccc(cc2)S(=O)(=O)N)CC1	235	2.37107	2.51937	6.25462	1	0	1.878	1.623	0.171	0.786	0	1.43247
	1723	A1723	NS(=O)(=O)c1ccc(cc1)/N=c/1\scc(n1C1CCCCC1)c1cccs1	150	2.17609	2.53241	16.3744	1	0	1.625	1.705	0.162	0.395	0	1.43279
	424	A0424	CC(=O)OC[C@H]1O[C@@H](NC(=S)Nc2ccc(cc2)S(=O)(=O)N)[C@H](OC(=O)C)[C@@H](OC(=O)C)[C@@H]1OC(=O)C	6.9	0.838849	2.34707	179.797	1	0	1.833	1.697	0.182	0.825	0	1.43279
	2620	B0047	CN(C)c1ccc(C[NH2]CCc2ccc(cc2)S(=O)(=O)N)cc1	3.5	0.544068	2.05046	276.875	1	0	1.88	1.791	0.171	0.669	0	1.43314
	224	A0224	NS(=O)(=O)Oc1ccc(NC(=O)Nc2ccc(cc2)C#N)cc1	3.68	0.565848	2.46246	335.181	1	0	1.854	1.644	0.174	0.745	0	1.43417
	849	A0849	COc1ccc2cc(ccc2c1)c1cc(CO)nn1c1ccc(cc1)S(=O)(=O)N	19	1.27875	2.07989	62.6495	1	0	1.723	1.862	0.148	0.345	0	1.4357
	627	A0627	COC(=O)CNc1nc(NCC(=O)OC)nc(Nc2ccc(cc2)S(=O)(=O)N)n1	9.4	0.973128	1.36162	39.9215	0	0	1.966	1.585	0.186	0.223	0	1.43571
	533	A0533	CC(=O)c1ccc(NC(=O)NNC(=O)c2ccc(cc2)S(=O)(=O)N)cc1	8.3	0.919078	2.03288	121.187	0	0	1.818	1.763	0.139	1.585	0	1.4365
	827	A0827	O=N(=O)c1ccccc1SN1C(=O)c2ccccc2S1(=O)=O	18	1.25527	1.95921	56.0784	1	0	1.907	1.815	0.164	0.582	0	1.44086
	2960	B0401	NS(=O)(=O)c1nnc(NS(=O)(=O)c2ccc(cc2)c2ccc(cc2)S(=O)(=O)Nc2nnc(s2)S(=O)(=O)N)s1	35	1.54407	2.09142	35.4488	1	0	1.908	1.762	0.162	0.562	0	1.44196
	1676	A1676	Nc1cccc(c1)c1ccc(cc1)S(=O)(=O)N	126	2.10037	2.43973	16.1572	1	0	1.557	1.763	0.171	0.428	0	1.44202
	1145	A1145	NS(=O)(=O)Oc1ccc(cc1)N(=O)=O	36	1.5563	3.26611	109.863	1	1	1.791	1.837	0.155	1.071	0	1.44302
	396	A0396	COc1cccc(c1)C#Cc1ccc(cc1)S(=O)(=O)N	6.5	0.812913	2.26567	178.71	1	0	1.92	1.697	0.169	0.724	0	1.44344
	2943	B0384	C[NH]1CC[NH](CCC(=O)Nc2nnc(s2)S(=O)(=O)N)CC1	33	1.51851	3.31879	118.555	1	1	1.733	1.806	0.157	0.877	0	1.44367
	2928	B0369	CC[NH]1CCC[C@H]1CNC(=O)c1cc(ccc1OC)S(=O)(=O)N	31	1.49136	3.74581	151.167	1	1	1.725	1.615	0.163	0.842	0	1.44387
	637	A0637	NS(=O)(=O)c1ccc(cc1)N(CC(=O)c1ccccc1)/C=C/C(=O)C(F)(F)F	9.5	0.977724	2.80762	187.158	1	0	1.715	1.678	0.146	0.899	0	1.44408
	2012	A2012	COC(=O)[C@H]1O[C@H]([C@H](OC(=O)C)[C@@H](OC(=O)C)[C@@H]1OC(=O)C)n1cc(CNC(=O)c2ccc(cc2)S(=O)(=O)N)nn1	471	2.67302	2.19772	17.7812	1	0	1.839	1.74	0.174	0.638	0	1.44433
	2050	A2050	FC(F)(F)c1ccccc1CN1C(=O)c2ccccc2S1(=O)=O	616	2.78958	2.32642	16.6033	0	0	1.49	1.392	0.2	0.098	0	1.4461
	2856	B0297	COc1ccc(cc1)c1nn(cc1/C=N/Nc1nc(cs1)c1cc2ccccc2oc1=O)c1ccc(cc1)S(=O)(=O)N	22	1.34242	2.22285	65.5849	1	0	1.936	1.717	0.156	0.608	0	1.44612
	1897	A1897	NS(=O)(=O)c1ccc(cc1)/N=C/1\[S]=C[C@@H](N1C1CCCCC1)c1ccc(F)cc1	274	2.43775	2.12477	12.8388	1	0	1.769	1.788	0.172	0.505	0	1.44675
	970	A0970	NS(=O)(=O)c1ccc(cc1)n1cc(c2nc3ccccc3[nH]2)c(n1)c1ccccc1	24.9	1.3962	2.79359	100.085	1	0	1.665	1.631	0.157	0.618	0	1.44834
	1772	A1772	NS(=O)(=O)c1ccc(NC(=O)Nc2ccc(cc2)/N=C/2\C(=O)Nc3ccc(Br)cc23)cc1	192	2.2833	2.63082	15.2202	1	0	1.945	1.663	0.153	0.845	1	1.44894
	132	A0132	NNC(=O)c1cn(nc1c1ccccc1)c1ccc(cc1)S(=O)(=O)N	2.8	0.447158	2.35493	426.645	1	0	1.854	1.679	0.176	0.725	0	1.44939
	582	A0582	NS(=O)(=O)c1ccc(cc1)c1ccc(cc1)[C@@H](O)c1ccccc1	8.9	0.94939	2.65784	179.952	1	0	1.711	1.665	0.152	0.57	0	1.44955
	2571	A2571	CC(C)(C)OC(=O)N(CCCN(CCNC(=O)C(F)(F)F)C(=O)OC(C)(C)C)CCNC(=O)C(F)(F)F	500000	5.69897	2.34487	58.8545	1	0	1.867	1.697	0.154	0.539	0	1.45127
	1906	A1906	Nc1ccc(nc1)S(=O)(=O)N	279	2.4456	2.16809	11.3474	1	0	1.945	1.775	0.183	1.194	0	1.45201
	17	A0017	COc1ccc(CC(=O)Nc2ccc(cc2Cl)S(=O)(=O)N)cc1	0.41	-0.387216	2.19342	666.459	1	0	1.909	1.731	0.156	0.54	0	1.45226
	2929	B0370	CC(C)[C@@H]1C[C@H](C)C[C@H](C)N1CCc1ccc(cc1)S(=O)(=O)N	31	1.49136	3.2684	119.156	1	1	1.733	1.822	0.149	0.744	0	1.45239
	3185	B0648	COc1cc(ccc1/C=N\CCc1ccc(cc1)S(=O)(=O)N)N(=O)=O	154	2.18752	2.17518	0.564302	1	0	1.921	1.728	0.163	0.614	0	1.45249
	416	A0416	Cc1cc(C)cc(NC(=O)Nc2ccc(cc2)S(=O)(=O)N)c1	6.9	0.838849	3.6316	332.927	1	1	1.703	1.663	0.158	0.718	0	1.45261
	1158	A1158	NS(=O)(=O)c1ccc(cc1)N1[C@@H](SCC1=O)c1ccc(F)cc1	37.4	1.57287	3.51783	123.657	1	1	1.748	1.679	0.156	0.659	0	1.45292
	1862	A1862	NS(=O)(=O)c1ccc(CC/N=C/c2ccc(cc2)c2ccccc2)cc1	244	2.38739	2.98926	25.2104	1	0	1.813	1.546	0.156	1.008	0	1.45301
	3009	B0450	CCCCN(CCCC)C(=S)S	50	1.69897	3.22827	90.0134	1	1	1.89	1.745	0.165	0.917	0	1.45304
	2804	B0245	NS(=O)(=O)c1cc(c2nnc(Nc3ccccc3)o2)c(Cl)cc1Cl	14	1.14613	2.5405	121.66	0	0	1.887	1.375	0.153	0.998	0	1.45369
	43	A0043	NS(=O)(=O)c1ccc(CCNc2nc(Cl)nc(NCC(=O)O)n2)cc1	1	0	2.64292	#DIV/0!	1	0	1.646	1.644	0.169	0.465	0	1.45415
	1710	A1710	CSc1cc2NCNS(=O)(=O)c2cc1S(=O)(=O)N	139	2.14301	1.91053	10.8485	1	0	1.844	1.851	0.162	0.458	0	1.45465
	683	A0683	NS(=O)(=O)c1nc2ccc(OCC#Cc3ccccc3)cc2s1	10.3	1.01284	2.84796	181.186	1	0	1.955	1.623	0.153	1.135	1	1.45507
	1319	A1319	CC1(C)O[C@H]2CO[C@@]3(COS(=O)(=O)N)OC(C)(C)O[C@@H]3[C@@H]2O1	58	1.76343	2.35947	33.8004	1	0	1.786	1.875	0.165	1.444	0	1.45604
	1027	A1027	NS(=O)(=O)c1ccc(cc1)C(=O)N1CCc2cc(O)ccc2C1	28	1.44716	3.4998	141.84	1	1	1.69	1.735	0.151	0.684	0	1.45616
	2639	B0066	S=C(S)NCCCn1ccnc1	4.3	0.633468	2.11742	234.258	1	0	1.859	1.761	0.163	0.484	0	1.45634
	1256	A1256	FC(F)(F)c1cccc(c1)c1cn(nn1)c1ccc2OS(=O)(=O)C=Cc2c1	48	1.68124	2.50927	49.2511	1	0	1.966	1.636	0.152	0.833	0	1.45652
	2408	A2408	O=c1oc2ccccc2cc1	9100	3.95904	3.58475	9.454	1	1	1.709	1.757	0.16	1.167	0	1.4577
	2848	B0289	Cc1ncc(n1CCNS(=O)(=O)ON)N(=O)=O	20.4	1.30963	2.25	71.8043	1	0	1.899	1.719	0.181	0.91	0	1.45879
	2975	B0416	CN(C)c1ccc(/C=N\CCc2ccc(cc2)S(=O)(=O)N)cc1	39	1.59106	3.83544	141.061	1	1	1.763	1.595	0.153	0.906	0	1.45961
	2875	B0316	CCN(CC)c1ccc2c(Oc3cc(ccc3[C@]32N(C(=O)c2ccccc32)c2cccc(c2)S(=O)(=O)N)N(CC)CC)c1	24	1.38021	2.59342	87.9003	1	0	1.708	1.631	0.18	0.617	0	1.46011
	1366	A1366	NS(=O)(=O)NCc1ccc(cc1)S(=O)(=O)N	65	1.81291	1.95109	7.62178	1	0	1.99	1.8	0.154	0.59	0	1.46047
	1335	A1335	COc1ccc2[C@@H](N(CCc2c1)S(=O)(=O)N)c1ccc(Br)cc1	60.7	1.78319	3.80929	113.623	1	1	1.698	1.698	0.156	1.255	0	1.46059
	1904	A1904	NS(=O)(=O)c1ccc(cc1)c1cccc(c1)c1ccc(cc1)S(=O)(=O)N	276	2.44091	2.35541	3.50284	0	0	1.355	1.43	0.217	0.203	0	1.4606
	2988	B0429	CCOc1ccc(cc1c1nnc2n(C)nc(C)c2n1)S(=O)(=O)N(CC)CC	42	1.62325	2.50256	54.1696	1	0	1.919	1.648	0.151	0.732	0	1.46088
	947	A0947	NS(=O)(=O)c1ccc(NC(=O)c2c(F)c(F)cc(F)c2F)c(F)c1	24	1.38021	1.99942	44.8637	1	0	1.746	1.868	0.171	0.228	1	1.4618
	624	A0624	NS(=O)(=O)c1ccc(cc1)C(=O)N1CCCc2ccccc12	9.4	0.973128	2.79906	187.636	1	0	1.645	1.665	0.152	0.687	0	1.46219
	549	A0549	NS(=O)(=O)c1ccc(NC(=O)CCCCCNc2nc(=O)n(O)cc2)cc1	8.5	0.929419	2.46862	165.609	1	0	1.679	1.736	0.15	0.417	0	1.46226
	2900	B0341	CCOc1ccc(cc1c1nnc2n(nc(C)c2n1)c1ccc(C)cc1)S(=O)(=O)N[C@H](C)CC	27	1.43136	3.44726	140.837	1	1	1.69	1.735	0.16	0.691	0	1.46234
	2866	B0307	Cc1ccc(/C=N\c2ccc(cc2)S(=O)(=O)N)cc1	24	1.38021	3.65256	164.638	1	1	1.736	1.636	0.16	0.742	0	1.46311
	2305	A2305	COC(=O)c1ccc(O)cc1	5500	3.74036	2.48453	33.5753	0	0	1.238	1.436	0.204	0	0	1.46324
	451	A0451	NS(=O)(=O)c1cccc(NC(=O)Cn2ccnc2N(=O)=O)c1	7.3	0.863323	2.3497	172.17	1	0	1.662	1.743	0.182	0.579	0	1.4642
	2247	A2247	CC(=O)OC[C@H]1O[C@@H](CC(=O)/C=C/c2cccc(O)c2)[C@H](OC(=O)C)[C@@H](OC(=O)C)[C@H]1OC(=O)C	3300	3.51851	2.39036	32.0633	0	0	1.172	1.5	0.208	0	0	1.46801
	2786	B0227	COc1cc(/C=C\C(=O)OCCCCON(=O)=O)ccc1OC(=O)c1ccc(cc1)S(=O)(=O)Nc1nnc(s1)S(=O)(=O)N	11	1.04139	2.27317	118.282	1	0	1.816	1.72	0.18	0.71	0	1.46858
	2413	A2413	NS(=O)(=O)C(F)(F)c1ccccc1Br	9280	3.96755	3.56735	10.0868	1	1	1.706	1.759	0.162	1.158	0	1.4697
	244	A0244	COc1ccc(CCNC(=O)c2ccc(cc2)S(=O)(=O)N)cc1OC	3.8	0.579784	2.66747	360.08	1	0	1.911	1.571	0.171	0.927	0	1.47007
	52	A0052	NS(=O)(=O)c1ccc(OCc2ccc(cc2)N(=O)=O)cc1	1.3	0.113943	2.76211	2324.11	1	0	1.634	1.644	0.158	0.542	0	1.47144
	803	A0803	NS(=O)(=O)c1nnc(NS(=O)(=O)c2ccc(N/C(=N\c3ccc(c4c5ccc(=O)cc5oc5cc(O)ccc45)c(c3)C(=O)O)/S)cc2)s1	16	1.20412	2.08091	72.8157	1	0	1.907	1.762	0.162	0.536	0	1.47176
	535	A0535	NS(=O)(=O)c1ccc(CNC(=S)N[C@@H]2O[C@H](CO)[C@@H](O[C@@H]3O[C@H](CO)[C@H](O)[C@H](O)[C@H]3O)[C@H](O)[C@H]2O)cc1	8.3	0.919078	2.35715	156.469	1	0	1.728	1.706	0.169	0.412	0	1.47264
	2656	B0083	C[NH]1CC[NH](CCNC(=S)Nc2ccc(cc2)S(=O)(=O)Nc2ccc(cc2)S(=O)(=O)N)CC1	4.8	0.681241	2.08293	205.756	1	0	1.8	1.79	0.171	0.501	0	1.47351
	1888	A1888	NNc1ccc(cc1)S(=O)(=O)N	265	2.42325	2.09642	13.4871	1	0	1.782	1.788	0.169	0.44	0	1.47363
	1697	A1697	CC(=O)O[C@@H]1[C@@H](COP(=O)(OCCSC(=O)C(C)(C)C)OCCSC(=O)C(C)(C)C)O[C@H]([C@H](OC(=O)C)[C@H]1OC(=O)C)n1cc(nn1)c1ccc(cc1)S(=O)(=O)N	135	2.13033	2.02005	5.17694	1	0	1.715	1.851	0.165	0.362	0	1.47368
	2115	A2115	COC(=O)/C=C/c1ccc(O)cc1	850	2.92942	1.87729	35.916	1	0	1.82	1.871	0.159	0.382	0	1.47428
	741	A0741	CC(=O)OC[C@H]1O[C@H](C[C@@H](OC(=O)C)[C@@H]1OC(=O)C)NS(=O)(=O)N	13	1.11394	1.9182	72.1994	1	0	1.957	1.815	0.162	0.611	0	1.47523
	2471	A2471	CC(C)c1ccc(c(c1)C(C)C)c1cc(n[nH]1)C(=O)O	16000	4.20412	3.00645	28.4881	1	0	1.702	1.517	0.175	0.823	0	1.47584
	2480	A2480	Cc1ncc(N(=O)=O)n1CCNS(=O)(=O)C	20000	4.30103	2.22364	48.2997	1	0	1.794	1.734	0.169	0.463	0	1.47657
	2551	A2551	FC(F)(F)C(=O)NCCNCCCNCCNC(=O)C(F)(F)F	117000	5.06819	1.99572	60.6226	0	0	1.668	1.802	0.152	1.452	0	1.47661
	338	A0338	Cc1ccc(cc1)C(=O)NNC(=O)c1cc(c(Cl)cc1Cl)S(=O)(=O)N	5.5	0.740363	1.97242	166.412	1	0	1.725	1.871	0.164	0.381	0	1.47689
	919	A0919	NS(=O)(=O)c1nnc(NS(=O)(=O)c2ccc(cc2)N=C=S)s1	23	1.36173	1.99168	46.2612	1	0	1.746	1.868	0.171	0.211	1	1.47691
	796	A0796	COc1ccc2[C@@H](N(CCc2c1)S(=O)(=O)N)c1cccc(c1)N(=O)=O	16	1.20412	1.90021	57.8092	1	0	1.9	1.834	0.158	0.453	0	1.47878
	2580	B0007	COc1cc(OC)c(/C=C(/C#N)\C(=O)Nc2ccc(cc2)S(=O)(=O)N)cc1OC	0.96	-0.0177288	2.70698	15368.8	1	0	1.601	1.661	0.161	0.457	0	1.47884
	152	A0152	NS(=O)(=O)c1nnc(NS(=O)(=O)c2ccc(N/C(=N/CCN3CCNCC3)/S)cc2)s1	3	0.477121	2.25181	371.957	1	0	1.874	1.707	0.174	0.681	0	1.47926
	1444	A1444	NS(=O)(=O)c1ccc(cc1)c1nnc2SCC(=Nn12)c1ccc(Cl)cc1	76	1.88081	2.21811	17.9335	0	0	1.813	1.704	0.143	1.713	0	1.47936
	173	A0173	CN1CCN(CC1)/N=C(\S)/Nc1ccc(cc1)S(=O)(=O)Nc1nnc(s1)S(=O)(=O)N	3.2	0.50515	2.90846	475.761	1	0	1.917	1.514	0.166	1.098	0	1.48144
	182	A0182	Cc1cc(Cl)ccc1NC(=O)Nc1ccc(NS(=O)(=O)N)cc1	3.31	0.519828	2.59646	399.484	1	0	1.885	1.623	0.153	0.731	0	1.48187
	1705	A1705	NS(=O)(=O)c1ccc(CC/N=C/c2ccccc2O)cc1	138	2.13988	2.59197	21.127	1	0	1.974	1.622	0.148	0.908	0	1.48219
	1185	A1185	OC(=O)c1ccc(cc1)N1C(=O)c2ccc(cc2C1=O)N(=O)=O	39.9	1.60097	3.63705	127.178	1	1	1.741	1.636	0.159	0.709	0	1.48241
	3134	B0588	CC(=O)OC[C@@H]1O[C@@H]([C@H](OC(=O)C)[C@H](OC(=O)C)[C@H]1O[C@H]1O[C@H](COC(=O)C)[C@H](OC(=O)C)[C@@H](OC(=O)C)[C@@H]1OC(=O)C)S(=O)(=O)NCCc1ccc(cc1)S(=O)(=O)N	97	1.98677	2.47699	24.6744	0	0	1.9	1.477	0.138	1.243	0	1.48251
	795	A0795	NS(=O)(=O)c1nnc(N[S@@](O)c2ccc(cc2)N(=O)=O)s1	16	1.20412	2.38053	97.6984	1	0	1.682	1.725	0.16	0.309	0	1.48461
	2772	B0211	COC(=O)[C@H]1O[C@@H]([C@H](OC(=O)C)[C@H](OC(=O)C)[C@H]1OC(=O)C)n1cc(nn1)c1ccc(cc1)S(=O)(=O)N	9.9	0.995635	2.46927	148.009	1	0	1.573	1.726	0.171	0.34	0	1.48489
	1363	A1363	NS(=O)(=O)c1ccc(cc1)c1nnc2sc(nn12)c1ccc(F)cc1	64	1.80618	0.991602	45.0995	0	0	1.735	1.811	0.205	0.213	0	1.48632
	2206	A2206	C[C@@]12CC[C@H]3[C@H](CCc4cc(ccc34)C(F)(F)S(=O)(=O)N)[C@@H]1CCC2=O	1725	3.23679	2.26783	29.9357	1	0	1.687	1.815	0.184	0.888	0	1.48648
	222	A0222	NS(=O)(=O)Oc1ccc(NC(=O)Nc2ccc(Cl)c(Cl)c2)cc1	3.63	0.559907	2.94355	425.722	1	0	1.687	1.546	0.169	0.716	0	1.48721
	2925	B0366	CCOc1ccc(cc1c1nnc2n(nc(C)c2n1)c1ccc(cc1)S(=O)(=O)N1CC[NH](C)CC1)S(=O)(=O)N1CC[NH](C)CC1	30	1.47712	3.48646	136.031	1	1	1.667	1.731	0.163	0.729	0	1.48811
	273	A0273	OC(=O)c1ccc(cc1)N1C(=O)c2c(Cl)c(Cl)c(Cl)c(Cl)c2C1=O	4.4	0.643453	2.16896	237.081	1	0	1.752	1.766	0.171	0.42	0	1.48864
	2337	A2337	COC(=O)/C(=C/C(=O)c1cccn1Cc1ccc(F)cc1)/O	6860	3.83632	2.5317	34.0072	0	0	1.167	1.483	0.193	0	0	1.48876
	1082	A1082	NS(=O)(=O)c1cc(C(=O)NNC(=S)Nc2ccccc2)c(Cl)cc1Cl	31	1.49136	3.30881	121.865	1	1	1.733	1.822	0.158	0.955	0	1.48885
	2808	B0249	CCOc1ccc(cc1c1nnc2n(nc(C)c2n1)c1ccc(C)cc1)S(=O)(=O)NC[C@H](C)O	14	1.14613	0.928081	19.0247	0	0	1.938	1.762	0.197	0.294	0	1.48972
	1092	A1092	NS(=O)(=O)c1ccc(C/N=C/c2coc3ccccc3c2=O)cc1	32	1.50515	1.93971	28.8717	1	0	1.97	1.808	0.168	0.74	0	1.48982
	810	A0810	Cc1ccc2NC(=O)/C(=N\c3ccc(NC(=O)Nc4ccc(cc4)S(=O)(=O)N)cc3)/c2c1	16.7	1.22272	2.12832	74.0645	1	0	1.986	1.731	0.159	0.663	0	1.49017
	65	A0065	NS(=O)(=O)c1ccc(cc1)c1oc(nc1)C(=O)N1CCOCC1	1.6	0.20412	2.65682	1201.59	1	0	1.626	1.661	0.161	0.42	0	1.49132
	1989	A1989	Cc1ncc(CO)c(CNc2nc(NCc3ccc(cc3)S(=O)(=O)N)nc(NCc3c(O)c(C)ncc3CO)n2)c1O	423	2.62634	2.23111	15.0489	0	0	1.83	1.704	0.146	1.832	0	1.49199
	14	A0014	CCOc1nc(NCc2ccc(cc2)S(=O)(=O)N)nc(OCC)n1	0.34	-0.468521	2.29799	590.477	1	0	1.886	1.731	0.16	0.404	1	1.49224
	3082	B0528	CCC1=C[C@@H](C=C(c2ccccc2)N1Cc1ccc(cc1)S(=O)(=O)N)c1ccccc1	79	1.89763	2.0648	8.80968	1	0	1.707	1.881	0.174	0.721	0	1.49282
	3074	B0520	CC1(C)O[C@H]2CO[C@]3(CNC(=S)Nc4ccc(cc4F)S(=O)(=O)Nc4nnc(s4)S(=O)(=O)N)OC(C)(C)O[C@@H]3[C@@H]2O1	76	1.88081	2.12722	13.1012	1	0	1.888	1.75	0.158	0.463	0	1.49336
	3058	B0504	Cc1nn(c(Cl)c1[C@@H]1CC(=NN1c1ccc(cc1)S(=O)(=O)N)c1ccc(C)cc1)c1ccc(cc1)S(=O)(=O)N	71	1.85126	2.08096	12.4076	1	0	1.841	1.776	0.171	0.541	0	1.49347
	73	A0073	NS(=O)(=O)OCCCNS(=O)(=O)[C@@H]1O[C@H](CO)[C@@H](O)[C@H](O)[C@H]1O	2	0.30103	2.90089	863.654	0	1	1.684	1.798	0.16	1.536	0	1.49381
	80	A0080	COC(=O)[C@@H]1C[C@H](CN1S(=O)(=O)[C@@H]1O[C@H](COC(=O)C)[C@@H](OC(=O)C)[C@H](OC(=O)C)[C@H]1OC(=O)C)OS(=O)(=O)N	2	0.30103	2.27793	656.712	1	0	1.866	1.697	0.174	0.661	0	1.49412
	1103	A1103	Cc1cccc(N2CCN(CC2)C(=O)Nc2ccc(OS(=O)(=O)N)cc2)c1C	32.3	1.5092	3.20898	112.628	1	1	1.733	1.806	0.157	0.636	0	1.49468
	487	A0487	NS(=O)(=O)c1ccc(cc1)N1[C@H](SCC1=O)c1ccccc1Cl	7.7	0.886491	2.41265	172.157	1	0	1.54	1.772	0.172	0.381	0	1.49519
	2270	A2270	O=c1cc(oc2ccccc12)c1ccccc1	4130	3.61595	2.43883	32.5536	0	1	1.602	1.689	0.202	0.265	0	1.49529
	2291	A2291	Nc1cccc(O)c1	4900	3.6902	2.40212	34.9053	1	0	1.758	1.685	0.184	0.689	0	1.49612
	2159	A2159	COc1cc(/C=C/C(=O)OCCc2cccc(O)c2)ccc1O	990	2.99564	2.59957	13.2215	0	0	1.295	1.379	0.208	0.166	0	1.49748
	169	A0169	Cn1nc(s/c/1=N/C(=O)CCS)S(=O)(=O)N	3.2	0.50515	2.2145	338.385	1	0	1.908	1.714	0.16	0.546	0	1.49915
	578	A0578	NS(=O)(=O)c1ccc(cc1)n1nc(cc1c1ccccc1)C(=O)N/N=C/1\C(=O)Nc2ccccc12	8.8	0.944483	1.3503	42.9668	0	0	1.955	1.585	0.186	0.166	0	1.49954
	974	A0974	NS(=O)(=O)c1ccc(OCCCCON(=O)=O)cc1	25	1.39794	3.33987	138.914	1	1	1.884	1.686	0.153	0.663	0	1.49992
	514	A0514	CCOc1ccc(cc1)S(=O)(=O)N	8.1	0.908485	2.29271	152.366	1	0	1.868	1.697	0.16	0.509	0	1.50008
	2979	B0420	NS(=O)(=O)c1ccc(cc1)C(=O)OCc1cn(nn1)[C@@H]1O[C@H](CO)[C@H](O[C@@H]2O[C@H](CO)[C@H](O)[C@@H](O)[C@H]2O)[C@H](O)[C@H]1O	39	1.59106	3.69078	131.969	1	1	1.754	1.636	0.149	0.729	0	1.50012
	3073	B0519	C[C@]12CC[C@H]3[C@@H]([C@H]1CCC2=O)C(=O)C=C1C[C@H](CC[C@@]31C)OS(=O)(=O)N	76	1.88081	2.23897	19.0424	1	0	1.867	1.75	0.161	0.335	1	1.50017
	1788	A1788	CNC(=O)CN1C(=O)c2ccccc2S1(=O)=O	200	2.30103	2.37418	3.17905	1	0	1.907	1.663	0.161	0.632	0	1.50033
	2352	A2352	CCOc1cc2oc(=O)ccc2cc1C(=O)C	7400	3.86923	3.69619	4.47233	1	1	1.873	1.583	0.156	0.898	0	1.50035
	116	A0116	NS(=O)(=O)c1ccc(cc1)N1C(=O)c2c(Cl)c(Cl)c(Cl)c(Cl)c2C1=O	2.6	0.414973	2.24851	441.844	1	0	1.881	1.707	0.177	0.735	0	1.5012
	3242	B0708	NS(=O)(=O)c1ccc(Nc2nc(NCC[NH]3CC[NH2]CC3)nc(NCC[NH]3CC[NH2]CC3)n2)cc1	287	2.45788	3.13799	27.6705	1	1	1.88	1.759	0.158	0.67	0	1.50136
	2825	B0266	NS(=O)(=O)c1nnc(NS(=O)(=O)c2ccc(NC(=S)Nc3ccc(c(c3)C(=O)O)c3c4ccc(O)cc4oc4cc(=O)ccc34)cc2)s1	16	1.20412	1.94404	61.4491	1	0	1.908	1.815	0.168	0.606	0	1.50159
	24	A0024	NS(=O)(=O)c1nnc(NC(=O)Cc2ccccc2Br)s1	0.61	-0.21467	2.19946	1124.58	1	0	1.971	1.707	0.161	0.673	0	1.50161
	1040	A1040	OC(=O)c1ccc(cc1)n1cc(COc2ccc3ccc(=O)oc3c2)nn1	28.8	1.45939	2.6102	78.855	1	0	1.731	1.619	0.171	0.534	0	1.502
	3182	B0645	C[NH]1CC[NH](CCCNC(=O)c2cc(c3ccc4ccccc4c3)n(c2C)c2ccc(cc2)S(=O)(=O)N)CC1	147	2.16732	2.33731	7.84347	1	0	1.902	1.682	0.156	0.571	0	1.50354
	1236	A1236	NS(=O)(=O)c1ccc(cc1)n1c(nc2c(F)cccc2c1=O)S	45.4	1.65706	1.96845	18.7923	1	0	1.746	1.873	0.171	0.187	1	1.50358
	2028	A2028	Fc1ccc(cc1)c1cn(nn1)c1ccc2OS(=O)(=O)C=Cc2c1	531	2.72509	2.15343	20.9778	1	0	1.908	1.731	0.169	0.626	0	1.50388
	1362	A1362	NS(=O)(=O)Nc1ccc(cc1)S(=O)(=O)N	64	1.80618	2.28799	26.6755	1	0	1.662	1.749	0.172	0.34	0	1.50403
	1782	A1782	Cc1cc(c(SCc2cc3OCOc3cc2Cl)cc1Cl)S(=O)(=O)NC(=N)Nc1cccc(c1)S(=O)(=O)N	197	2.29447	2.57321	12.1484	1	0	1.507	1.738	0.183	0.603	0	1.50442
	3277	B0750	C[C@@H]1C=C(C)N(C(=C1)C)c1cc(O)ccc1Cl	700	2.8451	2.80001	1.58486	1	0	1.684	1.581	0.169	0.581	0	1.5053
	1636	A1636	NS(=O)(=O)c1cc2c(NCNS2(=O)=O)cc1S	113	2.05308	3.26164	58.8658	1	1	1.934	1.698	0.156	0.743	0	1.50588
	1942	A1942	CCOC(=O)CN1C(=O)c2ccccc2S1(=O)=O	330	2.51851	2.45875	2.37314	1	0	1.877	1.643	0.161	0.622	0	1.50627
	1303	A1303	NS(=O)(=O)c1ccc(cc1)c1nonc1N(=O)=O	54.7	1.73799	2.51317	44.6026	1	0	1.671	1.676	0.164	0.358	0	1.50703
	1412	A1412	NS(=O)(=O)c1ccc(CCNC(=O)CCSSCCC(=O)NCCc2ccc(cc2)S(=O)(=O)N)cc1	71	1.85126	2.40219	29.7599	1	0	1.927	1.679	0.165	0.54	1	1.50821
	1870	A1870	CC1(C)CC(=O)C2=C(C1)N(C1=C([C@@H]2c2cccc(NS(=O)(=O)c3ccc(Br)cc3)c2)C(=O)CC(C)(C)C1)c1ccc(cc1)S(=O)(=O)N	250	2.39794	3.11177	29.7684	1	0	1.697	1.525	0.162	0.906	0	1.50855
	1487	A1487	CC1(C)O[C@H]2CO[C@@]3(CNC(=S)Nc4ccc(cc4)S(=O)(=O)N)OC(C)(C)O[C@H]3[C@H]2O1	82	1.91381	2.15718	12.7162	1	0	1.649	1.811	0.168	0.295	0	1.50948
	3286	B0760	COc1cccc(/C=C/C(=O)C[C@@H]2O[C@@H](COC(=O)C)[C@H](OC(=O)C)[C@@H](OC(=O)C)[C@H]2OC(=O)C)c1	779	2.89154	3.01996	4.44119	1	0	1.74	1.524	0.164	0.852	0	1.50988
	703	A0703	COc1cc(/C=C/C(=O)OCCCCON(=O)=O)ccc1OC(=O)c1ccc(cc1)S(=O)(=O)N	11	1.04139	2.93006	181.36	1	0	1.901	1.542	0.153	1.073	0	1.51005
	1997	A1997	COc1ccc(cc1)S(=O)(=O)Nc1ccc(cc1)[C@@H]1C2=C(CC(C)(C)CC2=O)N(C2=C1C(=O)CC(C)(C)C2)c1ccc(cc1)S(=O)(=O)N	440	2.64345	2.22345	15.8883	1	0	1.966	1.698	0.172	0.812	0	1.5103
	812	A0812	CCCCCCCCCCCOS(=O)(=O)N	17	1.23045	1.89546	54.0461	1	0	1.977	1.815	0.156	0.538	0	1.51038
	1718	A1718	NS(=O)(=O)c1cnccc1N1CCN(CC1)c1ccccc1F	148	2.17026	2.46931	13.7796	1	0	1.601	1.705	0.18	0.431	0	1.51045
	1150	A1150	Oc1ccc(NC(=O)N2CCN(CC2)c2ccc(F)cc2)cc1	36.9	1.56703	2.24362	43.1771	1	0	1.889	1.705	0.162	0.533	0	1.51077
	908	A0908	Cc1ccc(cc1)c1cn(nn1)c1ccc(cc1)S(=O)(=O)N	22.4	1.35025	2.17904	61.381	1	0	1.936	1.717	0.163	0.607	0	1.51116
	3250	B0719	NS(=O)(=O)c1ccc(cc1)C(=O)NCc1cn(nn1)[C@@H]1O[C@H](CO)[C@@H](O)[C@H](O)[C@@H]1O	360	2.5563	3.01683	18.0154	1	0	1.649	1.528	0.173	0.723	0	1.51283
	87	A0087	NS(=O)(=O)c1ccc(NCc2ccccc2)cc1	2.2	0.342423	2.29427	570.011	1	0	1.908	1.72	0.162	0.428	1	1.51317
	1449	A1449	CC1(C)O[C@H]2CO[C@@]3(CNC(=S)Nc4ccc(cc4F)S(=O)(=O)Nc4nnc(s4)S(=O)(=O)N)OC(C)(C)O[C@H]3[C@H]2O1	76	1.88081	2.49484	32.6466	1	0	1.923	1.623	0.185	1.054	0	1.51453
	371	A0371	NS(=O)(=O)c1ccc(cc1)n1cc2CSc3cc(Cl)ccc3c2n1	6.1	0.78533	2.59411	230.321	1	0	1.692	1.657	0.176	0.305	1	1.51467
	1831	A1831	NS(=O)(=O)c1ccc2nc(sc2c1)n1cc(/C=N/O)c(n1)c1ccc(F)cc1	224	2.35025	2.40039	2.13356	1	0	1.602	1.734	0.168	0.276	0	1.51496
	2811	B0252	NS(=O)(=O)c1ccc(cc1)n1c(S)nc2c(I)cccc2c1=O	15	1.17609	3.24496	175.911	1	1	1.87	1.735	0.164	0.475	1	1.51568
	55	A0055	NNc1nc(NN)nc(NCCc2ccc(cc2)S(=O)(=O)N)n1	1.3	0.113943	2.60864	2189.41	1	0	1.618	1.674	0.161	0.361	0	1.51756
	1978	A1978	CCOc1ccc(cc1c1nnc2c(n1)c(C)nn2c1ccc(Cl)cc1)S(=O)(=O)N1CCN(C)CC1	403	2.60531	2.14267	17.7573	0	0	1.415	1.459	0.212	0	0	1.51819
	2064	A2064	FCCOc1ccc2ccc(=O)oc2c1	680	2.83251	2.39373	15.4908	1	0	1.999	1.648	0.156	0.795	0	1.51924
	2031	A2031	CC(C)c1ccc(NC(=O)Nc2ccc(cc2)S(=O)(=O)N)cc1	541	2.7332	2.42963	11.1067	1	0	1.659	1.705	0.164	0.296	0	1.51973
	501	A0501	NS(=O)(=O)c1cnccc1Oc1ccc(F)cc1	7.9	0.897627	1.84261	105.276	1	0	1.989	1.851	0.169	0.828	0	1.52029
	1768	A1768	NS(=O)(=O)c1ccc(CC/N=C/c2cc(Cl)cc(Cl)c2O)cc1	190	2.27875	2.29701	0.801006	1	0	1.883	1.686	0.177	0.734	0	1.52079
	1136	A1136	C[C@H]1CCN(CC(=O)Nc2nnc(s2)S(=O)(=O)N)CC1	35	1.54407	1.86359	20.6938	1	0	1.993	1.823	0.156	0.558	0	1.52122
	1163	A1163	Nc1ccc(cc1)S(=O)(=O)Nc1nnc(s1)S(=O)(=O)N	38	1.57978	2.68557	69.9958	1	0	1.778	1.682	0.154	0.593	1	1.52146
	3418	B0892	C[C@H](N=O)c1ccc(c2ccc(O)cc2)c(Cl)c1O	10180	4.00775	2.90176	27.5964	1	0	1.602	1.571	0.173	0.565	0	1.52149
	381	A0381	NS(=O)(=O)c1ccc(cc1)n1cc2CNc3ccccc3c2n1	6.3	0.799341	2.88642	261.1	1	0	1.705	1.665	0.145	0.959	0	1.52193
	3355	B0829	O=C(O)c1cc(n[nH]1)c1cn(Cc2ccccc2)c2ccccc12	6120	3.78675	2.44528	35.4253	1	0	1.531	1.753	0.174	0.351	0	1.52322
	347	A0347	COc1nonc1S(=O)(=O)N	5.8	0.763428	3.48796	356.881	1	1	1.656	1.749	0.166	0.838	0	1.5241
	2318	A2318	CCOC(=O)c1cc2cc(CO)ccc2oc1=O	6200	3.79239	2.54064	33.0069	1	0	1.531	1.753	0.16	0.37	0	1.52457
	2908	B0349	O=C(O)c1ccc(cc1)n1cc(COc2ccc3ccc(=O)oc3c2)nn1	29	1.4624	3.33286	127.904	1	1	1.897	1.679	0.16	0.743	0	1.52693
	3065	B0511	NNC(=O)c1[nH]c2ccc(cc2c1c1cccc(Cl)c1)S(=O)(=O)N	73	1.86332	2.12414	13.9975	1	0	1.862	1.75	0.161	0.421	0	1.52715
	842	A0842	NS(=O)(=O)c1ccc(s1)c1oc(nc1)C(=O)N1CCCC1	18.7	1.27184	2.54334	99.9731	1	0	1.672	1.657	0.168	0.379	0	1.52831
	807	A0807	COC(=O)c1cn(nc1c1ccccc1)c1ccc(cc1)S(=O)(=O)N	16.3	1.21219	2.50354	106.531	1	0	1.903	1.646	0.15	0.663	0	1.52838
	2251	A2251	Nc1c(c(=O)c2cc(Cl)ccc2o1)c1ccc(Cl)cc1	3400	3.53148	2.31383	34.48	1	0	1.646	1.747	0.165	0.244	0	1.5286
	1166	A1166	NS(=O)(=O)c1cc(NC(=O)NCCCN2CCOCC2)c(Cl)cc1Cl	38	1.57978	3.77885	139.201	1	1	1.755	1.595	0.154	0.772	0	1.52871
	581	A0581	NS(=O)(=O)c1ccc(N2C(=O)c3c(Br)c(Br)c(Br)c(Br)c3C2=O)c(Br)c1	8.8	0.944483	2.27152	140.504	1	0	1.684	1.743	0.174	0.363	0	1.52894
	659	A0659	FC(F)(F)c1cccc(c1)c1ccc2OS(=O)(=O)C=Cc2c1	9.8	0.991226	2.426	144.747	1	0	1.955	1.648	0.154	0.71	0	1.52904
	2833	B0274	Cc1ccc(cc1)C(=O)CN(/C=C\C(=O)C(F)(F)F)c1ccc(cc1)S(=O)(=O)N	18	1.25527	2.20099	75.3395	0	0	1.954	1.705	0.148	2.161	0	1.53077
	3096	B0544	CCCC1=C[C@@H](C=C(c2ccccc2)N1Cc1ccc(cc1)S(=O)(=O)N)c1ccccc1	85	1.92942	2.53137	31.1986	1	0	1.913	1.615	0.16	0.722	0	1.53133
	1721	A1721	COc1nc(Nc2ccc(cc2)S(=O)(=O)N)nc(OC)n1	150	2.17609	2.43529	11.9111	1	0	1.684	1.691	0.186	0.605	0	1.53152
	682	A0682	Fc1cccc(c1)c1ccc2OS(=O)(=O)C=Cc2c1	10.3	1.01284	2.46434	143.311	1	0	1.557	1.726	0.172	0.296	0	1.53242
	2958	B0399	CCCC1=C[C@@H](C=C(CCC)N1c1ccc(cc1)S(=O)(=O)Nc1nnc(s1)S(=O)(=O)N)c1ccccc1	35	1.54407	3.57741	131.687	1	1	1.693	1.661	0.163	0.627	0	1.53336
	2619	B0046	CN(C)c1ccc(/C=C(/C#N)\C(=O)Nc2ccc(cc2)S(=O)(=O)N)cc1	3.4	0.531479	2.2238	318.417	1	0	1.874	1.714	0.16	0.467	0	1.53377
	1841	A1841	NS(=O)(=O)c1ccccc1N1C(=O)c2c(Br)c(Br)c(Br)c(Br)c2C1=O	234	2.36922	2.36674	0.104644	1	0	1.979	1.646	0.167	0.816	0	1.53391
	2426	A2426	COc1cc2oc(=O)ccc2cc1[C@@H](O)CC(C)C	9600	3.98227	2.41102	39.4562	1	0	1.821	1.673	0.157	0.461	0	1.53393
	269	A0269	NS(=O)(=O)c1ccc(CCNCc2cc(Br)ccc2O)cc1	4.3	0.633468	2.07322	227.28	1	0	1.885	1.761	0.163	0.463	0	1.53405
	311	A0311	NS(=O)(=O)c1ccc(CNS(=O)(=O)c2ccc(N/C(=N/CCc3ccccc3)/S)cc2)cc1	5	0.69897	2.05275	193.683	1	0	2	1.75	0.158	0.627	0	1.53459
	729	A0729	NS(=O)(=O)c1nnc(NC(=O)c2c(F)c(F)cc(F)c2F)s1	12.6	1.10037	2.36656	115.069	1	0	1.63	1.726	0.174	0.322	0	1.53636
	2123	A2123	CC(C)(C)[Si](C)(C)Oc1ccc2oc(=S)ccc2c1	860	2.9345	2.24653	23.4441	0	0	1.791	1.686	0.138	1.546	0	1.53711
	608	A0608	Ic1ccccc1C(=O)Nc1ccc2OS(=O)(=O)C=Cc2c1	9.1	0.959041	2.45102	155.57	1	0	1.896	1.631	0.168	0.691	0	1.53791
	1200	A1200	CC1(C)CC(CC(C)(C)N1O)NC(=S)Nc1ccc(cc1)S(=O)(=O)NCCc1ccc(cc1)S(=O)(=O)N	41	1.61278	2.2332	38.4689	1	0	1.879	1.705	0.174	0.644	0	1.53904
	948	A0948	Cc1ccc(cc1)S(=O)(=O)NNC(=O)Nc1ccc(cc1)S(=O)(=O)N	24	1.38021	2.65162	92.1171	1	0	1.943	1.595	0.152	0.857	0	1.54006
	1262	A1262	COc1cccc(c1)c1cn(nn1)c1ccc2OS(=O)(=O)C=Cc2c1	49	1.6902	3.15884	86.892	1	1	1.89	1.75	0.164	0.778	0	1.5401
	1742	A1742	NS(=O)(=O)c1ccc(cc1)n1c(nc2cc(Br)ccc2c1=O)S	163	2.21219	2.33818	5.69543	1	0	1.681	1.72	0.18	0.458	0	1.54052
	1077	A1077	COc1ccc2[C@@H](N(CCc2c1)S(=O)(=O)N)c1ccc(F)cc1	31	1.49136	0.774491	48.0682	0	0	1.952	1.842	0.198	0.443	0	1.54102
	2764	B0201	CC(=O)OC[C@@H]1O[C@H]([C@H](OC(=O)C)[C@@H](OC(=O)C)[C@H]1OC(=O)C)S(=O)(=O)Cc1cn(nn1)c1ccc(cc1)S(=O)(=O)N	9.3	0.968483	1.99169	105.651	1	0	1.907	1.788	0.168	0.562	0	1.54116
	405	A0405	NS(=O)(=O)c1ccc(cc1)n1cc(c2ccc(Br)cc2)c2c(=O)n(C(=O)c3ccccc3)c(nc12)c1ccccc1	6.5	0.812913	2.24282	175.899	1	0	1.862	1.705	0.175	0.629	0	1.54118
	2205	A2205	ON1C=CC=C[C@H]1S	1720	3.23553	2.61656	19.1303	1	0	1.901	1.601	0.156	0.744	0	1.54248
	2816	B0257	CC1=C[C@@H](C(=C(C)N1c1ccc(cc1)S(=O)(=O)Nc1nnc(s1)S(=O)(=O)N)C)c1ccccc1	15	1.17609	2.05585	74.8034	1	0	1.907	1.762	0.162	0.481	0	1.54276
	2944	B0385	COc1ccccc1/C=C(/C#N)\C(=O)Nc1ccc(cc1)S(=O)(=O)N	33	1.51851	1.95531	28.7648	1	0	1.897	1.808	0.17	0.588	0	1.54289
	1965	A1965	CC(C)CC(=O)OC[C@H]1O[C@H]([C@H](OC(=O)CC(C)C)[C@@H](OC(=O)CC(C)C)[C@H]1OC(=O)CC(C)C)n1cc(nn1)c1ccc(cc1)S(=O)(=O)N	374	2.57287	2.51675	2.18123	1	0	1.901	1.613	0.165	0.712	0	1.54361
	25	A0025	COc1ccc(CC(=O)Nc2ccc(cc2Br)S(=O)(=O)N)cc1	0.62	-0.207608	2.13929	1130.44	1	0	1.948	1.753	0.164	0.41	1	1.54487
	1217	A1217	CCOC(=O)COC1=NS(=O)(=O)OC(=C1)C	43	1.63347	2.18167	33.5607	1	0	1.671	1.782	0.172	0.311	0	1.54517
	1836	A1836	O[C@@H](COc1ccc(Cl)cc1)CN1C(=O)c2ccccc2S1(=O)=O	230	2.36173	2.38265	0.885718	1	0	1.914	1.648	0.176	0.794	0	1.54556
	3051	B0496	NS(=O)(=O)c1ccc(cc1)[C@@H]1[NH2]CCc2cc(O)ccc12	68.3	1.83442	2.35042	28.1285	1	0	1.846	1.67	0.169	0.548	0	1.54687
	721	A0721	NS(=O)(=O)c1ccc(CCNC(=O)CN(CC(=O)NO)S(=O)(=O)c2ccc(Oc3ccccc3)cc2)cc1	12	1.07918	3.17215	193.94	1	1	1.824	1.761	0.163	0.66	0	1.54741
	2015	A2015	COc1cc2CCN([C@@H](c3ccc(cc3)N(=O)=O)c2cc1OC)S(=O)(=O)N	480	2.68124	2.85702	6.55598	1	0	1.791	1.531	0.172	0.79	0	1.5481
	610	A0610	CC(=O)OC[C@H]1O[C@@H](NC(=S)NNC(=O)c2ccc(cc2)S(=O)(=O)N)[C@H](OC(=O)C)[C@@H](OC(=O)C)[C@@H]1O[C@H]1O[C@H](COC(=O)C)[C@@H](OC(=O)C)[C@H](OC(=O)C)[C@H]1OC(=O)C	9.1	0.959041	2.56457	167.409	1	0	1.896	1.601	0.164	0.724	0	1.54903
	2757	B0194	CCB(CC)OC(=O)[C@H](N)CCCCNC(=S)Nc1ccc(cc1)S(=O)(=O)NCCc1ccc(cc1)S(=O)(=O)N	9	0.954243	2.54719	166.933	1	0	1.899	1.601	0.168	0.749	0	1.5491
	806	A0806	Cc1ccc2nc(S)n(c(=O)c2c1)c1ccc(cc1)S(=O)(=O)N	16.2	1.20952	2.8636	136.756	1	0	1.895	1.524	0.164	0.962	0	1.54935
	1741	A1741	NS(=O)(=O)c1ccc(NC(=O)CCCCN2CCOCC2)cc1	163	2.21219	2.48279	12.2322	1	0	1.594	1.696	0.174	0.31	0	1.55152
	1305	A1305	c1ccc(cc1)c1nn(cc1c1nc2ccccc2[nH]1)c1ccccc1	55.9	1.74741	2.80951	60.7815	1	0	1.664	1.583	0.167	0.527	0	1.55158
	1399	A1399	NS(=O)(=O)c1ccc(NC(=O)Nc2ccc(Oc3ccccc3)cc2)cc1	69.1	1.83948	2.22728	21.0821	1	0	1.695	1.753	0.174	0.352	0	1.55189
	140	A0140	CC(C)c1ccccc1NC(=O)Nc1ccc(OS(=O)(=O)N)cc1	2.81	0.448706	2.17673	385.113	1	0	1.727	1.761	0.171	0.337	0	1.55233
	2073	A2073	CC(C)CC(=O)OC[C@H]1O[C@H]([C@H](OC(=O)CC(C)C)[C@@H](OC(=O)CC(C)C)[C@@H]1OC(=O)CC(C)C)n1cc(nn1)c1cccc(c1)S(=O)(=O)N	724	2.85974	2.29392	19.7856	1	0	1.664	1.747	0.182	0.484	0	1.55311
	762	A0762	NS(=O)(=O)OCc1ccccc1	14	1.14613	1.94538	69.7348	1	0	1.855	1.888	0.188	0.767	1	1.55372
	815	A0815	NS(=O)(=O)c1ccc(cc1)N(CC(=O)c1ccc(Cl)cc1)/C=C/C(=O)C(F)(F)F	17	1.23045	1.68422	36.8784	1	0	1.981	1.922	0.165	0.433	1	1.55456
	1803	A1803	C=CCOc1cc(=O)oc2ccccc12	210	2.32222	2.27335	2.10445	1	0	1.896	1.697	0.156	0.494	0	1.55496
	1116	A1116	Cc1cc(c(SCc2cccc(c2)C(F)(F)F)cc1Cl)S(=O)(=O)NC(=N)Nc1ccc(cc1)S(=O)(=O)N	33	1.51851	3.46374	128.1	1	1	1.714	1.698	0.152	0.489	0	1.55503
	1014	A1014	CCCN(CCC)S(=O)(=O)c1ccc(cc1)C(=O)N[C@@H](C)C(=O)O	27	1.43136	1.80914	26.3925	1	0	1.966	1.845	0.159	0.519	0	1.55674
	263	A0263	NS(=O)(=O)c1ccc(CCNCc2cc(Br)cc(Br)c2O)cc1	4.1	0.612784	2.40001	291.657	1	0	1.756	1.674	0.182	0.592	0	1.55758
	2099	A2099	Oc1ccc(/C=C/c2cc(O)cc(O)c2)cc1	810	2.90849	1.90667	34.4446	1	0	1.844	1.834	0.164	0.385	0	1.55782
	1796	A1796	CO[C@H]1O[C@H](Cn2cc(CNC(=O)c3ccc(cc3)S(=O)(=O)N)nn2)[C@@H](O)[C@H](O)[C@H]1O	204	2.30963	2.52327	9.24998	1	0	1.655	1.674	0.163	0.309	0	1.55806
	1074	A1074	CCOc1ccc(cc1c1nnc2c(n1)c(C)nn2C)S(=O)(=O)N1CCCNCC1	30.9	1.48996	2.25614	51.4228	1	0	1.808	1.72	0.183	0.69	0	1.55952
	2983	B0424	CCOc1ccc(cc1c1nnc2n(C)nc(C)c2n1)S(=O)(=O)NCC[NH]1CCOCC1	40	1.60206	2.02723	26.5391	1	0	1.861	1.78	0.164	0.408	0	1.55979
	2754	B0191	CO[C@H]1O[C@H](COS(=O)(=O)N)[C@H](O)[C@@H](O)[C@@H]1O	9	0.954243	2.25614	136.433	0	0	1.957	1.68	0.143	2.088	0	1.56144
	166	A0166	CC(C)c1ccc(NC(=O)Nc2ccc(OS(=O)(=O)N)cc2)cc1	3.16	0.499687	2.25442	351.166	1	0	1.573	1.805	0.175	0.349	0	1.5633
	1991	A1991	CC(C)(C)c1ccc2C(=O)N(C(=O)c2c1)c1ccc(cc1)C(=O)O	428	2.63144	3.17873	20.7979	0	1	1.777	1.713	0.153	1.864	0	1.56433
	615	A0615	Clc1ccc(cc1)c1cnnn1c1ccc2OS(=O)(=O)C=Cc2c1	9.2	0.963788	2.81635	192.217	1	0	1.659	1.643	0.15	0.62	0	1.56491
	2798	B0239	NS(=O)(=O)c1cc(c2nnc(o2)c2ccccc2)c(Cl)cc1Cl	13	1.11394	1.91657	72.0531	1	0	1.903	1.815	0.156	0.368	0	1.56578
	623	A0623	CC1(C)OB(OC1(C)C)c1ccc(N/C(=N/c2ccc(cc2I)S(=O)(=O)N)/S)cc1	9.3	0.968483	2.20585	127.763	1	0	1.882	1.717	0.158	0.44	0	1.56599
	1611	A1611	NS(=O)(=O)c1ccc(cc1)c1nnc2sc(nn12)c1ccc(Br)cc1	104	2.01703	2.28938	13.5026	1	0	1.574	1.782	0.174	0.291	0	1.56689
	1563	A1563	NS(=O)(=O)c1ccc(CNS(=O)(=O)[C@@H]2O[C@H](CO)[C@@H](O)[C@H](O)[C@H]2O)cc1	95	1.97772	2.89224	46.2409	0	1	1.959	1.791	0.141	2.025	0	1.56859
	1727	A1727	Cc1c(cc(c2ccc(cc2)c2ccccc2)n1c1ccc(cc1)S(=O)(=O)N)C(=O)NCCN1CCCC1	153	2.18469	2.58845	18.4812	1	0	1.614	1.674	0.161	0.305	0	1.56862
	648	A0648	NS(=O)(=O)c1cccc(NC(=O)CN(CCN(CCN(CC(=O)O)CC(=O)Nc2cccc(c2)S(=O)(=O)N)CC(=O)O)CC(=O)O)c1	9.6	0.982271	2.25684	129.757	1	0	1.903	1.72	0.165	0.372	1	1.57107
	3382	B0856	Fc1ccc(/C=N/NC(=O)Nc2nnc(S)s2)cc1	7530	3.87679	2.79531	27.8964	1	0	1.648	1.571	0.18	0.561	0	1.57236
	2972	B0413	CCOc1ccc(cc1c1nnc2n(C)nc(C)c2n1)S(=O)(=O)NCCO	38	1.57978	2.46015	55.7268	1	0	1.889	1.644	0.155	0.584	0	1.57313
	1207	A1207	Cc1cn(cn1)c1cc(NC(=O)c2ccc(C)c(Nc3nccc(n3)c3cccnc3)c2)cc(c1)C(F)(F)F	41.9	1.62221	2.01721	24.3493	1	0	1.895	1.828	0.182	0.989	0	1.5736
	529	A0529	CC(C)(C)OC(=O)NCCOc1ccc(cc1)S(=O)(=O)N	8.3	0.919078	2.71412	195.309	1	0	1.891	1.583	0.153	0.791	0	1.57412
	1678	A1678	CCC(=O)OC[C@H]1O[C@H]([C@H](OC(=O)CC)[C@@H](OC(=O)CC)[C@H]1OC(=O)CC)n1cc(nn1)c1cccc(c1)S(=O)(=O)N	126	2.10037	2.27267	8.20342	1	0	1.895	1.697	0.155	0.476	0	1.57469
	215	A0215	NS(=O)(=O)c1ccc(cc1)c1ccc(cc1)C(=O)O	3.6	0.556303	2.18544	292.85	1	0	1.881	1.731	0.182	0.794	0	1.57595
	2234	A2234	NS(=O)(=O)c1ccc(cc1)n1ncc2CSc3cc(ccc3c12)C(F)(F)F	2570	3.40993	2.25665	33.8212	1	0	1.564	1.805	0.174	0.314	0	1.57637
	2644	B0071	S=C(S)NCC[NH]1CCOCC1	4.5	0.653213	3.55724	444.576	1	1	1.667	1.673	0.169	0.653	0	1.57655
	887	A0887	COc1ccc(/C=C(\C#N)/C(=O)Nc2ccc(cc2)S(=O)(=O)N)cc1OC	21.2	1.32634	2.67415	101.619	1	0	1.641	1.644	0.159	0.383	0	1.57718
	2935	B0376	CCOc1ccc(cc1c1nnc2n(C)nc(C)c2n1)S(=O)(=O)N	32	1.50515	2.63421	75.0133	1	0	1.771	1.815	0.171	1.761	0	1.57767
	226	A0226	CN(C)c1ccc(NC(=O)Nc2ccc(OS(=O)(=O)N)cc2)cc1	3.68	0.565848	2.29652	305.854	1	0	1.902	1.674	0.169	0.615	0	1.57782
	2748	B0184	NS(=O)(=O)c1ccc(cc1)c1ccc(cc1)[C@H](O)c1ccccc1	8.9	0.94939	2.3282	145.231	1	0	1.557	1.788	0.181	0.454	0	1.57933
	172	A0172	NS(=O)(=O)c1ccc2[C@@H](CCc2c1)NC(=O)c1c(F)c(F)c(F)c(F)c1F	3.2	0.50515	2.95668	485.308	1	0	1.919	1.486	0.17	1.113	0	1.57938
	385	A0385	NS(=O)(=O)c1ccc(cc1)/N=N/c1ccc(O)cc1	6.4	0.80618	2.42461	200.754	1	0	1.785	1.661	0.164	0.416	0	1.58257
	2973	B0414	CCOc1ccc(cc1c1nnc2n(C)nc(C)c2n1)S(=O)(=O)N1CC[NH](C)CC1	38	1.57978	2.38712	51.1042	0	1	1.538	1.929	0.168	0.797	0	1.58264
	3038	B0482	CC(=O)OC[C@H]1O[C@@H](O[C@@H]2[C@H](COC(=O)C)O[C@H]([C@H](OC(=O)C)[C@H]2OC(=O)C)S(=O)(=O)Cc2cn(nn2)c2ccc(cc2)S(=O)(=O)N)[C@@H](OC(=O)C)[C@@H](OC(=O)C)[C@H]1OC(=O)C	61.9	1.79169	2.10069	17.2464	1	0	1.869	1.75	0.161	0.39	0	1.58293
	513	A0513	NS(=O)(=O)c1ccc(cc1)C#C	8.1	0.908485	2.57055	182.949	1	0	1.89	1.613	0.155	0.662	0	1.58391
	2301	A2301	CC(=O)OC[C@H]1O[C@@H](CC(=O)/C=C/c2cccc(O)c2)[C@H](OC(=O)C)[C@@H](OC(=O)C)[C@@H]1OC(=O)C	5200	3.716	2.29929	38.1248	1	0	1.684	1.78	0.19	0.841	0	1.58412
	1795	A1795	CCCCNc1nc(NCCCC)nc(NCCc2ccc(cc2)S(=O)(=O)N)n1	204	2.30963	2.07331	10.2319	1	0	1.851	1.763	0.162	0.361	0	1.58436
	435	A0435	NS(=O)(=O)C1=NON(O)[C@@H]1c1ccccc1	7.1	0.851258	2.10404	147.168	1	0	1.887	1.771	0.165	0.265	1	1.58481
	657	A0657	CC(=O)OC[C@H]1O[C@@H](OCc2cn(nn2)c2ccc(cc2)S(=O)(=O)N)[C@H](OC(=O)C)[C@@H](OC(=O)C)[C@H]1OC(=O)C	9.7	0.986772	1.94257	96.8606	1	0	1.899	1.815	0.174	0.658	0	1.58531
	1631	A1631	NS(=O)(=O)c1ccc(NC(=O)C(F)(F)F)cc1	112	2.04922	2.31306	12.8751	1	0	1.607	1.749	0.175	0.275	0	1.58546
	2941	B0382	[NH3]CCc1ccc(cc1)S(=O)(=O)N	33	1.51851	2.27116	49.5647	1	0	1.898	1.682	0.171	0.618	0	1.58583
	2710	B0141	NS(=O)(=O)c1ccc(CNC(=O)C[NH](CC[NH](CC(=O)O)CC(=O)NCc2ccc(cc2)S(=O)(=O)N)CC(=O)O)cc1	7.3	0.863323	2.22642	157.89	1	0	1.735	1.735	0.169	0.302	0	1.58737
	1033	A1033	NS(=O)(=O)c1ccc(cc1)n1cc(/C=N\Nc2nc(cs2)c2cc3cc(Cl)ccc3oc2=O)c(n1)c1ccc(Cl)cc1	28.07	1.44824	3.6062	149.005	1	1	1.772	1.636	0.149	0.596	0	1.58746
	1461	A1461	Cc1cc(c(SCc2cc(=O)[nH]c3ccccc23)cc1Cl)S(=O)(=O)NC(=N)Nc1ccc(cc1)S(=O)(=O)N	78	1.89209	3.08533	63.0642	1	0	1.486	1.561	0.175	0.602	0	1.58788
	206	A0206	NS(=O)(=O)Oc1ccc(NC(=O)Nc2ccc(F)cc2)cc1	3.52	0.546543	2.74225	401.745	1	0	1.83	1.546	0.177	0.801	0	1.59132
	1186	A1186	NS(=O)(=O)Oc1ccc2ccccc2c1	40	1.60206	3.53797	120.839	1	1	1.715	1.656	0.16	0.537	0	1.59137
	2735	B0170	COC(=O)[C@@H]1O[C@@H]([C@H](O)[C@@H](O)[C@@H]1O)n1cc(nn1)c1ccc(cc1)S(=O)(=O)N	8.4	0.924279	2.33558	152.692	1	0	1.713	1.736	0.151	0.238	0	1.59146
	2129	A2129	COc1ccc(/C=N/c2ccc(cc2)S(=O)(=O)N)cc1	883	2.94596	2.34564	20.3777	1	0	1.714	1.697	0.177	0.406	0	1.59152
	2693	B0122	NS(=O)(=O)c1ccc(Nc2nc(NNc3nc(c4ccccc4)c(C#N)c(=O)[nH]3)cs2)cc1	6.5	0.812913	2.16004	165.716	1	0	1.895	1.75	0.165	0.298	1	1.59186
	1071	A1071	NS(=O)(=O)c1ccc(NC(=O)NNS(=O)(=O)c2ccc(Br)cc2)cc1	30.4	1.48287	3.68573	148.554	1	1	1.725	1.615	0.156	0.615	0	1.59198
	945	A0945	Fc1ccc(cc1)n1cc(COc2ccc3ccc(=O)oc3c2)nn1	24	1.38021	1.93852	40.4508	1	0	1.959	1.791	0.157	0.464	0	1.59216
	640	A0640	CCB(CC)OC(=O)[C@@H](N)CCCCNC(=S)Nc1cccc(c1)S(=O)(=O)N	9.5	0.977724	2.09956	114.74	1	0	1.648	1.839	0.177	0.439	0	1.59254
	1410	A1410	COc1ccc(cc1)c1ccc2OS(=O)(=O)C=Cc2c1	70.9	1.85065	2.9098	57.2314	0	1	1.979	1.782	0.147	2.155	0	1.59264
	2486	A2486	COc1cc(C)c(cc1C)c1cc(n[nH]1)C(=O)O	22500	4.35218	2.96804	31.8033	1	0	1.5	1.566	0.186	0.562	0	1.59328
	1486	A1486	Cc1nn(C)c2nnc(Nc3ccccc3)nc12	82	1.91381	2.29799	20.0739	1	0	1.624	1.749	0.179	0.346	0	1.59346
	3209	B0673	CO[C@@H]1O[C@H](Cn2cc(CNC(=O)c3ccc(cc3)S(=O)(=O)N)nn2)[C@H](O)[C@H](O)[C@H]1O	204	2.30963	3.12121	35.139	1	0	1.753	1.496	0.162	0.934	0	1.59366
	194	A0194	NS(=O)(=O)Nc1ccc(NC(=O)Nc2cccc(c2)N(=O)=O)cc1	3.43	0.535294	2.9198	445.457	1	0	1.956	1.486	0.173	1.181	0	1.59372
	1132	A1132	Cc1cc(=O)oc2cc(ccc12)n1cc(CNc2ccccc2)nn1	34.4	1.53656	2.08076	35.4169	1	0	1.922	1.762	0.174	0.39	1	1.59514
	1921	A1921	O=C1N(CCCC#N)S(=O)(=O)c2ccccc12	290	2.4624	3.50271	42.2481	1	1	1.605	1.74	0.158	0.564	0	1.59538
	1221	A1221	Cc1ccc(cc1)n1cc(nn1)c1ccc(s1)S(=O)(=O)N	43.6	1.63949	2.07546	26.5923	1	0	1.975	1.762	0.165	0.411	1	1.59706
	2746	B0181	NS(=O)(=O)c1ccc(CNC(=O)C[NH](CC[NH](CC[NH](CC(=O)O)CC(=O)NCc2ccc(cc2)S(=O)(=O)N)CC(=O)O)CC(=O)O)cc1	8.7	0.939519	2.52457	168.708	1	0	1.938	1.601	0.164	0.759	0	1.59742
	1489	A1489	CCCC(=O)Nc1ccc(cc1)S(=O)(=O)N	83	1.91908	1.89615	1.19495	1	0	1.975	1.808	0.168	0.659	0	1.59742
	412	A0412	NS(=O)(=O)c1ccc(NS(=O)(=O)c2ccc(N/C(=N/N3CCOCC3)/S)cc2)cc1	6.7	0.826075	2.1837	164.347	1	0	1.586	1.886	0.172	0.628	0	1.59799
	1864	A1864	Nc1ccc(cc1F)S(=O)(=O)N	245	2.38917	3.05034	27.6737	1	0	2.001	1.486	0.156	1.368	0	1.59803
	1121	A1121	CCOc1ccc2nc(sc2c1)S(=O)(=O)N	34	1.53148	2.32829	52.0291	1	0	1.929	1.661	0.163	0.612	0	1.59848
	2954	B0395	C[C@@H]1C=C(N(c2ccc(cc2)S(=O)(=O)Nc2nnc(s2)S(=O)(=O)N)C(=C1)C(C)(C)C)C(C)(C)C	34	1.53148	2.11968	38.4072	1	0	1.897	1.762	0.165	0.28	1	1.599
	23	A0023	NS(=O)(=O)c1ccc(CCNC(=O)Cc2ccccc2Br)cc1	0.57	-0.244125	2.09006	956.141	1	0	1.929	1.743	0.174	0.681	0	1.59929
	1076	A1076	NS(=O)(=O)c1cccc(c1)n1nc(CO)cc1c1ccccc1	31	1.49136	3.46013	132.011	1	1	1.625	1.731	0.164	0.562	0	1.60048
	1282	A1282	NS(=O)(=O)c1ccc(NC(=S)Nc2c(C#N)c(cn2c2ccc(cc2)S(=O)(=O)N)c2ccc(Br)cc2)cc1	51.2	1.70927	2.31197	35.2607	0	0	1.792	1.645	0.134	1.417	0	1.60146
	453	A0453	NS(=O)(=O)c1ccc(Oc2nonc2S(=O)(=O)c2ccccc2)cc1	7.3	0.863323	2.02827	134.937	1	0	2.014	1.75	0.156	0.587	0	1.60317
	1327	A1327	COc1ccc2c(cc(=O)oc2c1)CC(=O)Nc1cccc(c1)S(=O)(=O)N	59	1.77085	1.91703	8.25488	1	0	1.807	1.833	0.162	0.267	0	1.60384
	1881	A1881	NS(=O)(=O)c1ccc(cc1)n1cc(CS[C@@H]2O[C@H](CO)[C@@H](O)[C@H](O)[C@H]2O)nn1	257	2.40993	2.11516	12.2318	1	0	1.817	1.753	0.173	0.449	0	1.60567
	280	A0280	NS(=O)(=O)c1ccc(CC/N=C(\S)/Nc2ccc(cc2)S(=O)(=O)NCc2ccc(cc2)S(=O)(=O)N)cc1	4.6	0.662758	2.15418	225.032	1	0	1.91	1.72	0.162	0.479	0	1.60687
	596	A0596	NS(=O)(=O)c1cnccc1Oc1ccncc1S(=O)(=O)N	9	0.954243	1.87563	96.5573	1	0	1.946	1.815	0.163	0.499	0	1.60798
	1016	A1016	NS(=O)(=O)c1ccc(cc1)n1nc(CO)cc1c1ccc(cc1)c1ccccc1	27	1.43136	3.10413	116.865	1	1	1.933	1.757	0.161	0.428	1	1.61061
	2985	B0426	CCCC1=C[C@@H](C=C(c2ccccc2)N1c1ccc(cc1)S(=O)(=O)Nc1nnc(s1)S(=O)(=O)N)c1ccccc1	40	1.60206	3.41812	113.358	1	1	1.726	1.728	0.176	0.912	0	1.61062
	1954	A1954	Cc1cc(c(SCc2cc(=O)[nH]c3ccccc23)cc1Cl)S(=O)(=O)NC(=N)Nc1ccccc1S(=O)(=O)N	355	2.55023	2.31624	9.17501	1	0	1.667	1.734	0.186	0.526	0	1.61068
	2058	A2058	Cc1nn(C)c2nnc(Nc3ccc(cc3)S(=O)(=O)N3CCCC3)nc12	652	2.81425	2.59544	7.77509	0	0	1.809	1.559	0.146	1.788	0	1.6109
	1292	A1292	NS(=O)(=O)OC[C@H]1O[C@H](O)[C@@H](O)[C@@H](O)[C@@H]1O	53	1.72428	2.15537	25.0014	1	0	1.905	1.72	0.162	0.467	0	1.612
	2632	B0059	S=c1ccc2ccc(OCc3cn(nn3)c3ccccc3)cc2o1	4	0.60206	3.01472	400.735	1	0	1.734	1.581	0.148	0.913	0	1.61313
	452	A0452	NS(=O)(=O)c1ccc(CCNC(=O)c2c(F)c(F)cc(F)c2F)cc1	7.3	0.863323	2.51114	190.869	1	0	1.939	1.648	0.16	0.579	1	1.61333
	756	A0756	NS(=O)(=O)c1cc(c(Cl)cc1Cl)c1nnc(s1)c1ccccc1	13.6	1.13354	3.00839	165.398	1	0	1.701	1.665	0.145	1.215	0	1.61383
	2353	A2353	C/C(=N\NC(=O)Nc1n[nH]c(=S)s1)/c1ccccc1	7440	3.87157	2.34033	39.551	1	0	1.663	1.713	0.171	0.25	0	1.6141
	1298	A1298	CC(=O)O[C@@H]1CO[C@@H](NS(=O)(=O)NO)C=C1	54	1.73239	2.24038	29.3226	1	0	1.573	1.799	0.177	0.313	0	1.6146
	2608	B0035	NS(=O)(=O)c1ccc(CN2C(=O)c3c(C2=O)c(Cl)c(Cl)c(Cl)c3Cl)cc1	3.1	0.491362	2.2751	363.02	1	0	1.539	1.805	0.175	0.295	0	1.61557
	2923	B0364	CC(C)C1=C[C@H](C=C(C(C)C)N1c1ccc(cc1)S(=O)(=O)Nc1nnc(s1)S(=O)(=O)N)c1ccccc1	30	1.47712	3.38332	129.048	1	1	1.642	1.753	0.166	0.589	0	1.61575
	1090	A1090	NS(=O)(=O)c1cccc2cccnc12	32	1.50515	2.24636	49.2448	1	0	1.771	1.815	0.19	1.168	0	1.61755
	329	A0329	COc1cc(/C=C(\C#N)/C(=O)Nc2ccc(cc2)S(=O)(=O)N)ccc1O	5.4	0.732394	2.57997	252.265	1	0	2.042	1.573	0.163	1.02	0	1.61889
	954	A0954	NS(=O)(=O)c1ccc(CCNC(=O)Nc2ccc(c3c4ccc(=O)cc4oc4cc(O)ccc34)c(c2)C(=O)O)cc1	24	1.38021	2.20686	59.8927	0	0	1.953	1.705	0.143	2.103	0	1.61961
	86	A0086	NS(=O)(=O)c1ccc2N=C3NC(=[S][S@]3c2c1)NCCNC(=S)Nc1nc2ccc(cc2s1)S(=O)(=O)N	2.1	0.322219	2.07589	544.247	1	0	1.908	1.772	0.165	0.27	1	1.61962
	449	A0449	C[C@H]1C(=NON1O)S(=O)(=O)N	7.3	0.863323	2.00815	132.608	1	0	1.94	1.764	0.161	0.47	0	1.62074
	2190	A2190	CC(=O)OC[C@H]1O[C@H]([C@H](OC(=O)C)[C@@H](OC(=O)C)[C@@H]1OC(=O)C)n1cc(COC(=O)c2ccc(cc2)S(=O)(=O)N)nn1	1238	3.09272	3.11891	0.846795	1	0	1.767	1.525	0.153	1.004	0	1.62213
	2514	A2514	OC(=O)c1cc([nH]n1)c1ccc(cc1)N1CCCC1	50000	4.69897	3.25248	30.7832	1	0	1.514	1.559	0.165	0.904	0	1.62335
	959	A0959	NS(=O)(=O)c1nnc(NS(=O)(=O)c2ccc(NC(=O)CCC(=O)NCCOCCOCCNC(=O)CCC(=O)Nc3ccc(cc3)S(=O)(=O)Nc3nnc(s3)S(=O)(=O)N)cc2)s1	24.1	1.38202	3.62518	162.311	1	1	1.736	1.636	0.15	0.546	0	1.62347
	448	A0448	NS(=O)(=O)c1ccc(OCCCNC(=S)Nc2ccc(c3c4ccc(=O)cc4oc4cc(O)ccc34)c(c2)C(=O)O)cc1	7.2	0.857332	2.23115	160.243	1	0	1.671	1.753	0.165	0.168	0	1.62353
	1712	A1712	C=CCN1C(=O)c2ccccc2S1(=O)=O	140	2.14613	2.31311	7.7806	1	0	1.566	1.763	0.172	0.19	0	1.62376
	2742	B0177	NS(=O)(=O)c1nnc(NC(=O)C[NH](CC[NH](CC(=O)O)CC(=O)Nc2nnc(s2)S(=O)(=O)N)CC(=O)O)s1	8.5	0.929419	3.20496	244.835	0	1	1.797	1.703	0.141	1.763	0	1.62392
	2518	A2518	Fc1ccccc1CN1C(=O)c2ccccc2S1(=O)=O	50000	4.69897	2.29914	51.0714	1	0	1.897	1.674	0.162	0.511	0	1.62397
	1602	A1602	NS(=O)(=O)c1ccc(NC(=O)Nc2ccc3c(Cc4ccccc34)c2)cc1	102	2.0086	3.03935	51.3171	0	1	1.944	1.746	0.149	2.17	0	1.62409
	3307	B0781	C[C@H](OS(=O)(=O)N)[C@@H](C)OS(=O)(=O)N	1320	3.12057	2.21424	29.0439	1	0	1.828	1.909	0.171	1.513	0	1.62435
	2172	A2172	Nc1nc(N)c2nc(CNc3ccc(cc3)S(=O)(=O)O)cnc2n1	1000	3	2.3819	20.6032	1	0	1.87	1.648	0.168	0.555	0	1.62444
	2945	B0386	CCOc1ccc(cc1c1nnc2n(C)nc(C)c2n1)S(=O)(=O)NCC[NH3]	33	1.51851	2.44257	60.8527	0	0	1.992	1.396	0.144	1.081	0	1.62466
	261	A0261	NS(=O)(=O)c1ccc2nc(NC(=O)Cn3ncc4c(=O)[nH]cnc34)sc2c1	4.1	0.612784	2.11729	245.519	1	0	1.91	1.735	0.157	0.411	0	1.62501
	268	A0268	NC(=O)c1cn(nc1c1ccccc1)c1ccc(cc1)S(=O)(=O)N	4.3	0.633468	3.4582	445.915	1	1	1.683	1.694	0.156	0.419	0	1.62596
	2938	B0379	C[C@@]12CC[C@@H]3[C@@H](CCc4cc(O)ccc34)[C@@H]1CC[C@@H]2OS(=O)(=O)N	32	1.50515	2.33736	55.2911	1	0	1.594	1.738	0.175	0.231	0	1.62642
	334	A0334	NS(=O)(=O)c1ccc(cc1)C(=O)NNC(=O)NS(=O)(=O)c1ccc(Cl)cc1	5.4	0.732394	2.18538	198.389	1	0	1.883	1.717	0.158	0.398	0	1.62674
	2815	B0256	CCCc1nn(C)c2nnc(nc12)c1cc(ccc1OCC)S(=O)(=O)N1CC[NH](C)CC1	15	1.17609	2.14626	82.4907	0	0	1.234	1.571	0.224	0.246	0	1.62688
	1161	A1161	CCOc1ccc(cc1c1nnc2c(n1)c(C)nn2C)S(=O)(=O)N1CCN(C)CC1	37.7	1.57634	1.93416	22.6991	1	0	1.745	1.846	0.168	0.275	0	1.62696
	357	A0357	CC(=O)OC[C@H]1O[C@@H](NC(=S)NCc2ccc(cc2)S(=O)(=O)N)[C@H](OC(=O)C)[C@@H](OC(=O)C)[C@H]1OC(=O)C	5.8	0.763428	2.21842	190.586	1	0	1.749	1.742	0.184	0.567	0	1.62824
	870	A0870	Cc1ncc([N+](=O)[O-])n1CCNS(=O)(=O)ON	20.4	1.30963	2.1812	66.5508	1	0	1.899	1.719	0.181	0.759	0	1.62917
	2187	A2187	O=N(=O)c1ccc(CN2C(=O)c3ccccc3S2(=O)=O)cc1	1169	3.06781	2.28151	25.6307	0	0	1.827	1.704	0.153	2.029	0	1.62936
	1162	A1162	CCC(=O)c1c(OC)ccc2ccc(=O)oc12	37.8	1.57749	1.93248	22.5036	1	0	1.746	1.868	0.181	0.217	1	1.63063
	288	A0288	Cc1ccc2NC(=O)/C(=N\NC(=O)c3cc(c4ccccc4)n(n3)c3ccc(cc3)S(=O)(=O)N)/c2c1	4.7	0.672098	3.13381	366.273	1	1	1.914	1.764	0.179	0.72	1	1.63307
	797	A0797	CC(=O)OC[C@H]1O[C@H](C[C@@H](OC(=O)C)[C@H]1OC(=O)C)NS(=O)(=O)N	16	1.20412	2.18903	81.7946	1	0	1.936	1.724	0.168	0.382	1	1.63393
	110	A0110	NS(=O)(=O)c1ccc(cc1)n1cc(/C=N\Nc2nc(cs2)c2cc3cc(Cl)ccc3oc2=O)c(n1)c1ccc(F)cc1	2.54	0.404834	2.10514	420.002	1	0	1.858	1.742	0.167	0.406	0	1.63659
	1265	A1265	COc1ccc2c(=O)n(c(nc2c1OC)S)c1ccc(cc1)S(=O)(=O)N	49.3	1.69285	2.12188	25.3438	1	0	1.784	1.76	0.178	0.473	0	1.63671
	2185	A2185	CC1(C)CC(=O)C2=C(C1)N(C1=C([C@@H]2c2ccc(NS(=O)(=O)c3ccc(Br)cc3)cc2)C(=O)CC(C)(C)C1)c1ccc(cc1)S(=O)(=O)N	1120	3.04922	2.28539	25.0498	0	0	1.813	1.704	0.152	1.983	0	1.63681
	30	A0030	NS(=O)(=O)c1cccc(NC(=O)c2c(F)c(F)cc(F)c2F)c1	0.8	-0.09691	2.28342	2456.22	1	0	1.898	1.682	0.183	0.808	0	1.63702
	159	A0159	CCCCO[C@@H]1CS(=O)(=O)c2cc(ccc12)S(=O)(=O)N	3.1	0.491362	2.30226	368.546	1	0	1.948	1.693	0.164	0.444	1	1.63815
	924	A0924	COC(=O)[C@H]1O[C@H]([C@H](O)[C@@H](O)[C@@H]1O)n1cc(CNC(=O)c2ccc(cc2)S(=O)(=O)N)nn1	23	1.36173	2.30161	69.0211	1	0	1.554	1.772	0.175	0.219	0	1.63828
	1404	A1404	NS(=O)(=O)c1ccc(cc1)n1cc(c2nc3ccccc3[nH]2)c(n1)c1ccc(Cl)cc1	70.2	1.84634	3.12817	69.4256	1	0	1.498	1.549	0.171	0.612	0	1.63851
	672	A0672	CCCCOc1ccc(cc1)S(=O)(=O)N	10.1	1.00432	2.10014	109.11	1	0	1.962	1.753	0.164	0.365	1	1.63898
	720	A0720	NS(=O)(=O)c1ccc(CCNC(=O)c2ccc(cc2)S(=O)(=O)N)cc1	12	1.07918	2.38446	120.951	1	0	1.56	1.735	0.172	0.178	0	1.639
	2483	A2483	CC1=CC(=NS(=O)(=O)O1)OCc1cccc(c1)N(=O)=O	20000	4.30103	3.12483	27.3469	1	0	1.49	1.572	0.167	0.651	0	1.639
	447	A0447	NS(=O)(=O)c1cnccc1NNC1=NS(=O)(=O)c2cc(C#N)c(Cl)cc2S1	7.2	0.857332	2.50223	191.862	1	0	1.649	1.657	0.184	0.439	0	1.63924
	50	A0050	NS(=O)(=O)c1ccc(CCNc2nc(Cl)nc(NCCC(=O)O)n2)cc1	1.2	0.0791812	2.46131	3008.45	1	0	1.635	1.674	0.179	0.332	0	1.64103
	1464	A1464	COc1ccc2ccc(=O)oc2c1C(=O)C	78.3	1.89376	1.96672	3.85266	1	0	1.998	1.767	0.163	0.592	0	1.64224
	327	A0327	NS(=O)(=O)c1ccc(cc1)n1cc(CCCCCl)nn1	5.4	0.732394	2.08062	184.084	1	0	1.905	1.741	0.165	0.457	0	1.64254
	386	A0386	NS(=O)(=O)c1ccc2[nH]c(nc2c1)c1cscn1	6.4	0.80618	2.03803	152.801	1	0	1.8	1.79	0.177	0.484	0	1.64273
	1775	A1775	NS(=O)(=O)c1ccc(NC(=O)c2ccc(cc2)/N=C/2\C(=O)Nc3ccc(Cl)cc23)cc1	194	2.2878	2.16273	5.46694	1	0	1.798	1.734	0.169	0.341	0	1.64338
	840	A0840	NS(=O)(=O)c1ccc(CC/N=C\c2ccc(cc2)C#N)cc1	18.5	1.26717	2.2236	75.4771	1	0	1.959	1.707	0.169	0.447	1	1.64411
	2211	A2211	NS(=O)(=O)c1ccc(cc1)n1nc(CO)cc1c1ccc2c(ccc3ccccc23)c1	1857	3.26881	2.36111	27.7684	1	0	1.626	1.713	0.177	0.269	0	1.64454
	1568	A1568	Fc1ccc(cc1)c1ccc2OS(=O)(=O)C=Cc2c1	95.3	1.97909	1.93101	2.42958	1	0	1.814	1.837	0.176	0.53	0	1.64472
	1866	A1866	CCCN(CCC)S(=O)(=O)c1ccc(cc1)C(=O)Nc1ccc(cc1)N(=O)=O	246	2.39094	2.27243	4.95651	1	0	1.792	1.696	0.172	0.4	0	1.64563
	28	A0028	NS(=O)(=O)c1ccc(NC(=O)Cc2ccccc2Br)c(Cl)c1	0.74	-0.130768	2.70982	2172.23	1	0	1.859	1.583	0.153	0.688	0	1.64609
	1377	A1377	NS(=O)(=O)Cc1ccc(NS(=O)(=O)c2ccc(Br)cc2Cl)cc1	66	1.81954	3.01166	65.517	1	0	1.758	1.542	0.153	0.834	0	1.64645
	3055	B0500	CCC1=C[C@@H](C=C(c2ccccc2)N1CCc1ccc(cc1)S(=O)(=O)N)c1ccccc1	70	1.8451	2.13812	15.8809	1	0	1.867	1.735	0.157	0.331	0	1.64725
	1574	A1574	NS(=O)(=O)c1ccc(CCNS(=O)(=O)[C@@H]2O[C@@H]([C@H](O)[C@H](O)[C@H]2O)C(=O)O)cc1	96	1.98227	2.14939	8.43043	1	0	1.689	1.772	0.174	0.266	0	1.64756
	1806	A1806	COc1cc2CCN=C(c3ccc(cc3)S(=O)(=O)N)c2cc1OC	210	2.32222	2.21765	4.50279	1	0	1.574	1.806	0.179	0.331	0	1.64926
	3062	B0508	Cc1nn(c(Cl)c1[C@@H]1CC(=NN1c1ccc(cc1)S(=O)(=O)N)c1ccccc1)c1ccc(cc1)S(=O)(=O)N	72	1.85733	2.07432	11.6826	1	0	1.867	1.75	0.169	0.435	0	1.64959
	2004	A2004	NS(=O)(=O)OCC(F)(F)F	458	2.66087	2.84341	6.86024	1	0	1.93	1.542	0.152	0.954	0	1.6496
	2563	A2563	Sc1nnc(NC(=O)c2ccccn2)s1	306000	5.48572	2.23986	59.1692	1	0	1.621	1.763	0.177	0.258	0	1.6498
	706	A0706	NS(=O)(=O)Oc1ccc(NC(=O)N2CCN(CC2)c2ccccc2)cc1	11.1	1.04532	2.5941	148.162	1	0	1.49	1.689	0.185	0.362	0	1.65002
	247	A0247	NS(=O)(=O)Oc1ccc(NC(=O)Nc2ccc3OCCOc3c2)cc1	3.86	0.586587	2.16292	268.73	1	0	1.697	1.763	0.168	0.189	0	1.65037
	379	A0379	NS(=O)(=O)c1cnccc1SCC#C	6.3	0.799341	2.09519	162.115	1	0	1.964	1.753	0.164	0.36	1	1.65112
	10	A0010	NS(=O)(=O)c1ccc(NC(=O)Nc2ccccc2C#N)cc1	0.3	-0.522879	2.21898	524.378	1	0	1.883	1.697	0.165	0.459	0	1.65151
	2227	A2227	Oc1ccccc1/C=N/c1ccccc1/N=C/c1ccccc1O	2450	3.38917	2.29887	32.1701	1	0	1.595	1.749	0.172	0.168	0	1.65305
	634	A0634	NS(=O)(=O)c1ccc(CNC(=O)c2c(F)c(F)cc(F)c2F)cc1	9.5	0.977724	1.9448	98.9109	1	0	1.914	1.788	0.162	0.398	0	1.65471
	1789	A1789	Cc1c(cc(c2ccccc2)n1c1ccc(cc1)S(=O)(=O)N)C(=O)NCCN1CCOCC1	200	2.30103	2.40809	4.65277	1	0	1.953	1.623	0.176	0.829	0	1.65506
	2145	A2145	CC(=O)OC[C@H]1O[C@H]([C@H](OC(=O)C)[C@@H](OC(=O)C)[C@H]1OC(=O)C)n1cc(nn1)c1cccc(c1)S(=O)(=O)N	943	2.97451	2.46932	16.9839	0	0	1.794	1.599	0.139	1.588	0	1.65551
	1554	A1554	CCB(CC)OC(=O)[C@@H](N)CCCCNC(=S)Nc1ccc(cc1Br)S(=O)(=O)N	92	1.96379	2.63547	34.2033	0	0	1.8	1.572	0.155	2.042	0	1.65616
	2907	B0348	S=C(S)NN1CCOCC1	29	1.4624	2.41508	65.1449	1	0	1.937	1.623	0.17	0.716	0	1.65626
	792	A0792	Cc1cc(c/c(=N\O)/o1)C	16	1.20412	2.09678	74.1336	1	0	1.746	1.772	0.172	0.29	0	1.65688
	2226	A2226	NS(=O)(=O)C(F)(F)c1ccc(cc1)N(=O)=O	2420	3.38382	2.06809	38.883	1	0	1.673	1.811	0.172	0.224	0	1.6573
	1709	A1709	CC(C)C(=O)Nc1ccc(cc1)S(=O)(=O)N	139	2.14301	2.11102	1.49316	1	0	1.665	1.806	0.179	0.363	0	1.65838
	62	A0062	CN(C)c1nc(NCCc2ccc(cc2)S(=O)(=O)N)nc(n1)N(C)C	1.5	0.176091	2.52153	1331.94	1	0	1.741	1.631	0.167	0.379	0	1.65854
	1293	A1293	NS(=O)(=O)c1ccc(NC(=O)Nc2cc(cc(c2)C(F)(F)F)C(F)(F)F)cc1	53	1.72428	2.45734	42.5143	1	0	1.89	1.619	0.167	0.609	0	1.65974
	1131	A1131	NS(=O)(=O)c1ccc(Nc2nc(nc(n2)N2CCOCC2)N2CCOCC2)cc1	34.1	1.53275	2.71116	76.8817	1	0	1.691	1.613	0.157	0.416	0	1.66073
	1177	A1177	NS(=O)(=O)c1ccc(NC(=S)Nc2cccc(I)c2)cc1	39	1.59106	2.37744	49.4248	1	0	1.889	1.644	0.166	0.552	0	1.66096
	1909	A1909	NS(=O)(=O)c1ccc(NC(=O)N2CCN(CC2)c2ncccc2C(F)(F)F)cc1	280	2.44716	3.37845	38.056	1	1	1.67	1.717	0.161	0.398	0	1.6616
	771	A0771	NS(=O)(=O)c1ccc(cc1)n1c(nc2c(I)cccc2c1=O)S	14.5	1.16137	2.24012	92.8863	1	0	1.589	1.792	0.183	0.403	0	1.66205
	2091	A2091	Oc1ccc2oc(=S)ccc2c1	800	2.90309	1.84295	36.5175	1	0	1.819	1.871	0.173	0.494	0	1.66244
	497	A0497	CC(=O)O[C@@H]1O[C@H](COS(=O)(=O)N)[C@@H](OC(=O)C)[C@H](OC(=O)C)[C@@H]1OC(=O)C	7.8	0.892095	1.45877	63.5218	0	0	1.271	1.846	0.204	0.057	0	1.66247
	2933	B0374	NS(=O)(=O)c1ccc(NC(=S)Nc2ccc(c(c2)C(=O)O)[C@H]2c3ccc(O)cc3Oc3cc(O)ccc23)c(I)c1	31	1.49136	2.70714	81.5211	1	0	1.922	1.548	0.164	0.827	0	1.66269
	1717	A1717	CN1CCN(CCCNC(=O)c2cc(c3ccc4ccccc4c3)n(c2C)c2ccc(cc2)S(=O)(=O)N)CC1	147	2.16732	2.06704	4.62697	1	0	1.665	1.823	0.177	0.331	0	1.66364
	1536	A1536	Nc1ccc(cc1)S(=O)(=O)NCC(=C)Cl	90	1.95424	2.41516	23.5856	1	0	1.806	1.644	0.181	0.596	0	1.66436
	2625	B0052	SC(=S)NCC[NH]1CCCCC1	3.6	0.556303	3.44513	519.29	1	1	1.667	1.697	0.17	0.55	0	1.66616
	1607	A1607	NCc1ccc(cc1)S(=O)(=O)N	103	2.01284	2.30713	14.6206	1	0	1.583	1.749	0.177	0.219	0	1.66646
	1307	A1307	CCOC(=O)c1cc(c(S)cc1Cl)S(=O)(=O)N	56	1.74819	2.06677	18.2236	1	0	1.99	1.73	0.162	0.575	0	1.66796
	227	A0227	CSc1cccc(NC(=O)Nc2ccc(OS(=O)(=O)N)cc2)c1	3.68	0.565848	3.39339	499.7	1	1	1.764	1.674	0.165	0.528	0	1.66803
	1149	A1149	NS(=O)(=O)c1ccc(s1)c1oc(nc1)C(=O)N1CCOCC1	36.4	1.5611	2.21848	42.1097	1	0	1.631	1.788	0.193	0.24	1	1.66867
	157	A0157	NS(=O)(=O)c1cc(c(Cl)cc1Cl)c1ocnn1	3.1	0.491362	2.27431	362.858	1	0	1.922	1.674	0.161	0.516	0	1.66873
	3061	B0507	C[C@H]1C=C(C)N(C(=C1C)C)c1ccc(cc1)S(=O)(=O)N	72	1.85733	3.24141	74.5197	0	1	1.798	1.691	0.139	1.754	0	1.66942
	2216	A2216	CC(COS(=O)(=O)N)COS(=O)(=O)N	2020	3.30535	2.45378	25.7636	1	0	1.599	1.689	0.172	0.196	0	1.66951
	1214	A1214	CCOc1ccc(cc1c1nnc2c(n1)c(C)nn2C)S(=O)(=O)N(CC)CC	42.4	1.62737	2.44528	50.2598	1	0	1.484	1.749	0.174	0.192	0	1.67007
	1308	A1308	CCCNc1nc(NCCC)nc(Nc2ccc(cc2)S(=O)(=O)N)n1	56	1.74819	2.99944	71.5742	1	0	1.546	1.53	0.184	0.544	0	1.67011
	2830	B0271	COC(=O)c1cccc(NC(=O)Nc2ccc(OS(=O)(=O)N)cc2)c1	18	1.25527	1.90594	51.8346	1	0	1.907	1.815	0.174	0.601	0	1.67034
	2035	A2035	Cc1cccc(c1)N1CCN(CC1)C(=O)Nc1ccc(O)cc1	549.2	2.73973	2.29596	16.1974	1	0	1.786	1.691	0.165	0.312	0	1.67061
	120	A0120	COc1ccc(OC)c(NC(=O)Nc2ccc(NS(=O)(=O)N)cc2)c1	2.66	0.424882	3.32317	682.14	1	1	1.783	1.694	0.156	0.415	0	1.67066
	1006	A1006	Oc1ccc(cc1)n1cc(COc2ccc3ccc(=O)oc3c2)nn1	26.9	1.42975	2.04706	43.1757	1	0	1.805	1.772	0.168	0.299	0	1.67091
	1791	A1791	Cc1ccc2NC(=O)/C(=N\c3ccc(cc3)C(=O)Nc3ccc(cc3)S(=O)(=O)N)/c2c1	201	2.3032	2.20002	4.4795	1	0	1.578	1.806	0.179	0.304	0	1.671
	530	A0530	Fc1ccc(cc1)c1cnnn1c1ccc2OS(=O)(=O)C=Cc2c1	8.3	0.919078	2.08706	127.082	1	0	1.973	1.725	0.169	0.638	0	1.67107
	19	A0019	COc1ccc(CC(=O)NCc2ccc(cc2)S(=O)(=O)N)cc1	0.45	-0.346787	2.27469	755.933	1	0	1.92	1.674	0.161	0.511	0	1.67112
	1498	A1498	CC(=O)OC[C@H]1O[C@@H](O[C@@H]2[C@@H](COC(=O)C)O[C@@H](SNCc3ccc(cc3)S(=O)(=O)N)[C@H](OC(=O)C)[C@H]2OC(=O)C)[C@H](OC(=O)C)[C@@H](OC(=O)C)[C@@H]1OC(=O)C	84	1.92428	2.1382	11.117	0	0	2.009	1.72	0.138	2.129	0	1.67203
	1650	A1650	NS(=O)(=O)c1ccc(cc1)c1nnc2SCC(=Nn12)c1ccc(cc1)N(=O)=O	115	2.0607	3.62104	75.7189	1	1	1.718	1.638	0.182	0.93	0	1.67208
	1400	A1400	CCCC(=O)OC[C@H]1O[C@H]([C@H](OC(=O)CCC)[C@@H](OC(=O)CCC)[C@H]1OC(=O)CCC)n1cc(nn1)c1cccc(c1)S(=O)(=O)N	69.2	1.84011	1.86104	1.13756	1	0	1.973	1.808	0.156	0.413	0	1.67231
	2650	B0077	NS(=O)(=O)c1nnc(NS(=O)(=O)c2ccc(NC(=S)NCCC[NH]3CC[NH](CCCNC(=S)Nc4ccc(cc4)S(=O)(=O)Nc4nnc(s4)S(=O)(=O)N)CC3)cc2)s1	4.6	0.662758	3.12137	370.967	1	1	1.897	1.75	0.163	0.35	1	1.67294
	8	A0008	NS(=O)(=O)c1ccc(cc1)c1cn(c2ccccc12)S(=O)(=O)c1ccccc1	0.24	-0.619789	2.2834	468.415	1	0	1.746	1.705	0.165	0.243	0	1.67519
	34	A0034	NS(=O)(=O)c1nc2ccc(OCc3ccccc3)cc2s1	0.89	-0.05061	2.10317	4255.65	1	0	1.951	1.725	0.174	0.677	0	1.67605
	1225	A1225	OC[C@H]1O[C@@H](NS(=O)(=O)NO)C=C[C@H]1O	44	1.64345	2.11099	28.4482	1	0	1.952	1.72	0.162	0.507	0	1.67605
	1515	A1515	COC(=O)c1ccccc1NC(=O)Cn1ccc(=O)c(c1)S(=O)(=O)N	86.4	1.93651	2.17747	12.4426	1	0	1.936	1.698	0.168	0.569	0	1.67767
	1871	A1871	Cc1ccc(cc1)C(F)(F)S(=O)(=O)N	250	2.39794	2.62634	9.52485	1	0	1.436	1.738	0.188	0.58	0	1.67816
	97	A0097	C/C(=N\Nc1ccc(cc1)S(=O)(=O)N)/c1cc2cc(Cl)ccc2oc1=O	2.35	0.371068	2.21413	496.691	1	0	1.885	1.705	0.183	0.742	0	1.67902
	2218	A2218	CCCN(CCC)S(=O)(=O)c1ccc(cc1)C(=O)Nc1ccncc1	2037	3.30899	2.2928	30.7099	1	0	1.591	1.749	0.172	0.143	0	1.67954
	2835	B0276	NS(=O)(=O)c1nnc(NS(=O)(=O)c2ccc(N/C(=N\[C@H](O)[C@@H](O)c3ccc(cc3)N(=O)=O)/S)cc2)s1	18	1.25527	3.50012	178.834	1	1	1.625	1.691	0.164	0.434	0	1.67972
	1243	A1243	CC1=CC(=NS(=O)(=O)O1)OCC#N	47	1.6721	2.06865	23.7158	1	0	1.663	1.811	0.172	0.196	0	1.67992
	1337	A1337	NOS(=O)(=O)N[C@@H]1O[C@H](CO)[C@H](O)C=C1	61	1.78533	3.01958	69.1331	1	0	1.611	1.509	0.179	0.597	0	1.68001
	1716	A1716	NS(=O)(=O)c1cc(c(NC(=O)Nc2ccccc2)cc1Cl)S(=O)(=O)N	146	2.16435	2.30233	6.37498	1	0	1.491	1.826	0.185	0.111	1	1.68013
	256	A0256	S=c1oc2cc(OCc3cn(nn3)c3ccccc3)ccc2cc1	4	0.60206	3.71457	516.977	1	1	1.541	1.697	0.17	0.773	0	1.68109
	1406	A1406	Cc1ccc(cc1)C1=NN([C@H](C1)c1c(C)nn(c1Cl)c1ccc(cc1)S(=O)(=O)N)c1ccc(cc1)S(=O)(=O)N	70.7	1.84942	2.06615	11.719	1	0	1.604	1.851	0.174	0.261	0	1.68168
	2388	A2388	NCc1ccc2oc(=O)ccc2c1	8400	3.92428	2.29281	41.5736	1	0	1.813	1.697	0.188	0.729	0	1.68172
	1988	A1988	NS(=O)(=O)c1ccc(cc1)C(=O)NCc1cn(nn1)[C@@H]1OC[C@@H](O)[C@@H](O)[C@@H]1O	420	2.62325	2.07981	20.7162	1	0	1.884	1.759	0.182	0.722	0	1.68325
	2269	A2269	COc1ccc2c(cc(=O)oc2c1)C(=O)O	4100	3.61278	3.28542	9.06117	0	1	1.579	1.693	0.154	1.425	0	1.68342
	2228	A2228	Cc1cc(cc(=O)o1)C	2470	3.3927	2.02044	40.4473	1	0	1.807	1.78	0.167	0.276	0	1.68444
	1920	A1920	O=C1N(CC#N)S(=O)(=O)c2ccccc12	290	2.4624	2.2957	6.76989	1	0	1.898	1.674	0.158	0.452	0	1.68483
	3188	B0651	CC(C)C1=C[C@H](C=C(C(C)C)N1c1ccc(cc1)S(=O)(=O)N)c1ccccc1	160	2.20412	2.42503	10.0224	1	0	1.597	1.696	0.174	0.192	0	1.68552
	3107	B0557	NS(=O)(=O)c1ccc(cc1)n1nnc(CS(=O)(=O)[C@H]2O[C@H](CO)[C@@H](O)[C@H](O)[C@H]2O)c1I	89	1.94939	2.42671	24.4857	1	0	1.841	1.644	0.19	0.846	0	1.68554
	1558	A1558	COc1cc(/C=C/C(=O)OCCCCON(=O)=O)ccc1OC(=O)CCc1ccc(cc1)S(=O)(=O)N	93	1.96848	2.09402	6.37719	1	0	1.884	1.753	0.18	0.341	1	1.68587
	852	A0852	CC(C)(C)Nc1nc(Nc2ccc(cc2)S(=O)(=O)N)nc(NC(C)(C)C)n1	19.3	1.28556	2.27466	76.9398	1	0	1.716	1.759	0.193	0.808	0	1.6862
	670	A0670	NS(=O)(=O)c1nnc(NS(=O)(=O)c2ccc(cc2)C(=O)OCCCCON(=O)=O)s1	10	1	2.21366	121.366	0	0	1.699	1.379	0.179	0.106	0	1.68635
	3386	B0860	O=C(O)C(=O)[C@H]1C(=O)Nc2ccccc12	7680	3.88536	3.32621	14.3912	1	1	1.958	1.656	0.169	0.905	0	1.6869
	1159	A1159	CCCC(CCC)C(=O)N[C@@H]1CCc2cc(ccc12)S(=O)(=O)N	37.5	1.57403	2.92403	85.7669	1	0	1.54	1.549	0.19	0.545	0	1.68778
	2573	A2573	CCCn1c(S)nnc1c1ccc(cc1)S(=O)(=O)c1ccc(Br)cc1	772000	5.88762	2.06064	65.0004	1	0	1.918	1.743	0.16	0.394	0	1.68872
	434	A0434	Cn1ccc(=O)c(c1)S(=O)(=O)N	7.1	0.851258	2.14287	151.729	1	0	1.888	1.717	0.171	0.496	0	1.68893
	155	A0155	COc1ccc(C)cc1NC(=O)Nc1ccc(NS(=O)(=O)N)cc1	3.03	0.481443	3.2724	579.708	1	1	1.84	1.691	0.161	0.522	0	1.68912
	1229	A1229	Cc1nn(c(Cl)c1[C@H]1CC(=NN1c1ccc(cc1)S(=O)(=O)N)c1ccc(Br)cc1)c1ccc(cc1)S(=O)(=O)N	44.4	1.64738	2.18421	32.5869	1	0	1.881	1.705	0.165	0.42	0	1.69043
	2304	A2304	Cc1cc(c(cc1Cl)S(=O)(=O)CC(=O)O)S(=O)(=O)N	5440	3.7356	2.20607	40.9446	1	0	1.808	1.735	0.188	0.729	0	1.69096
	2250	A2250	COC1=CC(=O)OC1	3380	3.52892	2.14294	39.2749	1	0	1.65	1.782	0.171	0.151	0	1.69139
	538	A0538	NS(=O)(=O)c1ccc(Nc2nc(NCC(=O)O)nc(NCC(=O)O)n2)cc1	8.4	0.924279	2.14108	131.648	1	0	1.889	1.717	0.171	0.495	0	1.69315
	249	A0249	CC(C)COc1nonc1S(=O)(=O)N	3.9	0.591065	3.62336	513.023	1	1	1.549	1.771	0.167	0.602	1	1.69343
	3117	B0568	NS(=O)(=O)c1ccc(cc1)n1cc(c(C#N)c1NC(=S)Nc1ccc(Br)cc1)c1ccc(Br)cc1	91	1.95904	3.41631	74.3869	1	1	1.887	1.636	0.155	0.597	0	1.69444
	1961	A1961	CCNS(=O)(=O)c1ccc2C=CS(=O)(=O)c2c1	362	2.55871	2.77232	8.34843	1	0	1.736	1.555	0.169	0.532	0	1.69522
	2517	A2517	CCc1cc(CC)c(c(CC)c1)c1cc(n[nH]1)C(=O)O	50000	4.69897	1.99809	57.4781	1	0	1.933	1.761	0.169	0.52	0	1.69554
	1261	A1261	COc1ccc(cc1)c1nn(cc1c1nc2ccccc2[nH]1)c1ccccc1	48.7	1.68753	2.03465	20.5696	1	0	1.991	1.74	0.158	0.507	0	1.69624
	716	A0716	NS(=O)(=O)c1cnccc1NCC=C	12	1.07918	2.76345	156.069	1	0	1.639	1.583	0.169	0.38	0	1.69633
	2996	B0437	C[C@@]12CC[C@H]3[C@H](CC=C4C[C@H](CC[C@]34C)OS(=O)(=O)N)[C@@H]1CCC2=O	44	1.64345	2.05934	25.3058	1	0	1.889	1.75	0.175	0.548	0	1.69698
	2627	B0054	Cc1cccc(C[NH2]CCc2ccc(cc2)S(=O)(=O)N)c1O	3.7	0.568202	3.53532	522.194	1	1	1.586	1.771	0.184	0.748	1	1.69786
	2959	B0400	NS(=O)(=O)c1ccc(NC(=S)Nc2ccc(c(c2)C(=O)O)[C@H]2c3ccc(O)cc3Oc3cc(O)ccc23)c(Br)c1	35	1.54407	2.05335	32.9834	1	0	1.886	1.772	0.168	0.197	1	1.69863
	2987	B0428	O=C(O)c1ccc(cc1)N1C(=O)c2cc(Cl)c(Cl)cc2C1=O	42	1.62325	3.64988	124.85	1	1	1.541	1.72	0.158	0.592	0	1.69876
	3261	B0731	NS(=O)(=O)c1ccc(cc1)C(=O)NCc1cn(nn1)[C@@H]1OC[C@H](O)[C@H](O)[C@H]1O	420	2.62325	3.63078	38.4077	1	1	1.536	1.72	0.164	0.617	0	1.69941
	1628	A1628	CC(=O)OC[C@H]1O[C@H]([C@H](OC(=O)C)[C@@H](OC(=O)C)[C@H]1OC(=O)C)n1cc(nn1)c1ccc(cc1)S(=O)(=O)N	110	2.04139	2.12194	3.94568	1	0	1.583	1.851	0.179	0.39	0	1.69945
	846	A0846	Clc1ccc(CN2C(=O)c3ccccc3S2(=O)=O)cc1	19	1.27875	2.34795	83.6123	1	0	1.963	1.636	0.172	0.742	0	1.69977
	66	A0066	NS(=O)(=O)c1ccc(NC(=O)Cc2ccccc2Br)c(F)c1	1.6	0.20412	2.34655	1049.59	1	0	1.681	1.707	0.161	0.148	0	1.70036
	184	A0184	NS(=O)(=O)Nc1ccc(NC(=O)NCc2occc2)cc1	3.36	0.526339	2.91085	453.036	1	0	1.903	1.51	0.158	0.932	0	1.70214
	2417	A2417	COc1ccc(cc1)S(=O)(=O)N(CC(=O)NO)OCc1ccc(Cl)cc1	9300	3.96848	3.10768	21.6909	1	0	1.542	1.53	0.169	0.566	0	1.70238
	3237	B0703	COc1ccc(cc1S(=O)(=O)N)c1cnc(C)o1	276	2.44091	3.34908	37.2061	1	1	1.677	1.717	0.161	0.354	0	1.70246
	300	A0300	NS(=O)(=O)c1ccc(cc1)n1c(=O)c2cccc3cccc(c1=O)c23	4.9	0.690196	2.1717	214.649	1	0	1.839	1.735	0.186	0.717	0	1.70288
	790	A0790	NS(=O)(=O)c1ccc(NC(=O)Nc2cc(c(Cl)cc2Cl)S(=O)(=O)N)cc1	15.8	1.19866	2.33339	94.667	1	0	1.69	1.696	0.171	0.222	0	1.70434
	1416	A1416	NS(=O)(=O)c1ccc(cc1)n1cc(CS(=O)(=O)[C@@H]2O[C@H](CO)[C@@H](O[C@H]3O[C@H](CO)[C@@H](O)[C@H](O)[C@H]3O)[C@H](O)[C@H]2O)nn1	71.2	1.85248	1.86537	0.695662	1	0	1.991	1.808	0.171	0.679	0	1.70478
	1215	A1215	Cc1ccc(cc1S(=O)(=O)N)c1oc(nc1)C(=O)N1CCCC1	42.5	1.62839	1.8585	14.1314	1	0	1.922	1.816	0.167	0.451	0	1.7053
	2699	B0128	NS(=O)(=O)Oc1ccc(NC(=O)N2CCN(CC2)c2nccc(n2)c2cc3ccccc3o2)cc1	6.7	0.826075	2.81732	241.049	1	0	1.914	1.525	0.16	0.867	0	1.70574
	3030	B0473	NS(=O)(=O)c1ccc(CCNC(=O)C[N@]23CC(=O)O[Re]2(C=O)(C=O)(C=O)N2CCCC[C@@H]2C3)cc1	58	1.76343	2.06281	16.977	1	0	1.867	1.75	0.161	0.301	0	1.70771
	11	A0011	COc1ccc(CC(=O)Nc2nnc(s2)S(=O)(=O)N)cc1	0.31	-0.508638	2.79076	648.673	1	0	1.627	1.613	0.156	0.39	0	1.70783
	839	A0839	NS(=O)(=O)c1ccc(cc1)N1C(=O)/C(=C/c2coc3ccccc3c2=O)/N=C1c1ccc(Cl)cc1	18.39	1.26458	3.39153	168.194	1	1	1.699	1.691	0.164	0.412	0	1.70821
	561	A0561	NS(=O)(=O)c1cccc(c1)c1cn(nn1)c1ccc2C(=O)NS(=O)(=O)c2c1	8.6	0.934498	3.23423	246.093	0	1	1.78	1.703	0.157	1.995	0	1.7083
	1901	A1901	NS(=O)(=O)c1ccc(cc1)n1c(nc2ccc(Br)cc2c1=O)S	275	2.43933	1.92647	21.0245	1	0	1.999	1.776	0.156	0.46	0	1.70845
	191	A0191	CN(C)c1ccc(/C=C(\C#N)/C(=O)Nc2ccc(cc2)S(=O)(=O)N)cc1	3.4	0.531479	2.23616	320.742	1	0	1.907	1.707	0.189	0.947	0	1.70859
	856	A0856	NS(=O)(=O)c1ccc(cc1)n1cc(/C=N\Nc2nc(cs2)c2cc3ccccc3oc2=O)c(n1)c1ccccc1	19.73	1.29513	2.26907	75.2002	1	0	1.88	1.673	0.174	0.553	0	1.70932
	1533	A1533	Cc1cccc(c1)c1cn(nn1)c1ccc2C(=O)NS(=O)(=O)c2c1	89.7	1.95279	2.19819	12.5667	1	0	1.593	1.782	0.175	0.16	0	1.7109
	850	A0850	NS(=O)(=O)c1nnc(NS(=O)(=O)c2ccc(N/C(=N/CCN3CCOCC3)/S)cc2)s1	19	1.27875	2.10903	64.9283	1	0	1.935	1.72	0.162	0.453	0	1.71119
	1369	A1369	NS(=O)(=O)Nc1ccc(cc1)S(=O)(=O)NCCc1ccc(cc1)S(=O)(=O)N	65	1.81291	2.41975	33.4728	1	0	1.447	1.788	0.172	0.211	0	1.71184
	2638	B0065	OCCN(CCO)C(=S)S	4.3	0.633468	2.38312	276.201	1	0	1.728	1.674	0.165	0.242	0	1.71236
	2600	B0027	Nc1ncnc2n(CC(=O)Nc3nc4ccc(cc4s3)S(=O)(=O)N)ncc12	2.8	0.447158	1.95849	337.986	1	0	1.968	1.767	0.166	0.527	0	1.71265
	1918	A1918	NS(=O)(=O)c1ccc(CNS(=O)(=O)c2ccc(F)cc2)cc1	290	2.4624	2.16317	12.1518	1	0	1.763	1.735	0.174	0.313	0	1.71278
	164	A0164	Nc1c(cnn2cnc3c(c2n1)c(cn3c1ccc(cc1)S(=O)(=O)N)c1ccc(Br)cc1)C#N	3.1	0.491362	3.0777	526.362	1	0	1.935	1.459	0.162	1.171	0	1.71617
	2716	B0148	NS(=O)(=O)c1ccc(CCNC(=O)C[NH](CC[NH](CC[NH](CC(=O)O)CC(=O)NCCc2ccc(cc2)S(=O)(=O)N)CC(=O)O)CC(=O)O)cc1	7.5	0.875061	2.52788	188.881	1	0	1.714	1.623	0.174	0.366	0	1.71669
	3050	B0495	NS(=O)(=O)c1ccc(cc1)n1nnc(CS(=O)(=O)[C@@H]2O[C@@H](CO)[C@H](O[C@H]3O[C@@H](CO)[C@@H](O)[C@H](O)[C@H]3O)[C@@H](O)[C@H]2O)c1I	68	1.83251	2.05877	12.3473	1	0	1.869	1.75	0.161	0.298	0	1.71698
	1790	A1790	C[C@@H]1O[C@@H](Oc2ccc3c(cc(=O)oc3c2)C)[C@H](O)[C@H](O)[C@H]1O	201	2.3032	3.44912	49.7537	1	1	1.689	1.735	0.18	0.964	0	1.7184
	1872	A1872	NS(=O)(=O)c1ccc(CC/N=C\c2cccc(Br)c2O)cc1	251	2.39967	2.20091	8.28289	1	0	1.999	1.682	0.159	0.596	0	1.72095
	2867	B0308	CSc1ccc(/C=N\CCc2ccc(cc2)S(=O)(=O)N)cc1	24	1.38021	2.6307	90.6014	1	0	1.903	1.574	0.159	0.676	0	1.7215
	726	A0726	COC(=O)c1cn(nc1c1ccc(C)cc1)c1ccc(cc1)S(=O)(=O)N	12.4	1.09342	2.1341	95.1761	1	0	1.746	1.75	0.175	0.294	0	1.72281
	2647	B0074	COc1ccc(cc1S(=O)(=O)N)c1cnc(o1)C(=O)N1CCOCC1	4.5	0.653213	2.21559	239.183	0	0	1.977	1.699	0.138	2.092	0	1.72321
	1013	A1013	NS(=O)(=O)c1ccc(cc1)n1nc(CO)cc1c1ccc(cc1)C#N	27	1.43136	2.65852	85.7333	1	0	2.002	1.548	0.162	0.927	0	1.72341
	1318	A1318	OCc1cn(nn1)c1ccc2OS(=O)(=O)C=Cc2c1	58	1.76343	2.19752	24.6162	1	0	1.945	1.705	0.174	0.406	1	1.725
	342	A0342	NS(=O)(=O)c1ccc(Nc2nc(Nc3ccc(F)cc3)cs2)cc1	5.6	0.748188	2.05689	174.916	1	0	1.8	1.763	0.169	0.271	0	1.72568
	609	A0609	NS(=O)(=O)c1ccc(cc1)N1C(=O)c2c(Br)c(Br)c(Br)c(Br)c2C1=O	9.1	0.959041	2.88153	200.46	1	0	1.736	1.555	0.156	0.595	0	1.72607
	2767	B0205	NS(=O)(=O)c1ccc(cc1)n1cc(CS(=O)(=O)[C@@H]2O[C@@H](CO)[C@H](O)[C@@H](O)[C@@H]2O)nn1	9.5	0.977724	2.17755	122.716	1	0	1.894	1.72	0.174	0.294	1	1.72679
	3273	B0746	CC(=O)OC[C@H]1O[C@H](OC(=O)C)[C@H](OC(=O)C)[C@@H](OC(=O)C)[C@@H]1O[C@H]1O[C@H](COS(=O)(=O)N)[C@@H](OC(=O)C)[C@H](OC(=O)C)[C@H]1OC(=O)C	631	2.80003	2.70481	3.40083	1	0	1.751	1.561	0.174	0.528	0	1.72689
	313	A0313	CC(=O)OC[C@H]1O[C@@H]([C@@H](OC(=O)C)[C@@H](OC(=O)C)[C@@H]1OC(=O)C)n1cc(nn1)c1ccc(cc1)S(=O)(=O)N	5	0.69897	3.0653	338.545	1	1	1.889	1.75	0.161	0.529	0	1.72815
	383	A0383	Nc1c(C#N)c(cn1c1ccc(cc1)S(=O)(=O)N)c1ccc(Br)cc1	6.3	0.799341	2.445	205.877	1	0	1.617	1.676	0.175	0.2	0	1.72912
	1253	A1253	NS(=O)(=O)c1ccc(cc1)/N=C/c1cc(Cl)ccc1O	47.9	1.68034	2.00289	19.1958	1	0	2.046	1.741	0.169	0.753	0	1.72941
	1239	A1239	Nc1ccc(cc1Cl)S(=O)(=O)Nc1nnc(s1)S(=O)(=O)N	46	1.66276	3.12098	87.6991	1	0	1.542	1.53	0.167	0.568	0	1.73001
	483	A0483	NS(=O)(=O)c1cnccc1Sc1nnns1	7.7	0.886491	3.37432	280.638	1	1	1.665	1.721	0.173	0.559	0	1.73008
	940	A0940	Cc1nn(C)c2nnc(Nc3ccc(cc3)S(=O)(=O)NCCN)nc12	23.7	1.37475	1.84563	34.2519	1	0	1.995	1.825	0.177	0.468	1	1.73056
	717	A0717	Nc1c(F)cc(cc1Cl)S(=O)(=O)N	12	1.07918	1.8672	73.0204	1	0	2.023	1.791	0.156	0.481	0	1.73075
	1195	A1195	NS(=O)(=O)NCCn1ccnc1N(=O)=O	41	1.61278	1.83634	13.8617	1	0	1.855	1.888	0.179	0.758	0	1.73081
	156	A0156	COc1ccc(C)cc1NC(=O)Nc1ccc(OS(=O)(=O)N)cc1	3.08	0.488551	2.99701	513.448	1	1	1.732	1.846	0.161	0.438	0	1.73159
	2420	A2420	CCOC(=O)c1cc2ccc(OC)cc2oc1=O	9400	3.97313	3.71033	6.61442	1	1	1.599	1.761	0.159	1.129	0	1.73505
	3112	B0562	C[C@@H]1CCN(CC1)N(CCCC(=O)Nc1ccc(cc1)S(=O)(=O)N)N1CC[C@H](C)CC1	90	1.95424	2.22253	13.7283	1	0	1.939	1.678	0.165	0.528	0	1.73655
	254	A0254	CSc1nn(CC(=O)Nc2nc3ccc(cc3s2)S(=O)(=O)N)c(NC(=S)Nc2ccccc2)c1C#N	3.9	0.591065	2.53231	328.432	0	0	1.718	1.352	0.16	0.457	0	1.73885
	3419	B0893	COc1ccc(cc1F)c1ccc(O)c(CN=O)c1	10190	4.00817	3.01842	24.6933	1	0	1.702	1.517	0.161	0.659	0	1.73891
	1540	A1540	C[C@H]1CCN(CC1)N(CCCC(=O)Nc1ccc(cc1)S(=O)(=O)N)N1CC[C@H](C)CC1	90	1.95424	2.2376	14.4995	1	0	1.935	1.673	0.166	0.536	0	1.73925
	3167	B0630	C[NH]1CC[NH](CCNC(=O)c2cc(c3ccc4ccccc4c3)n(c2C)c2ccc(cc2)S(=O)(=O)N)CC1	126	2.10037	2.35666	12.2023	0	0	1.832	1.673	0.144	1.919	0	1.73927
	1505	A1505	CC(=O)N[C@@H]1[C@@H](O)[C@H](O)[C@@H](CO)O[C@H]1n1cc(nn1)c1ccc(cc1)S(=O)(=O)N	85	1.92942	2.16304	12.1084	1	0	1.973	1.698	0.157	0.496	0	1.73958
	580	A0580	NS(=O)(=O)c1nnc(NC(=O)CCC(=O)N[C@@H](CCCCNC(=O)CCCc2ccc(I)cc2)C(=O)O)s1	8.8	0.944483	2.14268	126.863	1	0	1.943	1.707	0.177	0.684	0	1.74066
	2962	B0403	NS(=O)(=O)c1ccc(cc1)/N=C\c1cc(Cl)cc(Cl)c1O	36	1.5563	2.91451	87.2717	1	1	1.793	1.837	0.153	0.278	0	1.74172
	932	A0932	NS(=O)(=O)c1ccc(cc1)n1cc(/C=N\Nc2nc(cs2)c2cc3cc(Br)ccc3oc2=O)c(n1)c1ccc(Cl)cc1	23.14	1.36436	2.67782	96.2691	1	0	1.883	1.546	0.171	0.733	0	1.74316
	565	A0565	CCB(CC)OC(=O)[C@@H](N)CCCCNC(=S)Nc1ccc(cc1)S(=O)(=O)Nc1nnc(s1)S(=O)(=O)N	8.6	0.934498	2.66939	185.649	1	0	1.913	1.571	0.154	0.706	0	1.74326
	1599	A1599	CC(=O)N[C@@H]1[C@@H](OC(=O)C)[C@H](OC(=O)C)[C@@H](COC(=O)C)O[C@H]1n1cc(nn1)c1ccc(cc1)S(=O)(=O)N	101	2.00432	2.51186	25.3223	1	0	2.001	1.596	0.155	0.766	0	1.74358
	1757	A1757	COc1cc(/C=C/C(=O)OCCCCON(=O)=O)ccc1OC(=O)c1cccc(c1)S(=O)(=O)Nc1nnc(s1)S(=O)(=O)N	177	2.24797	2.11338	5.98739	1	0	1.9	1.72	0.165	0.401	0	1.74404
	190	A0190	NS(=O)(=O)c1ccc(NC(=O)CCCNc2nc(=O)n(O)cc2)cc1	3.4	0.531479	2.52125	374.384	1	0	1.934	1.582	0.18	0.855	0	1.74418
	425	A0425	NS(=O)(=O)c1ccc(NC(=O)Nc2ccc3CCCc3c2)cc1	7	0.845098	2.07499	145.532	1	0	1.941	1.753	0.165	0.262	1	1.74449
	319	A0319	NS(=O)(=O)c1ccc(NC(=O)CC#N)cc1	5.2	0.716003	2.083	190.92	1	0	1.911	1.728	0.169	0.464	0	1.74466
	2509	A2509	Nc1cccc(c1)S(=O)(=O)NN(=O)=O	50000	4.69897	2.88557	38.5915	1	0	1.556	1.549	0.186	0.453	0	1.74497
	2576	B0003	NS(=O)(=O)c1ccc(NC(=O)/C(=C\c2ccc(O)c(O)c2)/C#N)cc1	0.65	-0.187087	2.08518	1214.55	1	0	1.941	1.725	0.16	0.418	0	1.74521
	696	A0696	NS(=O)(=O)c1ccc(OCc2nonc2C#N)cc1	10.8	1.03342	2.37863	130.17	1	0	1.62	1.696	0.175	0.171	0	1.74523
	2624	B0051	COc1ccc2NC(=O)/C(=N/NC(=O)c3cnn(c3N)c3ccc(cc3)S(=O)(=O)N)/c2c1	3.5	0.544068	2.28151	319.343	1	0	1.907	1.674	0.156	0.42	0	1.74552
	2493	A2493	COc1cc(/C=N/NC(=O)Nc2n[nH]c(=S)s2)ccc1O	26000	4.41497	3.03507	31.2551	1	0	1.837	1.485	0.16	0.904	0	1.74627
	51	A0051	NS(=O)(=O)c1ccc(NC(=O)Cc2ccc(Cl)cc2)c(Br)c1	1.2	0.0791812	2.14025	2602.98	1	0	1.783	1.734	0.171	0.275	0	1.74682
	129	A0129	Cc1oc(nn1)c1cc(c(Cl)cc1Cl)S(=O)(=O)N	2.8	0.447158	2.25417	404.111	1	0	1.887	1.673	0.171	0.5	0	1.74731
	1183	A1183	NS(=O)(=O)c1ccc(NC(=O)N2CCN(Cc3ccc(Cl)cc3)CC2)cc1	39.6	1.5977	2.41589	51.2106	1	0	1.647	1.673	0.179	0.262	0	1.7485
	2617	B0044	NS(=O)(=O)c1ccc(NC(=O)CCCNc2ccn(O)c(=O)n2)cc1	3.4	0.531479	2.33623	339.572	1	0	1.898	1.644	0.173	0.583	0	1.74865
	2995	B0436	NS(=O)(=O)c1ccc(cc1)n1c(S)nc2c(Cl)cccc2c1=O	44	1.64345	1.97705	20.2986	1	0	1.931	1.762	0.165	0.419	0	1.74894
	433	A0433	CC1(C)CC(CC(C)(C)N1O)NC(=S)Nc1ccc(cc1)S(=O)(=O)NCc1ccc(cc1)S(=O)(=O)N	7	0.845098	3.45642	308.997	1	1	1.682	1.692	0.179	0.714	0	1.74981
	228	A0228	NS(=O)(=O)Oc1ccc(NC(=O)Nc2c(F)cc(F)cc2Br)cc1	3.68	0.565848	3.40093	501.032	1	1	1.667	1.697	0.17	0.453	0	1.7508
	2165	A2165	CCCCOS(=O)(=O)N	1000	3	3.25092	8.36384	1	0	1.649	1.436	0.179	0.822	0	1.75147
	3001	B0442	Cc1nn(c(Cl)c1[C@@H]1CC(=NN1c1ccc(cc1)S(=O)(=O)N)c1ccc(F)cc1)c1ccc(cc1)S(=O)(=O)N	45	1.65321	2.12835	28.7402	1	0	1.885	1.734	0.177	0.276	1	1.75272
	1971	A1971	NS(=O)(=O)OCCC=C	386	2.58659	2.02302	21.7882	1	0	1.946	1.761	0.179	0.396	1	1.75366
	69	A0069	NS(=O)(=O)c1ccc(CNc2nc(Cl)nc(NCC(=O)O)n2)cc1	1.7	0.230449	2.11118	816.116	1	0	1.91	1.717	0.168	0.45	0	1.75664
	2398	A2398	COC(=O)c1cc2cc(CO)ccc2oc1=O	8700	3.93952	2.8739	27.0496	1	0	1.734	1.554	0.156	0.567	0	1.75798
	2668	B0095	CC(=O)OC[C@H]1O[C@H](NS(=O)(=O)N)[C@H](OC(=O)C)[C@H](OC(=O)C)[C@H]1OC(=O)C	5	0.69897	3.05436	336.981	1	1	1.889	1.75	0.161	0.505	0	1.75806
	3441	B0917	C/C(=N\NC(=O)Nc1nnc(S)s1)/c1ccc(C)cc1	148900	5.17289	2.73132	47.1994	1	0	1.815	1.571	0.155	0.569	0	1.75911
	1391	A1391	CN1CCN(CC1)C(=O)c1cc(c2ccc(cc2)c2ccccc2)n(c1C)c1ccc(cc1)S(=O)(=O)N	68	1.83251	1.93384	5.52957	1	0	2.007	1.767	0.156	0.451	0	1.75912
	1218	A1218	NS(=O)(=O)c1ccc(cc1)N1CCCCS1(=O)=O	43	1.63347	2.26863	38.884	1	0	1.786	1.691	0.165	0.252	0	1.76078
	2803	B0244	C[C@H]1C=C(C)N(CCc2ccc(cc2)S(=O)(=O)N)C(=C1)C	14	1.14613	3.36283	193.408	1	1	1.929	1.636	0.156	0.616	0	1.76128
	1566	A1566	CC(=O)OC[C@H]1O[C@H]([C@H](OC(=O)C)[C@@H](OC(=O)C)[C@@H]1OC(=O)C)S(=O)(=O)NCCc1ccc(cc1)S(=O)(=O)N	95	1.97772	2.18321	10.3899	1	0	1.902	1.693	0.171	0.496	0	1.76164
	808	A0808	CN(C)c1nc(N)nc(Cn2ccc(=O)c(c2)S(=O)(=O)N)n1	16.5	1.21748	1.99672	64.0034	1	0	1.806	1.78	0.167	0.221	0	1.76264
	3245	B0712	NS(=O)(=O)c1ccc(cc1)n1cc(c2ccc(Br)cc2)c2c1ncn1[nH]c(=O)c(=O)nc21	325	2.51188	2.8973	15.3437	1	0	1.705	1.544	0.16	0.534	0	1.76435
	1365	A1365	NS(=O)(=O)c1ccc(NC(=O)CCS)cc1	65	1.81291	2.13049	17.5174	1	0	1.764	1.909	0.181	1.278	0	1.76436
	1435	A1435	NS(=O)(=O)c1ccc(cc1)n1cc(c2nc3ccccc3[nH]2)c(n1)c1ccc(F)cc1	74.7	1.87332	1.95041	4.11534	1	0	1.748	1.837	0.18	0.434	0	1.7649
	904	A0904	CC1(C)CC(CC(C)(C)N1O)NC(=S)Nc1ccc(cc1F)S(=O)(=O)N	22	1.34242	2.32298	73.044	1	0	1.656	1.705	0.184	0.325	0	1.76659
	1007	A1007	CN1N[C@H](S[C@H]1NC(=O)C)S(=O)(=O)N	27	1.43136	2.31424	61.6808	1	0	1.871	1.661	0.162	0.398	0	1.76672
	1612	A1612	NS(=O)(=O)c1ccc(cc1)N=[N]=N	105	2.02119	2.37733	17.6202	1	0	1.902	1.674	0.161	0.331	1	1.76725
	2357	A2357	Fc1ccc(/C=N/NC(=O)Nc2n[nH]c(=S)s2)cc1	7530	3.87679	2.81897	27.2861	1	0	1.641	1.571	0.164	0.375	0	1.76748
	1069	A1069	Cc1cc(c(SCc2cccc3ccccc23)cc1Cl)S(=O)(=O)NC(=N)NNc1ccc(cc1)S(=O)(=O)N	30	1.47712	3.3084	123.976	1	1	1.729	1.723	0.176	0.653	0	1.76796
	1300	A1300	COc1ccc2c(SCc3ccc(NCC(=O)O)cc23)c1	54.1	1.7332	2.13178	22.9972	1	0	1.632	1.788	0.179	0.215	0	1.76801
	3435	B0911	Cc1ccc(cc1)n1c(n[nH]c1=S)c1ccc(cc1)S(=O)(=O)c1ccc(Br)cc1	60400	4.78104	2.52186	47.2529	1	0	1.815	1.601	0.17	0.475	0	1.76861
	102	A0102	CC(C)(C)c1ccc2C(=O)N(C(=O)c2c1)c1ccc(cc1)S(=O)(=O)N	2.4	0.380211	2.75116	623.588	1	0	1.652	1.613	0.154	0.349	0	1.77251
	1085	A1085	CCOc1ccc(cc1c1nnc2c(n1)c(C)nn2C)S(=O)(=O)NC(C)(C)CO	31.3	1.49554	2.17322	45.3128	1	0	1.646	1.763	0.179	0.212	0	1.77294
	1212	A1212	COC(=O)c1ccc(cc1)C(=O)c1ccc(cc1)c1ccc(cc1)S(=O)(=O)N	42.3	1.62634	3.53794	117.54	1	1	1.541	1.72	0.171	0.523	0	1.77374
	1672	A1672	CCCNc1nc(NCCC)nc(NCCc2ccc(cc2)S(=O)(=O)N)n1	125	2.09691	2.36373	12.7245	0	0	1.574	1.361	0.181	0	0	1.77411
	791	A0791	NS(=O)(=O)c1ccc(CCN2C(=O)c3c(Br)c(Br)c(Br)c(Br)c3C2=O)cc1	15.9	1.2014	2.11604	76.1312	1	0	1.893	1.72	0.161	0.332	0	1.77505
	3002	B0443	CCCCC1=C[C@H](C=C(c2ccccc2)N1c1ccc(cc1)S(=O)(=O)Nc1nnc(s1)S(=O)(=O)N)c1ccccc1	45	1.65321	2.16909	31.2046	1	0	1.917	1.697	0.177	0.612	0	1.77507
	189	A0189	CCCCC(=O)N[C@H]1Cc2ccc(cc2C1)S(=O)(=O)N	3.4	0.531479	2.56281	382.204	1	0	1.915	1.571	0.171	0.709	0	1.77516
	1440	A1440	CN1CCN(Cc2ccc(cc2)C(=O)Nc2ccc(C)c(Nc3nccc(n3)c3cccnc3)c2)CC1	75.7	1.8791	1.93901	3.18871	1	0	1.997	1.767	0.171	0.637	0	1.7755
	2779	B0220	CC1(C)OB(OC1(C)C)c1ccc(NC(=S)Nc2ccc(cc2F)S(=O)(=O)N)cc1	10.1	1.00432	3.08636	207.308	1	1	1.891	1.75	0.167	0.31	1	1.77563
	2016	A2016	CC(=O)OC[C@H]1O[C@H]([C@H](OC(=O)C)[C@@H](OC(=O)C)[C@@H]1OC(=O)C)n1cc(nn1)c1cccc(c1)S(=O)(=O)N	480	2.68124	2.59031	3.3913	1	0	1.894	1.571	0.166	0.64	0	1.77661
	96	A0096	NS(=O)(=O)c1ccc(cc1)n1cc(/C=N\Nc2nc(cs2)c2cc3ccccc3oc2=O)c(n1)c1ccc(Cl)cc1	2.32	0.365488	2.25629	517.335	1	0	1.602	1.763	0.188	0.388	0	1.77701
	1990	A1990	CC(C)CC(=O)OC[C@H]1O[C@H]([C@H](OC(=O)CC(C)C)[C@@H](OC(=O)CC(C)C)[C@@H]1OC(=O)CC(C)C)n1cc(nn1)c1ccc(cc1)S(=O)(=O)N	426	2.62941	2.41745	8.06101	1	0	1.877	1.619	0.173	0.565	0	1.77703
	780	A0780	NS(=O)(=O)c1cc(c(Cl)cc1Cl)c1oc(Nc2ccc(Cl)cc2)nn1	15.1	1.17898	2.35063	99.3784	1	0	1.798	1.657	0.169	0.338	0	1.77761
	1138	A1138	CC1(C)CC(CC(C)(C)N1O)NC(=S)NCc1ccc(cc1)S(=O)(=O)N	35	1.54407	1.99533	29.2258	1	0	1.947	1.772	0.168	0.248	1	1.77767
	787	A0787	NS(=O)(=O)c1ccc(CCNCc2cc(Cl)ccc2O)cc1	15.6	1.19312	1.77021	48.3674	1	0	2	1.847	0.174	0.395	1	1.778
	1854	A1854	Cc1cc(=O)oc2cc(CS(=O)(=O)N)ccc12	240	2.38021	2.82902	18.8559	1	0	2.013	1.486	0.174	1.162	0	1.77814
	592	A0592	CO[C@H]1O[C@H](COS(=O)(=O)N)[C@@H](O)[C@H](O)[C@H]1O	9	0.954243	2.31406	142.502	1	0	1.855	1.661	0.164	0.378	0	1.77821
	863	A0863	NS(=O)(=O)c1nnc(NS(=O)(=O)c2ccc(N/C(=N/Nc3c(F)c(F)c(F)c(F)c3F)/S)cc2)s1	20	1.30103	2.09676	61.1612	1	0	1.832	1.735	0.169	0.301	0	1.77862
	2537	A2537	Oc1cc(F)ccc1F	68700	4.83696	2.14913	55.5686	0	0	1.157	1.571	0.222	0	0	1.77977
	1529	A1529	CCB(CC)OC(=O)[C@@H](N)CCCCNC(=S)Nc1ccc(cc1F)S(=O)(=O)N	89	1.94939	2.78107	42.6638	1	0	1.954	1.508	0.169	0.935	0	1.78015
	1759	A1759	NS(=O)(=O)c1ccc(cc1)C(=O)OCc1cn(nn1)[C@@H]1O[C@H](CO)[C@@H](O)[C@H](O)[C@H]1O	183	2.26245	3.04793	34.718	1	0	1.683	1.525	0.157	0.657	0	1.78029
	602	A0602	CCB(CC)OC(=O)[C@@H](N)CCCCNC(=S)Nc1ccc(cc1)S(=O)(=O)NCCc1ccc(cc1)S(=O)(=O)N	9	0.954243	1.96021	105.42	1	0	1.89	1.803	0.183	0.728	0	1.78029
	1036	A1036	CCOc1ccc(cc1c1nnc2c(n1)c(C)nn2C)S(=O)(=O)N1CCCCC1	28.1	1.44871	3.23717	123.453	1	1	1.897	1.679	0.16	0.533	0	1.78054
	1970	A1970	Fc1cccc(CN2C(=O)c3ccccc3S2(=O)=O)c1	380	2.57978	2.8877	11.9357	1	0	1.547	1.561	0.174	0.333	0	1.78066
	916	A0916	Fc1ccc(cc1)C(=O)CN1C(=O)c2ccccc2S1(=O)=O	23	1.36173	2.0091	47.5404	1	0	1.747	1.79	0.171	0.184	0	1.78137
	3081	B0527	Cc1ccccc1c1c([nH]c2ccc(cc12)S(=O)(=O)N)C(=O)NN	79	1.89763	2.50394	31.9508	0	1	2.052	1.906	0.146	2.133	0	1.78249
	1553	A1553	COc1ccc(CCNS(=O)(=O)N)cc1OC	92	1.96379	2.78396	41.7649	1	0	1.736	1.555	0.163	0.476	0	1.78298
	2006	A2006	NS(=O)(=O)c1ccc(cc1)n1cc(c2ccc(Br)cc2)c(C#N)c1NC(=S)Nc1ccc(I)cc1	460	2.66276	2.06925	22.2892	1	0	1.888	1.734	0.164	0.331	0	1.78348
	1155	A1155	NS(=O)(=O)c1ccc(cc1)n1cc([nH]c1=S)c1ccc(F)cc1	37	1.5682	2.09847	33.8135	1	0	1.903	1.72	0.17	0.445	0	1.78395
	2468	A2468	Oc1ccc(CCNC(=O)c2cc3cc(O)c(O)cc3[nH]2)cc1O	15100	4.17898	2.77622	33.567	1	0	1.581	1.571	0.183	0.364	0	1.78482
	1311	A1311	CCCOc1ccc2ccc(=O)oc2c1C(=O)C	56.7	1.75358	2.68146	52.9135	1	0	1.628	1.592	0.175	0.298	0	1.78514
	1107	A1107	Cc1nn(c(Cl)c1[C@H]1CC(=NN1c1ccc(cc1)S(=O)(=O)N)c1ccc(Cl)cc1)c1ccc(cc1)S(=O)(=O)N	32.9	1.5172	2.12846	40.2888	1	0	1.637	1.832	0.188	0.582	0	1.78539
	2445	A2445	NS(=O)(=O)c1cccc(c1)N1C(=O)c2ccc(cc2C1=O)N(=O)=O	10000	4	2.96895	25.7763	1	1	1.699	1.873	0.16	0.412	0	1.78718
	2033	A2033	Cc1ccc(C)c(c1)N1CCN(CC1)c1ccncc1S(=O)(=O)N	548	2.73878	2.71563	0.845387	1	0	1.889	1.54	0.164	0.706	0	1.78729
	2171	A2171	O=S(=O)(NCc1ccccc1)c1ccc2C=CS(=O)(=O)c2c1	1000	3	2.30555	23.1484	1	0	1.919	1.648	0.177	0.653	0	1.78736
	1527	A1527	Cc1cc(c(SCc2cc(=O)[nH]c3ccccc23)cc1Cl)S(=O)(=O)NC(=N)Nc1cccc(c1)S(=O)(=O)N	89	1.94939	1.85015	5.09075	1	0	1.844	1.825	0.165	0.226	0	1.78772
	500	A0500	Cc1nonc1S(=O)(=O)N	7.9	0.897627	2.64011	194.121	1	0	1.883	1.564	0.162	0.625	0	1.78799
	350	A0350	CC(C)(C)OC(=O)NCCCOc1ccc(cc1)S(=O)(=O)N	5.8	0.763428	2.21258	189.822	1	0	1.893	1.682	0.173	0.502	0	1.78885
	144	A0144	CCNc1nc(NCC)nc(NCCc2ccc(cc2)S(=O)(=O)N)n1	2.9	0.462398	2.84777	515.871	1	0	1.955	1.486	0.173	1.02	0	1.78927
	3327	B0801	C#N	4000	3.60206	2.84196	21.1017	1	0	1.887	1.51	0.163	0.802	0	1.78959
	1041	A1041	O=S1(=O)Oc2ccc(cc2C=C1)n1cc(nn1)c1ccccc1	29	1.4624	2.33925	59.9601	1	0	1.963	1.636	0.162	0.587	0	1.79012
	2005	A2005	Cc1ccc(cc1)S(=O)(=O)N	460	2.66276	3.01951	13.3977	1	0	1.791	1.531	0.149	0.834	0	1.79079
	1112	A1112	O=C(Nc1ccc2OS(=O)(=O)C=Cc2c1)c1occc1	33	1.51851	1.84136	21.2606	1	0	1.939	1.808	0.157	0.284	0	1.79086
	2019	A2019	NS(=O)(=O)c1ccc(NC(=O)N2CCN(CC2)c2ccccn2)cc1	487	2.68753	2.889	7.49668	1	0	1.499	1.561	0.19	0.413	0	1.79114
	723	A0723	NCc1cn(nn1)c1ccc(cc1)S(=O)(=O)N	12.1	1.08279	2.10116	94.0509	1	0	1.91	1.717	0.168	0.428	0	1.79194
	1645	A1645	NS(=O)(=O)c1ccc2nc(sc2c1)n1cc(/C=N/O)c(n1)c1ccccc1	114	2.0569	2.30027	11.8318	1	0	1.477	1.826	0.183	0.391	0	1.79269
	3252	B0722	Cc1ncc(n1CCOc1ccc2c(C)cc(=O)oc2c1)N(=O)=O	370	2.5682	2.89833	12.8545	1	0	1.648	1.528	0.173	0.46	0	1.79278
	3445	B0921	Cc1cccc(c1)n1c(n[nH]c1=S)c1ccc(cc1)S(=O)(=O)c1ccc(Br)cc1	320000	5.50515	2.28883	58.4239	1	0	1.816	1.673	0.182	0.518	0	1.79434
	2676	B0103	NS(=O)(=O)c1ccc(cc1)/N=N/c1ccc(NCS(=O)(=O)O)cc1	5.4	0.732394	2.21886	202.96	1	0	1.877	1.682	0.173	0.469	0	1.79464
	299	A0299	NS(=O)(=O)c1ccc(cc1)/N=C/1\C(=O)Nc2ccc(cc12)N(=O)=O	4.9	0.690196	2.36483	242.631	1	0	1.548	1.724	0.183	0.19	0	1.79481
	216	A0216	CC1=Nn2cnc3c(c2=N[C@@H](C1)c1ccccc1)c(cn3c1ccc(cc1)S(=O)(=O)N)c1ccc(Br)cc1	3.6	0.556303	2.37198	326.384	1	0	1.871	1.644	0.189	0.8	0	1.795
	1263	A1263	NS(=O)(=O)c1ccc(cc1)n1cc(CO)c(n1)c1ccc2ccccc2c1	49	1.6902	2.06842	22.3772	1	0	1.911	1.728	0.169	0.432	0	1.79539
	125	A0125	CCOC(=O)c1nc2c3c(cn(c4ccc(cc4)S(=O)(=O)N)c3ncn2n1)c1ccc(Br)cc1	2.7	0.431364	2.53531	487.743	1	0	1.96	1.572	0.17	0.772	0	1.7955
	2334	A2334	OC(=O)/C(=C/C(=O)c1ccccc1)/O	6790	3.83187	2.82652	26.2366	1	0	1.678	1.529	0.184	0.545	0	1.79573
	1123	A1123	NS(=O)(=O)Oc1ccc2c3c(CCCCC3)c(=O)oc2c1	34	1.53148	1.81864	18.7507	1	0	1.921	1.819	0.164	0.336	0	1.79597
	3325	B0799	CC(=O)OC[C@H]1O[C@@H]([C@@H](OC(=O)C)[C@H](OC(=O)C)[C@H]1OC(=O)C)S(=O)(=O)N	3910	3.59218	2.23253	37.8502	1	0	1.772	1.707	0.185	0.49	0	1.79605
	775	A0775	CCCCCCCCCCCCCCOS(=O)(=O)N	15	1.17609	2.03959	73.4212	1	0	1.857	1.75	0.163	0.248	0	1.7961
	1815	A1815	CC(=O)OC[C@H]1O[C@H]([C@H](OC(=O)C)[C@@H](OC(=O)C)[C@@H]1OC(=O)C)S(=O)(=O)NCCCOS(=O)(=O)N	215	2.33244	2.53431	8.65478	1	0	1.976	1.595	0.152	0.696	0	1.79615
	138	A0138	NS(=O)(=O)c1ccc2nc(NC(=O)Cn3ncc(C#N)c3NC(=S)Nc3ccccc3)sc2c1	2.8	0.447158	2.89033	546.378	1	0	1.9	1.514	0.155	0.859	0	1.79635
	543	A0543	NS(=O)(=O)c1ccc(NC(=S)N[C@@H]2O[C@H](CO)[C@@H](O[C@H]3O[C@H](CO)[C@@H](O)[C@H](O)[C@H]3O)[C@H](O)[C@H]2O)cc1	8.4	0.924279	2.41702	161.503	1	0	1.708	1.657	0.168	0.207	0	1.79646
	22	A0022	NS(=O)(=O)c1ccc(CNC(=O)Cc2ccc(Cl)cc2)cc1	0.53	-0.275724	2.07705	853.307	1	0	1.886	1.731	0.174	0.462	0	1.79711
	1347	A1347	Cc1cc(c(SCc2ccc(cc2)C(F)(F)F)cc1Cl)S(=O)(=O)NC(=N)Nc1ccccc1S(=O)(=O)N	62	1.79239	1.9952	11.3152	1	0	1.679	1.833	0.18	0.309	0	1.79882
	943	A0943	NS(=O)(=O)c1ccc(cc1)S(=O)(=O)Nc1cccc2c(Cl)c[nH]c12	24	1.38021	1.96327	42.2445	1	0	1.955	1.76	0.158	0.353	0	1.8
	275	A0275	COc1ccc(cc1S(=O)(=O)N)c1oc(nc1)C(=O)N1CCOCC1	4.5	0.653213	2.45863	276.39	1	0	1.452	1.735	0.177	0.093	0	1.8006
	1833	A1833	NS(=O)(=O)c1ccc(cc1)c1ccc(cc1)C#N	228	2.35793	3.25089	37.8701	1	1	1.851	1.697	0.174	0.716	0	1.8008
	1004	A1004	NS(=O)(=O)c1ccc(cc1)n1cc(/C=N\Nc2nc(cs2)c2cc3cc(Br)ccc3oc2=O)c(n1)c1ccc(F)cc1	26.53	1.42374	2.52677	77.4747	1	0	1.4	1.788	0.183	0.458	0	1.80114
	2637	B0064	SC(=S)Nc1ccccc1	4.2	0.623249	2.66962	328.34	1	0	1.886	1.546	0.168	0.683	0	1.80196
	631	A0631	Nc1ccccc1c1cnnn1c1ccc2OS(=O)(=O)C=Cc2c1	9.5	0.977724	2.00815	105.391	1	0	1.888	1.766	0.18	0.587	0	1.80217
	3257	B0727	NS(=O)(=O)c1cc2c(NCNS2(=O)=O)cc1C(F)(F)F	412	2.6149	3.25214	24.3698	1	1	1.626	1.772	0.168	0.384	0	1.8024
	3031	B0474	C/C(=N/Nc1ccc(cc1)S(=O)(=O)N)/c1cc2ccccc2oc1=O	59	1.77085	2.14989	21.4042	1	0	1.935	1.698	0.162	0.424	0	1.80275
	394	A0394	CC1=NON(O)[C@@H]1S(=O)(=O)N	6.5	0.812913	2.3344	187.165	1	0	1.889	1.644	0.182	0.675	0	1.80401
	2719	B0151	NS(=O)(=O)c1cnccc1N1C=CCC=C1	7.6	0.880814	2.04061	131.673	1	0	1.801	1.76	0.169	0.222	0	1.80427
	2315	A2315	O/N=C/c1c(O)ccc(c1Cl)c1ccc(O)cc1	6020	3.7796	3.02002	20.0967	1	0	1.563	1.53	0.169	0.435	0	1.80438
	3348	B0822	CC(=O)OC[C@@H]1O[C@H](CC(=O)/C=C\c2cccc(O)c2)[C@@H](OC(=O)C)[C@H](OC(=O)C)[C@@H]1OC(=O)C	5200	3.716	2.18017	41.3301	1	0	1.706	1.738	0.181	0.295	0	1.80453
	489	A0489	CCB(CC)OC(=O)[C@@H](N)CCCCNC(=S)Nc1ccc(cc1)S(=O)(=O)NCc1ccc(cc1)S(=O)(=O)N	7.7	0.886491	1.99261	124.775	1	0	1.918	1.753	0.164	0.353	0	1.8055
	303	A0303	COc1ccc2[C@@H](N(CCc2c1)S(=O)(=O)N)c1ccc(cc1)N(=O)=O	5	0.69897	1.99005	184.712	1	0	1.923	1.753	0.164	0.362	0	1.80553
	1396	A1396	NS(=O)(=O)c1ccc(cc1)C#Cc1ccccc1	69	1.83885	2.74154	49.0897	1	0	1.919	1.514	0.177	0.887	0	1.80681
	324	A0324	C[C@H]1O[C@@H](NS(=O)(=O)N)[C@@H](OC(=O)C)[C@@H](OC(=O)C)[C@@H]1OC(=O)C	5.3	0.724276	2.48691	243.365	1	0	1.748	1.619	0.186	0.517	0	1.80855
	2531	A2531	CN1CCN(CC1)S(=O)(=O)c1ccc(Nc2nnc3c(n2)c(C)nn3C)cc1	50000	4.69897	2.66756	43.231	0	0	1.082	1.436	0.208	0	0	1.80932
	2530	A2530	Cc1nn(C)c2nnc(Nc3ccc(cc3)S(=O)(=O)N3CCCNCC3)nc12	50000	4.69897	2.80773	40.248	1	0	1.672	1.568	0.161	0.384	0	1.80954
	3381	B0855	S=c1cccco1	7450	3.87216	3.06609	20.8169	1	0	1.453	1.529	0.184	0.413	0	1.81181
	1919	A1919	NS(=O)(=O)c1ccc(CCNC(=O)CN2C(=O)c3ccccc3C2=O)cc1	290	2.4624	2.08984	15.1299	1	0	1.663	1.809	0.186	0.422	0	1.81205
	1832	A1832	COC(=O)[C@H](Cc1ccccc1)NS(=O)(=O)NCC(C)C	225	2.35218	3.3128	40.8396	1	1	1.887	1.656	0.169	0.668	0	1.81211
	1323	A1323	CCC(=O)c1c(O)ccc2ccc(=O)oc12	58.2	1.76492	2.1923	24.2151	1	0	1.59	1.784	0.185	0.285	0	1.81217
	834	A0834	Cc1cc(c(SCc2cccc3ccccc23)cc1Cl)S(=O)(=O)NC(=N)NCc1ccc(cc1)S(=O)(=O)N	18	1.25527	2.27318	81.0903	1	0	1.895	1.661	0.167	0.446	0	1.81288
	835	A0835	Cc1cc(c(SCc2ccc(cc2)C(F)(F)F)cc1Cl)S(=O)(=O)NC(=N)NCc1ccc(cc1)S(=O)(=O)N	18	1.25527	3.02174	140.724	1	0	1.666	1.525	0.159	0.577	0	1.81316
	663	A0663	COC(=O)[C@H]1O[C@H]([C@H](OC(=O)C)[C@@H](OC(=O)C)[C@@H]1OC(=O)C)n1cc(nn1)c1ccc(cc1)S(=O)(=O)N	9.9	0.995635	2.19805	120.768	1	0	1.972	1.682	0.156	0.47	0	1.81374
	927	A0927	Cc1oc(cn1)c1ccc(cc1)S(=O)(=O)N	23.1	1.36361	2.08743	53.0809	1	0	1.934	1.717	0.173	0.536	0	1.81414
	865	A0865	COc1ccc(cc1)c1nn(cc1/C=N\Nc1nc(cs1)c1cc2cc(Br)ccc2oc1=O)c1ccc(cc1)S(=O)(=O)N	20.08	1.30276	2.08701	60.1986	1	0	1.935	1.717	0.173	0.538	0	1.81419
	3028	B0471	CC1(C)O[C@H]2CC[C@@]3(COS(=O)(=O)N)OC(C)(C)O[C@@H]3[C@@H]2O1	58	1.76343	2.24228	27.1546	1	0	1.929	1.673	0.158	0.42	0	1.81499
	2597	B0024	Nn1cnc2n(cc(c3ccc(Br)cc3)c2c1=N)c1ccc(cc1)S(=O)(=O)N	2.7	0.431364	3.32326	670.407	1	1	1.778	1.675	0.166	0.434	0	1.81567
[truncated: 1,500 more rows]
