# Supplementary material for: Target-based drug discovery through inversion of quantitative structure-drug-property relationships and molecular simulation: CA IX-sulphonamide complexes
Source: J Enzyme Inhib Med Chem. 2018 Sep 17;33(1):1430–43. doi: 10.1080/14756366.2018.1511551 (PMC6151961; doi:10.1080/14756366.2018.1511551)
Supplement: Supplemental Material [file IENZ_A_1511551_SM9007.zip › IENZ_1511551_Supplementary Material/2018-Zuvela_et_al-JEIMC-Supplementary_Tables-Table_S4-08-09.xlsx]

## Sheet: Table S4
	#	Compound ID*	Ki (nM)	pKi (exp.)	pKi (pred.)	RE / %	IF-80	B05[O-S]	SpMin2,Bh(i)	IVDE	G2e	H6e	B05[N-Cl]	Leverage**	Dist(X)	Ranking
	n.a.	X*	n.a.	n.a.	n.a.	n.a.	0	0	2.08227	1.81111	0.173059	0.996877	0	n.a.	0	n.a.
	3504	C101	16	1.20412	1.15547	4.04055	0	0	2.069	1.841	0.151	0.977	0	0.083369	0.0441707	1
	3486	C108	15	1.17609	1.19002	1.18448	0	0	2.035	1.828	0.164	1.06	0	0.124901	0.0811569	2
	1279	A1279	50.5	1.70329	1.3937	18.176	0	0	2.015	1.759	0.155	0.954	0	0.0346304	0.0969856	3
	504	A0504	7.9	0.897627	1.46822	63.5663	0	0	2.004	1.766	0.148	1.028	0	0.102177	0.0987856	4
	3482	C102	59	1.77085	1.30642	26.2265	0	0	1.995	1.841	0.146	1.024	0	0.152744	0.0998881	5
	277	A0277	4.5	0.653213	1.48924	127.988	0	0	2.012	1.75	0.151	1.052	0	0.0740313	0.110446	6
	3478	C97	8.1	0.908485	1.46693	61.4697	0	0	2.039	1.735	0.156	1.069	0	0.0483497	0.114711	7
	337	A0337	5.5	0.740363	1.25734	69.8282	0	0	1.989	1.809	0.161	0.93	0	0.0484054	0.115423	8
	456	A0456	7.3	0.863323	1.53052	77.283	0	0	1.997	1.742	0.15	1.042	0	0.0936078	0.120897	9
	478	A0478	7.5	0.875061	1.19267	36.2953	0	0	2.032	1.799	0.163	0.887	0	0.0921186	0.121854	10
	3476	C95	14	1.14613	1.45127	26.6233	0	0	2.017	1.753	0.157	1.081	0	0.0345911	0.122362	11
	3268	B0740	480	2.68124	1.35917	49.3082	0	0	1.974	1.845	0.141	1.032	0	0.269547	0.123015	12
	3477	C96	139	2.14301	1.45218	32.2367	0	0	2.017	1.753	0.157	1.083	0	0.0348336	0.123745	13
	3490	C114	18	1.25527	1.44777	15.3351	0	0	2.037	1.714	0.158	0.935	0	0.0773085	0.124645	14
	1747	A1747	167	2.22272	1.45393	34.5877	0	0	1.962	1.763	0.157	0.98	0	0.0247323	0.131618	15
	3507	C113	30	1.47712	1.33591	9.55964	0	0	2.07	1.714	0.18	1.085	0	0.366879	0.131892	16
	997	A0997	26	1.41497	1.25981	10.9658	0	0	1.958	1.841	0.162	1.031	0	0.116944	0.132754	17
	3475	C94	26	1.41497	1.49638	5.75334	0	0	1.978	1.753	0.157	1.066	0	0.0351445	0.138874	18
	3291	B0765	830	2.91908	1.45485	50.1607	0	0	1.993	1.729	0.16	0.93	0	0.0320769	0.139124	19
	831	A0831	18	1.25527	1.58036	25.898	0	0	1.98	1.714	0.154	1.005	0	0.0685361	0.142549	20
	1080	A1080	31	1.49136	1.54068	3.30678	0	0	2.03	1.679	0.162	0.984	0	0.10059	0.14309	21
	752	A0752	13.5	1.13033	1.57019	38.9142	0	0	1.97	1.735	0.146	0.958	0	0.163177	0.143674	22
	1137	A1137	35	1.54407	1.59383	3.22282	0	0	2.029	1.679	0.154	0.989	0	0.129035	0.143936	23
	1704	A1704	137	2.13672	1.49118	30.2118	0	0	1.982	1.731	0.156	0.934	0	0.0373423	0.143936	24
	242	A0242	3.79	0.578639	1.51678	162.128	0	0	2.025	1.696	0.166	1.063	0	0.0721272	0.144754	25
	3506	C106	26	1.41497	1.26987	10.2551	0	0	1.979	1.841	0.146	0.897	0	0.118565	0.149219	26
	1028	A1028	28	1.44716	1.55969	7.77573	0	0	1.98	1.731	0.145	0.929	0	0.176974	0.149241	27
	2861	B0302	23	1.36173	1.3541	0.560417	0	0	2.009	1.747	0.179	1.111	0	0.247912	0.15013	28
	776	A0776	15	1.17609	1.34601	14.4478	0	0	1.958	1.828	0.145	0.919	0	0.150865	0.15027	29
	3488	C111	28	1.44716	1.40415	2.97167	0	0	2.013	1.731	0.16	0.888	0	0.0545133	0.152453	30
	370	A0370	6.1	0.78533	1.49423	90.2673	0	0	1.956	1.725	0.169	1.009	0	0.0404209	0.153376	31
	1124	A1124	34	1.53148	1.60803	4.99823	0	0	2.061	1.662	0.154	1.022	0	0.178868	0.15389	32
	763	A0763	14	1.14613	1.52485	33.0432	0	0	1.958	1.753	0.157	1.07	0	0.0438698	0.156288	33
	2111	A2111	840	2.92428	1.38936	52.4889	0	0	1.993	1.729	0.168	0.895	0	0.0849132	0.158484	34
	1066	A1066	30	1.47712	1.56877	6.20425	0	0	1.977	1.714	0.151	0.93	0	0.101614	0.159602	35
	2722	B0154	7.8	0.892095	1.45391	62.9771	0	0	1.971	1.766	0.163	1.104	0	0.0388554	0.161225	36
	3090	B0536	82	1.91381	1.3896	27.3911	0	0	1.924	1.831	0.151	1.013	0	0.156705	0.161841	37
	3487	C109	18	1.25527	1.16863	6.90229	0	0	2.029	1.828	0.153	0.846	0	0.0574374	0.16214	38
	2684	B0111	6	0.778151	1.47096	89.0325	0	0	1.957	1.725	0.176	1.056	0	0.120744	0.163136	39
	2738	B0173	8.5	0.929419	1.4371	54.623	0	0	1.952	1.772	0.153	0.908	0	0.0444809	0.163715	40
	1065	A1065	30	1.47712	1.64796	11.5653	0	0	1.987	1.679	0.154	0.985	0	0.115186	0.164425	41
	995	A0995	26	1.41497	1.71112	20.9292	0	0	2.04	1.652	0.144	0.997	0	0.353803	0.167179	42
	1585	A1585	99	1.99564	1.3392	32.8934	0	0	1.983	1.857	0.144	1.12	0	0.27084	0.167225	43
	1708	A1708	138.7	2.14208	1.47307	31.2317	0	0	1.958	1.753	0.153	0.902	0	0.0473063	0.168004	44
	2920	B0361	30	1.47712	1.52215	3.0485	0	0	1.924	1.772	0.155	1.04	0	0.0803625	0.169606	45
	3485	C107	62	1.79239	1.17463	34.4659	0	0	2.031	1.841	0.146	0.84	0	0.0900955	0.169896	46
	3032	B0475	59	1.77085	1.19986	32.2437	0	0	2.008	1.815	0.18	1.15	0	0.394703	0.170371	47
	949	A0949	24	1.38021	1.55655	12.7761	0	0	1.999	1.662	0.173	0.986	0	0.156202	0.171137	48
	1113	A1113	33	1.51851	1.34007	11.7515	0	0	1.958	1.841	0.155	1.112	0	0.152761	0.172964	49
	799	A0799	16	1.20412	1.27286	5.70844	0	0	1.958	1.841	0.166	1.114	0	0.174567	0.173507	50
	2683	B0110	5.9	0.770852	1.6157	109.599	0	0	1.92	1.748	0.148	1.009	0	0.178282	0.176326	51
	2957	B0398	35	1.54407	1.31362	14.9245	0	0	1.929	1.847	0.149	0.92	0	0.145766	0.176832	52
	1820	A1820	220	2.34242	1.32059	43.6227	0	0	1.921	1.878	0.142	0.984	0	0.346992	0.177801	53
	1042	A1042	29	1.4624	1.7002	16.2611	0	0	2.003	1.662	0.146	0.946	0	0.285531	0.178438	54
	2813	B0254	15	1.17609	1.41982	20.724	0	0	1.926	1.778	0.159	0.908	0	0.0223091	0.183343	55
	2956	B0397	35	1.54407	1.6459	6.5953	0	0	1.997	1.679	0.146	0.901	0	0.247837	0.186146	56
	665	A0665	10	1	1.67476	67.4765	0	0	1.967	1.667	0.158	0.975	0	0.0931742	0.186446	57
	2695	B0124	6.5	0.812913	1.62925	100.421	0	0	1.959	1.673	0.168	1.02	0	0.0538454	0.186634	58
	953	A0953	24	1.38021	1.70849	23.7849	0	0	2.059	1.641	0.15	1.069	0	0.266695	0.187654	59
	2774	B0213	10	1	1.66495	66.4946	0	0	1.967	1.667	0.164	1.035	0	0.0577498	0.188659	60
	1798	A1798	208	2.31806	1.69576	26.846	0	0	1.974	1.663	0.153	0.952	0	0.159453	0.18994	61
	2753	B0190	9	0.954243	1.68048	76.1065	0	0	1.922	1.71	0.153	1.02	0	0.116999	0.19196	62
	2688	B0116	6.2	0.792392	1.72496	117.69	0	0	1.981	1.648	0.157	1.01	0	0.136705	0.193113	63
	996	A0996	26	1.41497	1.78178	25.9232	0	0	2.015	1.652	0.144	1.079	0	0.357986	0.193473	64
	1621	A1621	108	2.03342	1.41427	30.449	0	0	1.973	1.845	0.141	1.15	0	0.355591	0.193812	65
	336	A0336	5.4	0.732394	1.51926	107.437	0	0	1.973	1.721	0.152	0.861	0	0.0841491	0.197402	66
	2890	B0331	26	1.41497	1.661	17.3871	0	0	2.005	1.652	0.153	0.907	0	0.202458	0.199421	67
	3489	C112	46	1.66276	1.389	16.464	0	0	2.034	1.731	0.153	0.821	0	0.101786	0.200209	68
	2653	B0080	4.7	0.672098	1.63505	143.275	0	0	1.923	1.687	0.168	1.003	0	0.0313525	0.202078	69
	2780	B0221	10.5	1.02119	1.76302	72.6436	0	0	1.967	1.652	0.155	1.047	0	0.15063	0.203577	70
	681	A0681	10.2	1.0086	1.41616	40.4087	0	0	1.89	1.852	0.149	1.058	0	0.301151	0.207257	71
	2646	B0073	4.5	0.653213	1.55777	138.478	0	0	2.004	1.75	0.151	1.179	0	0.114673	0.208607	72
	1867	A1867	248	2.39445	1.34829	43.691	0	0	1.974	1.857	0.148	1.168	0	0.25985	0.20914	73
	785	A0785	15.4	1.18752	1.70232	43.3509	0	0	1.994	1.636	0.156	0.92	0	0.199027	0.211325	74
	2017	A2017	484	2.68485	1.80711	32.6923	0	0	1.997	1.634	0.151	1.08	0	0.253452	0.214562	75
	950	A0950	24	1.38021	1.74616	26.5136	0	0	1.915	1.681	0.156	1.028	0	0.110247	0.214871	76
	1325	A1325	58.8	1.76938	1.2637	28.5792	0	0	1.959	1.841	0.146	0.825	0	0.11426	0.215322	77
	951	A0951	24	1.38021	1.76854	28.1353	0	0	2.03	1.641	0.15	1.116	0	0.254596	0.215391	78
	2707	B0137	7.3	0.863323	1.35053	56.4338	0	0	1.875	1.847	0.164	1.047	0	0.209912	0.216436	79
	1344	A1344	61.6	1.78958	1.42181	20.5508	0	0	1.959	1.841	0.146	1.172	0	0.29419	0.217921	80
	3170	B0633	130	2.11394	1.82245	13.7892	0	0	1.967	1.628	0.15	0.98	0	0.295064	0.218255	81
	1684	A1684	131	2.11727	1.80987	14.5185	0	0	1.967	1.628	0.151	0.966	0	0.276133	0.219679	82
	2873	B0314	24	1.38021	1.71251	24.076	0	0	2.008	1.641	0.164	1.119	0	0.106633	0.222377	83
	3099	B0547	86	1.9345	1.67025	13.6596	0	0	1.923	1.668	0.165	0.937	0	0.0522536	0.222486	84
	162	A0162	3.1	0.491362	1.78407	263.087	0	0	1.938	1.65	0.159	1.052	0	0.109688	0.223626	85
	3115	B0565	91	1.95904	1.7759	9.34856	0	0	1.923	1.652	0.159	1.001	0	0.107958	0.22561	86
	2936	B0377	32	1.50515	1.78717	18.7371	0	0	1.932	1.668	0.155	1.084	0	0.142751	0.225788	87
	1957	A1957	360	2.5563	1.66395	34.9081	0	0	1.872	1.731	0.155	0.978	0	0.11319	0.22653	88
	458	A0458	7.3	0.863323	1.40314	62.5281	0	0	1.874	1.847	0.158	1.078	0	0.240848	0.226877	89
	292	A0292	4.8	0.681241	1.81398	166.276	0	0	2.011	1.598	0.153	0.969	0	0.34441	0.227326	90
	2037	A2037	560	2.74819	1.35821	50.5779	0	0	1.974	1.845	0.153	1.193	0	0.20518	0.22746	91
	2951	B0392	34	1.53148	1.28444	16.131	0	0	1.877	1.904	0.15	1.025	0	0.399554	0.228227	92
	308	A0308	5	0.69897	1.79389	156.648	0	0	2.03	1.598	0.159	1.062	0	0.258737	0.229323	93
	2182	A2182	1030	3.01284	1.35881	54.8995	0	0	1.975	1.857	0.148	1.194	0	0.278409	0.230431	94
	3266	B0738	460	2.66276	1.85846	30.2053	0	0	1.954	1.634	0.151	1.067	0	0.266236	0.23071	95
	1544	A1544	91	1.95904	1.7649	9.90987	0	0	1.93	1.681	0.156	1.113	0	0.119977	0.232147	96
	2660	B0087	5	0.69897	1.68428	140.966	0	0	1.945	1.665	0.155	0.88	0	0.136352	0.232766	97
	1525	A1525	89	1.94939	1.3187	32.3532	0	0	1.874	1.874	0.149	0.916	0	0.267599	0.23335	98
	496	A0496	7.8	0.892095	1.44322	61.7792	0	0	1.98	1.766	0.17	1.202	0	0.103012	0.233623	99
	291	A0291	4.8	0.681241	1.63474	139.965	0	0	1.923	1.687	0.159	0.88	0	0.0613566	0.233731	100
	1995	A1995	436	2.63949	1.56598	40.6711	0	0	1.872	1.731	0.177	1.062	0	0.110308	0.234285	101
	1584	A1584	98.5	1.99344	1.25981	36.802	0	0	1.983	1.857	0.163	1.204	0	0.221674	0.234439	102
	813	A0813	17	1.23045	1.22083	0.781713	0	0	1.971	1.828	0.153	0.791	0	0.0470616	0.235488	103
	2820	B0261	16	1.20412	1.38198	14.7706	0	0	1.856	1.823	0.164	0.931	0	0.124432	0.236141	104
	3483	C103	21	1.32222	1.15378	12.7393	0	0	2.031	1.828	0.183	1.227	0	0.55162	0.236578	105
	977	A0977	25	1.39794	1.78357	27.5854	0	0	1.918	1.645	0.165	1.047	0	0.0725995	0.239075	106
	2871	B0312	24	1.38021	1.80578	30.8333	0	0	2.008	1.641	0.151	1.147	0	0.239374	0.239747	107
	286	A0286	4.7	0.672098	1.64665	145.001	0	0	1.87	1.772	0.151	1.101	0	0.253871	0.240662	108
	1639	A1639	113	2.05308	1.46888	28.4549	0	0	1.85	1.826	0.16	1.066	0	0.218926	0.243148	109
	2870	B0311	24	1.38021	1.92444	39.4309	0	0	1.931	1.638	0.144	1.071	0	0.462477	0.243292	110
	3481	C100	33	1.51851	1.3174	13.2442	0	0	2.035	1.841	0.151	1.233	0	0.177694	0.243656	111
	3114	B0564	90	1.95424	1.83145	6.28358	0	0	1.921	1.681	0.148	1.124	0	0.293943	0.244391	112
	13	A0013	0.33	-0.481486	1.48907	409.265	0	0	2.029	1.769	0.153	1.231	0	0.0999417	0.244597	113
	2981	B0422	40	1.60206	1.92206	19.9745	0	0	1.923	1.634	0.146	1.048	0	0.415036	0.245119	114
	151	A0151	3	0.477121	1.85491	288.772	0	0	1.903	1.648	0.155	1.04	0	0.187946	0.246842	115
	495	A0495	7.8	0.892095	1.75231	96.4265	0	0	1.992	1.614	0.154	0.878	0	0.297622	0.247989	116
	430	A0430	7	0.845098	1.32674	56.9921	0	0	1.945	1.864	0.157	1.196	0	0.263017	0.24809	117
	920	A0920	23	1.36173	1.72871	26.9494	0	0	1.918	1.645	0.164	0.913	0	0.090669	0.248389	118
	2869	B0310	24	1.38021	1.59712	15.7154	0	0	1.915	1.681	0.168	0.864	0	0.0540424	0.250184	119
	832	A0832	18	1.25527	1.37295	9.37443	0	0	1.971	1.828	0.16	1.22	0	0.165824	0.250242	120
	2911	B0352	29	1.4624	1.55075	6.04171	0	0	1.996	1.662	0.162	0.815	0	0.159736	0.250758	121
	3186	B0649	156	2.19312	1.59991	27.0489	0	0	1.917	1.67	0.172	0.871	0	0.0874762	0.251147	122
	122	A0122	2.7	0.431364	1.76356	308.834	0	0	1.931	1.642	0.155	0.889	0	0.184536	0.251887	123
	114	A0114	2.6	0.414973	1.77505	327.75	0	0	1.901	1.67	0.149	0.896	0	0.246826	0.252048	124
	859	A0859	20	1.30103	1.77703	36.5868	0	0	1.961	1.614	0.158	0.896	0	0.225021	0.252912	125
	636	A0636	9.5	0.977724	1.39847	43.0328	0	0	1.891	1.852	0.159	1.158	0	0.27926	0.253802	126
	1267	A1267	49.3	1.69285	1.81721	7.34612	0	0	1.901	1.656	0.149	0.913	0	0.278919	0.254037	127
	958	A0958	24	1.38021	1.74611	26.5101	0	0	1.907	1.691	0.162	1.14	0	0.0703416	0.256427	128
	719	A0719	12	1.07918	1.89452	75.5518	0	0	1.95	1.652	0.145	1.15	0	0.402656	0.258935	129
	518	A0518	8.1	0.908485	1.50025	65.1376	0	0	1.958	1.735	0.147	0.783	0	0.140309	0.260115	130
	150	A0150	3	0.477121	1.78696	274.529	0	0	1.931	1.628	0.157	0.892	0	0.190795	0.260138	131
	921	A0921	23	1.36173	1.68131	23.4685	0	0	1.839	1.73	0.158	0.955	0	0.107156	0.260273	132
	1064	A1064	30	1.47712	1.32555	10.2615	0	0	1.923	1.878	0.156	1.191	0	0.33335	0.260416	133
	3010	B0451	50	1.69897	1.74031	2.43329	0	0	1.903	1.656	0.159	0.886	0	0.109543	0.262089	134
	3103	B0551	88	1.94448	1.67744	13.7333	0	0	1.952	1.697	0.165	1.194	0	0.0458358	0.262518	135
	2607	B0034	3.1	0.491362	1.92807	292.393	0	0	1.927	1.65	0.144	1.132	0	0.462157	0.263002	136
	402	A0402	6.5	0.812913	1.99953	145.971	0	0	1.988	1.571	0.144	1.041	0	0.639357	0.263313	137
	2982	B0423	40	1.60206	1.9717	23.0727	0	0	1.932	1.601	0.149	1.046	0	0.416458	0.264049	138
	2781	B0222	11	1.04139	1.89899	82.3507	0	0	1.89	1.632	0.156	1.026	0	0.208599	0.264934	139
	2003	A2003	456.6	2.65954	1.62143	39.0334	0	0	1.975	1.652	0.159	0.814	0	0.164081	0.265456	140
	620	A0620	9.3	0.968483	1.23016	27.0192	0	0	1.874	1.874	0.158	0.844	0	0.168567	0.266328	141
	2736	B0171	8.4	0.924279	1.83796	98.8537	0	0	1.89	1.628	0.167	1.02	0	0.0898846	0.266592	142
	171	A0171	3.2	0.50515	1.08357	114.505	0	0	1.982	1.817	0.174	0.748	0	0.291548	0.268384	143
	1944	A1944	335	2.52504	1.58988	37.0355	0	0	1.972	1.615	0.182	0.849	0	0.404632	0.269386	144
	2930	B0371	31	1.49136	1.48944	0.128607	0	0	1.998	1.679	0.162	0.778	0	0.151189	0.269417	145
	1771	A1771	192	2.2833	1.75135	23.2974	0	0	2.002	1.595	0.158	0.857	0	0.33553	0.270077	146
	1504	A1504	85	1.92942	1.70175	11.8	0	0	1.927	1.615	0.177	0.895	0	0.206355	0.270121	147
	408	A0408	6.6	0.819544	1.34099	63.6267	0	0	1.923	1.768	0.167	0.781	0	0.0513539	0.271784	148
	519	A0519	8.1	0.908485	1.81378	99.6489	0	0	2.043	1.615	0.155	1.181	0	0.242728	0.272453	149
	2971	B0412	38	1.57978	1.96514	24.3932	0	0	1.903	1.611	0.146	0.96	0	0.485929	0.272538	150
	1674	A1674	125	2.09691	1.933	7.81689	0	0	1.967	1.584	0.158	1.094	0	0.270898	0.272999	151
	340	A0340	5.5	0.740363	1.74486	135.676	0	0	1.963	1.623	0.155	0.839	0	0.254641	0.273614	152
	700	A0700	11	1.04139	1.8312	75.8414	0	0	1.89	1.632	0.159	0.918	0	0.156383	0.274719	153
	836	A0836	18.3	1.26245	1.69658	34.3877	0	0	2.003	1.628	0.15	0.809	0	0.346866	0.275036	154
	1737	A1737	161	2.20683	1.73605	21.3328	0	0	1.917	1.67	0.147	0.83	0	0.277264	0.275237	155
	1288	A1288	52	1.716	1.8998	10.7109	0	0	1.951	1.566	0.166	0.986	0	0.263621	0.278356	156
	2955	B0396	35	1.54407	1.60438	3.906	0	0	1.923	1.672	0.165	0.814	0	0.0770325	0.279696	157
	2999	B0440	45	1.65321	1.9613	18.6359	0	0	1.932	1.583	0.159	1.062	0	0.260676	0.28117	158
	2592	B0019	2.5	0.39794	1.68533	323.513	0	0	1.901	1.67	0.159	0.835	0	0.0922896	0.281381	159
	2659	B0086	4.9	0.690196	1.40199	103.13	0	0	1.845	1.838	0.151	0.847	0	0.198296	0.282792	160
	2692	B0121	6.5	0.812913	1.85736	128.482	0	0	1.954	1.571	0.165	0.915	0	0.286442	0.28439	161
	1793	A1793	202	2.30535	1.72527	25.1622	0	0	1.814	1.721	0.165	1.025	0	0.101389	0.284512	162
	1756	A1756	175	2.24304	1.56057	30.426	0	0	1.873	1.731	0.16	0.822	0	0.03164	0.284546	163
	923	A0923	23	1.36173	1.76212	29.4031	0	0	2.003	1.583	0.16	0.846	0	0.369921	0.285052	164
	1157	A1157	37	1.5682	1.93738	23.5418	0	0	1.904	1.611	0.146	0.902	0	0.48027	0.285589	165
	400	A0400	6.5	0.812913	1.88266	131.594	0	0	1.986	1.554	0.161	0.918	0	0.40318	0.285908	166
	3264	B0735	442	2.64542	1.75581	33.6282	0	0	1.923	1.652	0.149	0.821	0	0.275835	0.2867	167
	3036	B0480	61	1.78533	1.87846	5.21646	0	0	1.923	1.611	0.149	0.869	0	0.390371	0.286958	168
	3118	B0570	91	1.95904	2.00695	2.44526	0	0	1.895	1.595	0.151	1.01	0	0.407914	0.287116	169
	1346	A1346	62	1.79239	1.82928	2.05813	0	0	1.95	1.611	0.149	0.84	0	0.391616	0.28763	170
	3225	B0690	242	2.38382	1.3464	43.519	0	0	1.974	1.857	0.155	1.259	0	0.264934	0.287859	171
	160	A0160	3.1	0.491362	1.5462	214.676	0	0	1.967	1.656	0.169	0.783	0	0.180951	0.288285	172
	1595	A1595	101	2.00432	1.73268	13.5528	0	0	1.812	1.721	0.166	1.049	0	0.108565	0.289715	173
	1711	A1711	139	2.14301	1.85299	13.5337	0	0	1.899	1.637	0.147	0.856	0	0.375591	0.290569	174
	1594	A1594	100	2	1.83515	8.24228	0	0	1.81	1.721	0.149	1.037	0	0.389795	0.290589	175
	2821	B0262	16	1.20412	2.00424	66.4485	0	0	1.949	1.578	0.154	1.111	0	0.363416	0.292389	176
	1969	A1969	380	2.57978	1.92544	25.3642	0	0	1.871	1.658	0.153	1.128	0	0.281871	0.292705	177
	3083	B0529	79	1.89763	1.91554	0.943849	0	0	1.951	1.574	0.153	0.887	0	0.42869	0.29314	178
	1985	A1985	420	2.62325	1.57969	39.7812	0	0	1.854	1.728	0.163	0.833	0	0.0286946	0.293213	179
	2175	A2175	1000	3	2.06232	31.2561	0	0	1.9	1.592	0.146	1.062	0	0.570942	0.293612	180
	626	A0626	9.4	0.973128	1.36556	40.3271	0	0	1.977	1.747	0.156	0.73	0	0.0615828	0.294462	181
	274	A0274	4.5	0.653213	1.66338	154.646	0	0	2.049	1.715	0.145	1.272	0	0.251274	0.294661	182
	1063	A1063	30	1.47712	2.02062	36.7943	0	0	1.967	1.548	0.146	0.929	0	0.698463	0.296406	183
	952	A0952	24	1.38021	1.76928	28.189	0	0	2.008	1.641	0.163	1.23	0	0.105062	0.298166	184
	552	A0552	8.5	0.929419	1.31965	41.9869	0	0	1.96	1.772	0.157	0.728	0	0.0374671	0.298385	185
	175	A0175	3.2	0.50515	1.7303	242.532	0	0	1.883	1.599	0.191	0.933	0	0.399876	0.298504	186
	323	A0323	5.2	0.716003	1.53303	114.11	0	0	1.933	1.667	0.174	0.782	0	0.170728	0.298705	187
	2651	B0078	4.7	0.672098	1.89017	181.234	0	0	1.884	1.614	0.156	0.892	0	0.248745	0.299093	188
	1847	A1847	237	2.37475	1.8668	21.3896	0	0	1.803	1.723	0.146	1.056	0	0.510948	0.299976	189
	1502	A1502	85	1.92942	1.80548	6.42363	0	0	1.799	1.739	0.151	1.064	0	0.380568	0.300726	190
	202	A0202	3.5	0.544068	1.64584	202.507	0	0	1.856	1.693	0.166	0.836	0	0.0361436	0.301798	191
	3165	B0627	124	2.09342	1.96835	5.9745	0	0	1.967	1.584	0.157	1.158	0	0.285001	0.301807	192
	858	A0858	20	1.30103	1.92701	48.1144	0	0	1.894	1.599	0.154	0.894	0	0.325283	0.302302	193
	902	A0902	22	1.34242	1.96243	46.1854	0	0	1.967	1.531	0.167	0.995	0	0.385784	0.302972	194
	285	A0285	4.7	0.672098	1.9418	188.917	0	0	1.884	1.614	0.147	0.883	0	0.458569	0.303007	195
	1865	A1865	246	2.39094	1.46999	38.5181	0	0	1.812	1.831	0.151	0.862	0	0.262306	0.303515	196
	554	A0554	8.5	0.929419	1.73182	86.3339	0	0	1.785	1.786	0.146	1.047	0	0.556305	0.303721	197
	3194	B0657	174	2.24055	1.90347	15.0446	0	0	1.92	1.598	0.171	1.144	0	0.124335	0.305614	198
	2990	B0431	43	1.63347	1.66647	2.02021	0	0	1.933	1.738	0.159	1.254	0	0.123599	0.306493	199
	3207	B0671	201	2.3032	1.95913	14.9386	0	0	1.948	1.549	0.158	0.907	0	0.430087	0.308282	200
	309	A0309	5	0.69897	1.83182	162.074	0	0	1.945	1.665	0.157	1.231	0	0.150882	0.30865	201
	3214	B0678	215	2.33244	1.52954	34.423	0	0	1.878	1.68	0.183	0.806	0	0.233423	0.308952	202
	994	A0994	26	1.41497	1.59393	12.6477	0	0	1.958	1.753	0.161	1.276	0	0.105297	0.311249	203
	1168	A1168	38.6	1.58659	1.51688	4.39385	0	0	1.917	1.731	0.152	0.746	0	0.0886517	0.311635	204
	2671	B0098	5.1	0.70757	1.62492	129.648	0	0	1.925	1.667	0.16	0.77	0	0.111878	0.311685	205
	213	A0213	3.59	0.555094	2.08079	274.854	0	0	1.904	1.553	0.153	0.999	0	0.492703	0.314343	206
	2233	A2233	2560	3.40824	1.83137	46.2664	0	0	1.882	1.646	0.148	0.821	0	0.338597	0.314536	207
	2623	B0050	3.5	0.544068	2.00503	268.525	0	0	1.904	1.553	0.167	1.023	0	0.257946	0.314839	208
	1047	A1047	29.3	1.46687	1.80856	23.2943	0	0	1.979	1.595	0.149	0.793	0	0.474914	0.315461	209
	332	A0332	5.4	0.732394	1.46137	99.5333	0	0	1.945	1.746	0.147	0.719	0	0.134484	0.317771	210
	537	A0537	8.4	0.924279	1.62007	75.2789	0	0	1.787	1.745	0.169	0.899	0	0.0895211	0.318047	211
	1983	A1983	417	2.62014	1.09307	58.2818	0	0	1.942	1.851	0.165	0.713	0	0.13848	0.319247	212
	1238	A1238	46	1.66276	1.27579	23.2728	0	0	1.981	1.731	0.174	0.703	0	0.262019	0.320997	213
	105	A0105	2.5	0.39794	2.05013	415.187	0	0	1.9	1.592	0.154	1.144	0	0.362069	0.321314	214
	1062	A1062	30	1.47712	1.45181	1.71342	0	0	1.963	1.679	0.172	0.729	0	0.210998	0.32162	215
	1548	A1548	91	1.95904	1.55997	20.3706	0	0	1.96	1.652	0.167	0.744	0	0.188254	0.32288	216
	1769	A1769	191	2.28103	1.57676	30.875	0	0	1.98	1.646	0.162	0.739	0	0.217244	0.323026	217
	3218	B0682	221	2.34439	1.88415	19.6316	0	0	1.939	1.573	0.157	0.832	0	0.381092	0.323524	218
	2661	B0088	5	0.69897	1.30156	86.2116	0	0	1.841	1.831	0.166	0.781	0	0.117249	0.32444	219
	980	A0980	25	1.39794	2.11811	51.5166	0	0	1.931	1.523	0.153	0.998	0	0.606938	0.326032	220
	2950	B0391	34	1.53148	1.55036	1.23292	0	0	1.996	1.662	0.155	0.719	0	0.231605	0.327445	221
	3220	B0684	230	2.36173	1.90342	19.4055	0	0	1.808	1.723	0.146	1.151	0	0.581193	0.327835	222
	2652	B0079	4.7	0.672098	1.97769	194.257	0	0	1.981	1.598	0.152	1.227	0	0.349476	0.330263	223
	1856	A1856	240	2.38021	1.79548	24.5663	0	0	1.777	1.73	0.149	0.902	0	0.375738	0.330684	224
	1513	A1513	86	1.9345	1.64301	15.0681	0	0	1.951	1.668	0.148	0.728	0	0.269631	0.332622	225
	769	A0769	14.3	1.15534	1.59614	38.1541	0	0	1.971	1.667	0.151	0.719	0	0.236252	0.332946	226
	2831	B0272	18	1.25527	1.69309	34.8783	0	0	1.941	1.628	0.16	0.756	0	0.215423	0.334188	227
	1992	A1992	430	2.63347	1.63788	37.8052	0	0	1.796	1.674	0.192	0.894	0	0.334396	0.334208	228
	575	A0575	8.8	0.944483	1.85425	96.3249	0	0	1.917	1.566	0.17	0.841	0	0.291755	0.334221	229
	1204	A1204	41.6	1.61909	2.04116	26.068	0	0	1.886	1.568	0.166	1.117	0	0.217311	0.334824	230
	2880	B0321	25	1.39794	2.07984	48.7788	0	0	1.931	1.523	0.153	0.914	0	0.628594	0.336399	231
	711	A0711	11.8	1.07188	1.31841	22.9996	0	0	1.921	1.771	0.164	0.701	0	0.0476815	0.339476	232
	3505	C105	27	1.43136	1.0971	23.3528	0	0	2.029	1.841	0.146	0.664	0	0.10605	0.339515	233
	2976	B0417	39	1.59106	1.85534	16.6101	0	0	1.806	1.7	0.14	0.834	0	0.592781	0.341021	234
	798	A0798	16	1.20412	1.76091	46.2401	0	0	1.747	1.768	0.15	0.957	0	0.46868	0.341158	235
	365	A0365	6	0.778151	1.43684	84.6478	0	0	1.899	1.728	0.168	0.719	0	0.0606502	0.34313	236
	2818	B0259	16	1.20412	1.8113	50.4249	0	0	1.747	1.768	0.149	1.054	0	0.588029	0.34367	237
	1154	A1154	37	1.5682	1.40294	10.5383	0	0	1.912	1.723	0.172	0.71	0	0.119603	0.345046	238
	1902	A1902	276	2.44091	1.88456	22.7927	0	0	1.933	1.548	0.168	0.83	0	0.37702	0.345522	239
	3479	C98	23.1206	1.364	1.30279	4.48776	0	0	2.028	1.735	0.155	0.663	0	0.159909	0.347188	240
	2628	B0055	3.7	0.568202	1.67466	194.729	0	0	1.899	1.658	0.159	0.741	0	0.136196	0.350291	241
	2098	A2098	810	2.90849	1.42127	51.1338	0	0	2.044	1.822	0.148	1.344	0	0.250076	0.350293	242
	2913	B0354	29	1.4624	1.9507	33.3906	0	0	1.931	1.62	0.16	1.249	0	0.186671	0.35092	243
	320	A0320	5.2	0.716003	1.66953	133.174	0	0	2.004	1.623	0.149	0.712	0	0.430805	0.351066	244
	1043	A1043	29	1.4624	1.94851	33.2407	0	0	1.942	1.531	0.163	0.837	0	0.473971	0.351856	245
	2682	B0109	5.8	0.763428	1.36944	79.3808	0	0	1.899	1.728	0.178	0.707	0	0.208346	0.352917	246
	2328	A2328	6700	3.82607	2.12404	44.4851	0	0	1.966	1.497	0.163	1.109	0	0.506097	0.353355	247
	1555	A1555	92.7	1.96708	2.05199	4.31647	0	0	1.895	1.595	0.158	1.204	0	0.288278	0.353417	248
	2538	A2538	69700	4.84323	1.86394	61.5146	0	0	1.822	1.648	0.155	0.823	0	0.234152	0.353423	249
	2921	B0362	30	1.47712	1.49526	1.22781	0	0	1.993	1.679	0.155	0.681	0	0.209091	0.3543	250
	3102	B0550	87	1.93952	1.17005	39.6732	0	0	1.875	1.874	0.158	0.715	0	0.130291	0.355807	251
	800	A0800	16	1.20412	1.70943	41.9652	0	0	2.018	1.717	0.148	1.334	0	0.245948	0.356747	252
	550	A0550	8.5	0.929419	1.76859	90.2894	0	0	1.89	1.628	0.159	0.759	0	0.19679	0.356768	253
	1894	A1894	269	2.42975	1.99449	17.9139	0	0	1.928	1.548	0.15	0.812	0	0.624192	0.357408	254
	3109	B0559	89	1.94939	2.13838	9.69472	0	0	1.811	1.615	0.148	1.12	0	0.627829	0.357543	255
	123	A0123	2.7	0.431364	1.87539	334.759	0	0	2.018	1.524	0.158	0.793	0	0.693515	0.358271	256
	3088	B0534	81	1.90849	1.96147	2.77631	0	0	1.955	1.637	0.149	1.285	0	0.376803	0.360705	257
	3484	C104	9.5	0.977724	1.11798	14.3456	0	0	1.976	1.852	0.149	0.655	0	0.081235	0.361143	258
	2750	B0186	8.9	0.94939	1.53852	62.0531	0	0	1.737	1.763	0.186	0.902	0	0.329735	0.361522	259
	2658	B0085	4.9	0.690196	1.78567	158.719	0	0	1.981	1.598	0.146	0.724	0	0.561061	0.361757	260
	2675	B0102	5.3	0.724276	1.90914	163.592	0	0	1.959	1.623	0.162	1.283	0	0.150238	0.364104	261
	3160	B0619	120	2.07918	1.78587	14.1071	0	0	1.829	1.678	0.15	0.766	0	0.269257	0.368379	262
	2909	B0350	29	1.4624	1.83588	25.5387	0	0	1.939	1.595	0.149	0.736	0	0.483414	0.368603	263
	2379	A2379	8190	3.91328	1.95912	49.9367	0	0	1.807	1.565	0.19	1.016	0	0.28703	0.370136	264
	625	A0625	9.4	0.973128	1.63556	68.0728	0	0	1.857	1.705	0.154	0.718	0	0.123453	0.374358	265
	882	A0882	21	1.32222	1.54193	16.6171	0	0	1.958	1.828	0.145	1.349	0	0.465185	0.374842	266
	1640	A1640	113	2.05308	2.14434	4.4451	0	0	1.907	1.554	0.157	1.207	0	0.409079	0.375816	267
	652	A0652	9.7	0.986772	1.478	49.7818	0	0	1.916	1.709	0.162	0.675	0	0.0766165	0.376565	268
	1378	A1378	66.3	1.82151	1.56202	14.2459	0	0	1.831	1.721	0.166	0.73	0	0.0381105	0.377534	269
	1017	A1017	27	1.43136	1.50561	5.18705	0	0	1.958	1.841	0.146	1.353	0	0.4684	0.379332	270
	3178	B0641	135	2.13033	2.19188	2.88885	0	0	1.967	1.514	0.152	1.203	0	0.648758	0.380125	271
	1148	A1148	36	1.5563	1.89888	22.0125	0	0	2.011	1.615	0.158	1.315	0	0.207633	0.380749	272
	2138	A2138	910	2.95904	1.08562	63.3119	0	0	1.94	1.858	0.159	0.647	0	0.0970706	0.380857	273
	3470	C85	89.4	1.95134	2.15074	10.2187	0	0	1.854	1.508	0.174	1.049	0	0.330479	0.38302	274
	3094	B0542	84	1.92428	1.82699	5.05586	0	0	1.806	1.739	0.16	1.254	0	0.342863	0.384461	275
	136	A0136	2.8	0.447158	1.96424	339.272	0	0	1.903	1.623	0.165	1.281	0	0.151214	0.385119	276
	2670	B0097	5.1	0.70757	1.57803	123.022	0	0	1.981	1.623	0.166	0.675	0	0.335727	0.386391	277
	410	A0410	6.7	0.826075	2.27103	174.918	0	0	1.926	1.482	0.155	1.125	0	0.72552	0.386625	278
	3173	B0636	133	2.12385	1.80813	14.8655	0	0	1.785	1.723	0.172	1.228	0	0.235947	0.386723	279
	3104	B0552	89	1.94939	2.22225	13.9974	0	0	1.879	1.554	0.15	1.201	0	0.640739	0.386815	280
	232	A0232	3.7	0.568202	2.01226	254.146	0	0	1.906	1.637	0.152	1.294	0	0.374886	0.387445	281
	1819	A1819	220	2.34242	1.58884	32.1712	0	0	1.898	1.68	0.16	0.682	0	0.10927	0.387899	282
	2840	B0281	19	1.27875	1.39364	8.9841	0	0	1.837	1.81	0.154	0.695	0	0.0971205	0.389427	283
	2621	B0048	3.5	0.544068	1.49763	175.266	0	0	1.856	1.693	0.18	0.701	0	0.198339	0.390822	284
	847	A0847	19	1.27875	1.87596	46.7025	0	0	1.763	1.648	0.167	0.84	0	0.127871	0.391394	285
	1786	A1786	199	2.29885	2.21716	3.55372	0	0	1.879	1.554	0.152	1.217	0	0.581844	0.39538	286
	2741	B0176	8.5	0.929419	1.92747	107.385	0	0	1.746	1.731	0.155	1.188	0	0.547706	0.395414	287
	828	A0828	18	1.25527	1.37294	9.37388	0	0	1.881	1.753	0.168	0.661	0	0.0673612	0.395888	288
	907	A0907	22.3	1.3483	1.9393	43.8321	0	0	1.915	1.548	0.157	0.748	0	0.506976	0.399258	289
	3473	C91	19.5	1.29003	1.67736	30.0245	0	0	1.715	1.759	0.166	0.849	0	0.204163	0.399403	290
	1619	A1619	107	2.02938	1.85247	8.71761	0	0	1.811	1.723	0.163	1.279	0	0.296034	0.401308	291
	3290	B0764	830	2.91908	2.16193	25.9379	0	0	1.781	1.57	0.151	0.882	0	0.616605	0.403218	292
	2141	A2141	920	2.96379	2.04773	30.9085	0	0	1.781	1.57	0.169	0.876	0	0.234441	0.404388	293
	100	A0100	2.4	0.380211	1.45213	281.928	0	0	1.944	1.668	0.174	0.642	0	0.286515	0.406866	294
	2380	A2380	8200	3.91381	2.06845	47.15	0	0	1.78	1.565	0.168	0.878	0	0.257831	0.407552	295
	2588	B0015	2	0.30103	1.58082	425.136	0	0	1.944	1.668	0.153	0.639	0	0.231058	0.409975	296
	3465	C78	148	2.17026	1.87384	13.6584	0	0	1.882	1.631	0.183	1.309	0	0.16824	0.412395	297
	2965	B0406	37	1.5682	1.42842	8.91366	0	0	1.912	1.723	0.162	0.63	0	0.0788683	0.414099	298
	3467	C80	652	2.81425	2.04248	27.4236	0	0	1.885	1.601	0.166	1.295	0	0.190469	0.414719	299
	2879	B0320	25	1.39794	1.88435	34.7948	0	0	1.92	1.645	0.17	1.342	0	0.111071	0.415988	300
	2696	B0125	6.6	0.819544	2.29253	179.732	0	0	1.891	1.482	0.162	1.165	0	0.564526	0.41628	301
	328	A0328	5.4	0.732394	1.49181	103.69	0	0	1.855	1.75	0.155	0.653	0	0.0723773	0.417092	302
	2046	A2046	610	2.78533	2.14239	23.0832	0	0	1.78	1.555	0.159	0.864	0	0.442757	0.418112	303
	3298	B0772	900	2.95424	1.00671	65.9233	0	0	1.942	1.851	0.171	0.605	0	0.281914	0.418138	304
	250	A0250	3.9	0.591065	1.54167	160.829	0	0	1.899	1.658	0.174	0.653	0	0.215717	0.418671	305
	2822	B0263	16	1.20412	1.59977	32.8578	0	0	2.001	1.717	0.174	1.397	0	0.149073	0.419001	306
	2177	A2177	1000	3	1.15488	61.504	0	0	1.942	1.851	0.147	0.604	0	0.0994951	0.41988	307
	1679	A1679	127	2.1038	1.92438	8.52869	0	0	1.85	1.708	0.153	1.334	0	0.440961	0.422655	308
	922	A0922	23	1.36173	1.65775	21.7388	0	0	1.821	1.723	0.148	0.677	0	0.241903	0.423057	309
	3138	B0594	101	2.00432	1.9827	1.07861	0	0	1.819	1.715	0.146	1.314	0	0.72335	0.424087	310
	551	A0551	8.5	0.929419	1.52774	64.3756	0	0	1.947	1.681	0.154	0.615	0	0.204688	0.425937	311
	2282	A2282	4420	3.64542	1.85296	49.1703	0	0	1.807	1.565	0.19	0.783	0	0.399502	0.427058	312
	409	A0409	6.6	0.819544	1.56551	91.0224	0	0	1.952	1.673	0.15	0.615	0	0.27097	0.427093	313
	3499	C75	124	2.09342	2.10881	0.735318	0	0	1.907	1.529	0.177	1.266	0	0.249239	0.427495	314
	2611	B0038	3.2	0.50515	1.69644	235.83	0	0	1.883	1.599	0.178	0.682	0	0.324548	0.428806	315
	3244	B0710	318	2.50243	1.70206	31.9838	0	0	1.922	1.615	0.16	0.65	0	0.296144	0.429701	316
	2601	B0028	2.8	0.447158	1.83069	309.406	0	0	1.804	1.648	0.156	0.711	0	0.231888	0.431346	317
	1520	A1520	88	1.94448	2.14814	10.4739	0	0	1.879	1.554	0.168	1.283	0	0.254093	0.435109	318
	2157	A2157	973	2.98811	1.13305	62.0815	0	0	1.94	1.858	0.147	0.588	0	0.104324	0.436234	319
	646	A0646	9.6	0.982271	2.16915	120.83	0	0	1.716	1.636	0.158	1.159	0	0.555754	0.437415	320
	3153	B0611	112	2.04922	1.72106	16.0137	0	0	1.787	1.708	0.152	0.69	0	0.224926	0.438675	321
	598	A0598	9	0.954243	1.82017	90.7447	0	0	1.731	1.7	0.156	0.755	0	0.26355	0.441061	322
	3120	B0574	93	1.96848	1.43351	27.1767	0	0	1.921	1.695	0.168	0.598	0	0.170717	0.445668	323
	3417	B0891	10100	4.00432	1.76738	55.8633	0	0	1.817	1.648	0.161	0.678	0	0.159012	0.445875	324
	1986	A1986	420	2.62325	2.06984	21.0963	0	0	1.871	1.646	0.151	1.353	0	0.504285	0.446329	325
	699	A0699	11	1.04139	1.87386	79.9378	0	0	1.967	1.652	0.163	1.399	0	0.145534	0.447671	326
	939	A0939	23.7	1.37475	1.77168	28.8732	0	0	1.903	1.574	0.17	0.662	0	0.374362	0.447788	327
	389	A0389	6.4	0.80618	1.58491	96.595	0	0	1.985	1.648	0.148	0.592	0	0.414992	0.447908	328
	463	A0463	7.4	0.869232	1.481	70.38	0	0	1.884	1.71	0.163	0.607	0	0.0866883	0.449046	329
	1701	A1701	136	2.13354	2.23626	4.81451	0	0	1.967	1.514	0.153	1.314	0	0.633678	0.450038	330
	2109	A2109	830	2.91908	1.99715	31.5829	0	0	1.781	1.57	0.169	0.765	0	0.255598	0.450206	331
	2239	A2239	3040	3.48287	2.27211	34.7635	0	0	1.934	1.512	0.154	1.299	0	0.633775	0.450661	332
	1535	A1535	90	1.95424	1.75394	10.2495	0	0	1.639	1.761	0.175	0.928	0	0.391199	0.451387	333
	2554	A2554	124000	5.09342	1.79238	64.8099	0	0	1.884	1.615	0.153	0.642	0	0.362462	0.451789	334
	2599	B0026	2.8	0.447158	2.13393	377.221	0	0	1.903	1.623	0.144	1.368	0	0.723893	0.453985	335
	2836	B0277	18.5	1.26717	1.70602	34.6321	0	0	1.799	1.648	0.175	0.681	0	0.13284	0.454568	336
	2739	B0174	8.5	0.929419	1.68214	80.9889	0	0	1.776	1.786	0.177	1.333	0	0.484566	0.455443	337
	1417	A1417	71.4	1.8537	1.98987	7.34619	0	0	1.813	1.704	0.153	1.348	0	0.559485	0.455709	338
	1670	A1670	124	2.09342	2.20495	5.32768	0	0	1.967	1.531	0.153	1.337	0	0.574133	0.455892	339
	1593	A1593	100	2	1.48294	25.8528	0	0	1.855	1.728	0.162	0.61	0	0.0593479	0.456462	340
	2860	B0301	23	1.36173	1.77799	30.5683	0	0	1.741	1.723	0.148	0.707	0	0.394986	0.457043	341
	2773	B0212	9.9	0.995635	1.63739	64.4572	0	0	1.799	1.699	0.164	0.656	0	0.0757251	0.457267	342
	1714	A1714	141	2.14922	2.1458	0.15912	0	0	1.967	1.568	0.15	1.366	0	0.547537	0.457357	343
	161	A0161	3.1	0.491362	1.60607	226.862	0	0	1.903	1.642	0.166	0.611	0	0.219385	0.457919	344
	3011	B0452	50	1.69897	1.7666	3.98085	0	0	1.744	1.715	0.152	0.702	0	0.293388	0.459416	345
	2674	B0101	5.3	0.724276	1.39029	91.956	0	0	1.945	1.746	0.147	0.563	0	0.172336	0.460448	346
	3169	B0632	130	2.11394	1.74958	17.2362	0	0	1.812	1.704	0.14	0.641	0	0.507888	0.46072	347
	2456	A2456	10000	4	2.17949	45.5128	0	0	1.899	1.519	0.174	1.303	0	0.280829	0.46112	348
	1687	A1687	133	2.12385	1.96743	7.36488	0	0	1.774	1.723	0.156	1.328	0	0.585183	0.461226	349
	1367	A1367	65	1.81291	1.59251	12.1575	0	0	1.804	1.731	0.156	0.636	0	0.112738	0.463009	350
	333	A0333	5.4	0.732394	1.35966	85.6463	0	0	1.921	1.708	0.173	0.574	0	0.240072	0.464184	351
	170	A0170	3.2	0.50515	1.60778	218.278	0	0	1.746	1.753	0.16	0.673	0	0.134604	0.470663	352
	1497	A1497	84	1.92428	1.56558	18.6409	0	0	1.924	1.831	0.154	1.44	0	0.489538	0.471346	353
	1375	A1375	65.9	1.81889	1.53303	15.7162	0	0	1.687	1.846	0.153	0.743	0	0.490809	0.471502	354
	2789	B0230	12	1.07918	1.9795	83.4262	0	0	1.892	1.652	0.162	1.398	0	0.241464	0.471745	355
	2737	B0172	8.5	0.929419	1.51116	62.592	0	0	1.942	1.681	0.154	0.564	0	0.229997	0.473658	356
	2407	A2407	9070	3.95761	1.89482	52.1222	0	0	1.804	1.565	0.178	0.703	0	0.292754	0.473705	357
	1655	A1655	119	2.07555	1.37174	33.9093	0	0	1.868	1.75	0.166	0.577	0	0.0765576	0.475389	358
	1570	A1570	95.8	1.98137	1.46141	26.2423	0	0	1.854	1.728	0.164	0.587	0	0.0678832	0.476548	359
	1905	A1905	277	2.44248	1.41147	42.2118	0	0	2.044	1.822	0.159	1.472	0	0.268136	0.476993	360
	2857	B0298	22	1.34242	1.73216	29.0327	0	0	1.941	1.583	0.16	0.599	0	0.466415	0.480074	361
	3137	B0593	101	2.00432	1.70846	14.7611	0	0	1.77	1.721	0.149	0.642	0	0.293844	0.481821	362
	960	A0960	24.3	1.38561	1.44052	3.9632	0	0	1.902	1.708	0.163	0.56	0	0.126476	0.483833	363
	1388	A1388	68	1.83251	2.138	16.6707	0	0	1.956	1.599	0.145	1.416	0	0.670364	0.487225	364
	710	A0710	11.7	1.06819	1.18962	11.3687	0	0	1.899	1.826	0.156	0.542	0	0.0698095	0.490933	365
	3439	B0915	120000	5.07918	1.72594	66.0192	0	0	1.867	1.615	0.164	0.596	0	0.263302	0.495568	366
	2618	B0045	3.4	0.531479	2.01243	278.648	0	0	1.715	1.632	0.152	0.709	0	0.493124	0.500288	367
	3480	C99	4.7	0.672098	1.21336	80.5335	0	0	1.948	1.772	0.161	0.514	0	0.135747	0.502867	368
	2790	B0231	12	1.07918	2.10904	95.4301	0	0	1.92	1.638	0.144	1.444	0	0.721449	0.507015	369
	3472	C90	48.6	1.68664	1.58096	6.26565	0	0	1.731	1.772	0.157	0.632	0	0.187136	0.508248	370
	667	A0667	10	1	1.548	54.8	0	0	1.759	1.746	0.165	0.61	0	0.0832178	0.508414	371
	2532	A2532	54000	4.73239	1.6665	64.7853	0	0	1.905	1.636	0.154	0.554	0	0.333727	0.508522	372
	701	A0701	11	1.04139	1.95584	87.81	0	0	1.891	1.69	0.155	1.453	0	0.412133	0.509537	373
	1340	A1340	61.2	1.78675	1.5081	15.5954	0	0	1.646	1.811	0.179	0.733	0	0.399781	0.509903	374
	2788	B0229	12	1.07918	1.56206	44.7453	0	0	1.938	1.633	0.164	0.541	0	0.341759	0.510339	375
	3315	B0789	2900	3.4624	2.25555	34.8557	0	0	1.934	1.512	0.163	1.385	0	0.438527	0.51205	376
	3345	B0819	5030	3.70157	2.27836	38.4487	0	0	1.813	1.577	0.158	1.364	0	0.554603	0.512175	377
	3148	B0606	107	2.02938	1.80678	10.9688	0	0	1.811	1.715	0.184	1.421	0	0.375768	0.512667	378
	1213	A1213	42.3	1.62634	1.38517	14.8288	0	0	1.903	1.708	0.169	0.523	0	0.194901	0.517057	379
	2940	B0381	32	1.50515	1.63699	8.75908	0	0	1.747	1.705	0.17	0.617	0	0.0936756	0.517672	380
	860	A0860	20	1.30103	1.17602	9.60832	0	0	1.888	1.81	0.165	0.516	0	0.118136	0.518702	381
	1755	A1755	175	2.24304	1.89503	15.5151	0	0	1.761	1.619	0.161	0.638	0	0.261039	0.518713	382
	310	A0310	5	0.69897	2.0231	189.441	0	0	1.785	1.715	0.154	1.412	0	0.70293	0.519903	383
	2614	B0041	3.3	0.518514	1.76228	239.872	0	0	1.712	1.682	0.169	0.652	0	0.130493	0.522235	384
	3000	B0441	45	1.65321	1.68595	1.98009	0	0	1.611	1.792	0.168	0.769	0	0.443104	0.523849	385
	707	A0707	11.3	1.05308	1.48998	41.4883	0	0	1.961	1.633	0.169	0.518	0	0.443601	0.52514	386
	1053	A1053	29.6	1.47129	0.965472	34.3793	0	0	1.933	1.842	0.175	0.494	0	0.419861	0.525477	387
	1266	A1266	49.3	1.69285	1.45471	14.067	0	0	1.778	1.715	0.186	0.579	0	0.319592	0.525936	388
	2868	B0309	24	1.38021	1.46246	5.95883	0	0	1.902	1.708	0.156	0.513	0	0.161037	0.526839	389
	2720	B0152	7.7	0.886491	1.77735	100.492	0	0	1.969	1.766	0.141	1.509	0	0.679133	0.527412	390
	1938	A1938	318	2.50243	1.44636	42.2018	0	0	1.944	1.668	0.165	0.507	0	0.301177	0.528816	391
	3198	B0662	187	2.27184	1.74961	22.9871	0	0	1.94	1.595	0.148	0.536	0	0.620764	0.529134	392
	1724	A1724	151	2.17898	2.2244	2.08479	0	0	1.955	1.514	0.165	1.416	0	0.395897	0.529343	393
	1368	A1368	65	1.81291	0.940184	48.1396	0	0	1.934	1.84	0.179	0.485	0	0.55044	0.533735	394
	2989	B0430	42	1.62325	1.45748	10.2123	0	0	1.903	1.708	0.156	0.505	0	0.16611	0.533859	395
	3317	B0791	3200	3.50515	2.01838	42.4169	0	0	1.936	1.667	0.147	1.489	0	0.579622	0.533881	396
	2606	B0033	3.1	0.491362	1.65887	237.607	0	0	1.903	1.642	0.151	0.523	0	0.373692	0.534589	397
	1422	A1422	72	1.85733	1.71835	7.48274	0	0	1.706	1.673	0.18	0.639	0	0.167235	0.537384	398
	148	A0148	3	0.477121	1.29869	172.192	0	0	1.783	1.808	0.171	0.549	0	0.148686	0.538677	399
	1490	A1490	83	1.91908	2.03721	6.15556	0	0	1.955	1.637	0.152	1.492	0	0.433162	0.540467	400
	2783	B0224	11	1.04139	1.99037	91.1254	0	0	1.891	1.69	0.152	1.488	0	0.524871	0.541202	401
	2462	A2462	10500	4.02119	1.66919	58.4902	0	0	1.823	1.648	0.166	0.548	0	0.181555	0.543479	402
	1551	A1551	91.1	1.95952	2.06036	5.1465	0	0	1.716	1.713	0.162	1.39	0	0.711908	0.546306	403
	2610	B0037	3.1	0.491362	1.61913	229.52	0	0	1.746	1.753	0.15	0.562	0	0.267753	0.553269	404
	1493	A1493	83	1.91908	1.99167	3.78251	0	0	1.87	1.7	0.153	1.497	0	0.564028	0.554916	405
	437	A0437	7.1	0.851258	1.31172	54.0913	0	0	1.934	1.708	0.17	0.466	0	0.308507	0.560765	406
	2844	B0285	20	1.30103	1.87109	43.8158	0	0	2.025	1.697	0.144	1.547	0	0.516417	0.565492	407
	3402	B0876	8830	3.94596	2.00926	49.0805	0	0	1.78	1.565	0.156	0.585	0	0.525801	0.567341	408
	1165	A1165	38	1.57978	1.00587	36.3287	0	0	1.951	1.842	0.161	0.445	0	0.187669	0.568243	409
	1499	A1499	84	1.92428	1.69153	12.0953	0	0	1.583	1.782	0.174	0.727	0	0.445887	0.568292	410
	2598	B0025	2.7	0.431364	1.56654	263.161	0	0	2.007	1.599	0.157	0.474	0	0.665202	0.569488	411
	1960	A1960	360	2.5563	2.04716	19.917	0	0	1.732	1.558	0.166	0.626	0	0.3838	0.569524	412
	1463	A1463	78.1	1.89265	1.33566	29.4293	0	0	1.774	1.75	0.188	0.522	0	0.43241	0.569648	413
	2859	B0300	23	1.36173	1.61903	18.8955	0	0	1.76	1.73	0.154	0.533	0	0.190143	0.570951	414
	187	A0187	3.38	0.528917	1.61745	205.804	0	0	1.779	1.682	0.169	0.53	0	0.126624	0.571521	415
	3077	B0523	77	1.88649	1.68806	10.5185	0	0	1.624	1.761	0.169	0.658	0	0.293917	0.572171	416
	895	A0895	21.8	1.33846	1.57267	17.4989	0	0	1.759	1.657	0.192	0.551	0	0.464817	0.572208	417
	2691	B0119	6.4	0.80618	1.75306	117.452	0	0	1.941	1.554	0.161	0.502	0	0.675208	0.575426	418
	3258	B0728	417	2.62014	1.57172	40.0138	0	0	1.756	1.728	0.163	0.529	0	0.104048	0.576518	419
	2694	B0123	6.5	0.812913	1.24318	52.9289	0	0	1.923	1.768	0.158	0.444	0	0.138812	0.577171	420
	2120	A2120	860	2.9345	0.977775	66.68	0	0	1.82	1.871	0.185	0.483	0	0.656903	0.58016	421
	2751	B0187	9	0.954243	1.73825	82.1604	0	0	1.597	1.776	0.162	0.675	0	0.465178	0.583481	422
	3334	B0808	4150	3.61805	1.99924	44.7426	0	0	1.78	1.565	0.156	0.563	0	0.534477	0.583508	423
	3095	B0543	84	1.92428	1.67249	13.0847	0	0	1.591	1.792	0.168	0.681	0	0.441167	0.584396	424
	3046	B0491	65	1.81291	2.16954	19.6716	0	0	1.956	1.599	0.148	1.526	0	0.649781	0.584411	425
	1026	A1026	28	1.44716	1.41668	2.10616	0	0	1.784	1.75	0.171	0.498	0	0.118808	0.584453	426
	2829	B0270	17	1.23045	1.37562	11.7981	0	0	1.865	1.753	0.156	0.457	0	0.111777	0.585101	427
	1466	A1466	78.9	1.89708	1.74363	8.08845	0	0	1.614	1.761	0.161	0.642	0	0.397457	0.589809	428
	486	A0486	7.7	0.886491	1.915	116.02	0	0	1.945	1.697	0.155	1.559	0	0.401872	0.590063	429
	722	A0722	12	1.07918	1.24004	14.9053	0	0	1.956	1.693	0.18	0.428	0	0.646062	0.594614	430
	2564	A2564	310000	5.49136	1.52276	72.2698	0	0	1.905	1.636	0.17	0.456	0	0.393961	0.595524	431
	3195	B0659	177	2.24797	2.27805	1.33789	0	0	1.955	1.496	0.169	1.491	0	0.411282	0.599724	432
	2797	B0238	13	1.11394	1.46105	31.1601	0	0	1.746	1.788	0.157	0.499	0	0.146906	0.60146	433
	2244	A2244	3250	3.51188	2.19949	37.37	0	0	1.86	1.577	0.171	1.505	0	0.303873	0.602003	434
	121	A0121	2.7	0.431364	1.42418	230.158	0	0	1.902	1.708	0.156	0.429	0	0.212911	0.604902	435
	2768	B0206	9.6	0.982271	1.42466	45.0371	0	0	1.916	1.709	0.152	0.422	0	0.250635	0.607455	436
	260	A0260	4.1	0.612784	1.32446	116.139	0	0	1.915	1.731	0.159	0.413	0	0.195725	0.612788	437
	201	A0201	3.5	0.544068	1.81495	233.59	0	0	1.788	1.632	0.152	0.489	0	0.410082	0.614053	438
	2732	B0167	8.3	0.919078	1.4054	52.9144	0	0	1.758	1.745	0.179	0.479	0	0.224721	0.614619	439
	1660	A1660	120	2.07918	1.51385	27.1902	0	0	1.671	1.75	0.183	0.544	0	0.279967	0.61488	440
	1675	A1675	126	2.10037	1.93403	7.91973	0	0	1.814	1.686	0.183	1.539	0	0.405374	0.617754	441
	3469	C83	78.3	1.89376	2.24742	18.6749	0	0	1.798	1.529	0.193	1.469	0	0.371172	0.619433	442
	3246	B0713	342	2.53403	1.72653	31.8663	0	0	1.922	1.548	0.168	0.451	0	0.716819	0.626837	443
	3259	B0729	417	2.62014	1.65758	36.737	0	0	1.813	1.704	0.14	0.442	0	0.504939	0.626868	444
	2594	B0021	2.6	0.414973	1.33893	222.655	0	0	1.902	1.708	0.168	0.405	0	0.27965	0.627276	445
	1460	A1460	78	1.89209	1.44046	23.8696	0	0	1.774	1.75	0.166	0.453	0	0.105067	0.628188	446
	3391	B0865	8020	3.90417	1.83612	52.9704	0	0	1.78	1.565	0.178	0.504	0	0.41539	0.628406	447
	671	A0671	10	1	1.09543	9.54307	0	0	1.909	1.771	0.18	0.394	0	0.533974	0.628603	448
	315	A0315	5.1	0.70757	2.06573	191.947	0	0	1.833	1.686	0.16	1.571	0	0.583766	0.638419	449
	1534	A1534	90	1.95424	1.64067	16.0455	0	0	1.624	1.761	0.169	0.554	0	0.259634	0.639283	450
	805	A0805	16.1	1.20683	1.41333	17.1113	0	0	1.655	1.78	0.189	0.52	0	0.468128	0.641246	451
	149	A0149	3	0.477121	1.75969	268.814	0	0	1.748	1.648	0.162	0.473	0	0.237941	0.642584	452
	3442	B0918	192000	5.2833	1.61817	69.372	0	0	1.891	1.636	0.154	0.407	0	0.427814	0.644646	453
	1541	A1541	90	1.95424	1.74095	10.9143	0	0	1.56	1.738	0.181	0.626	0	0.388124	0.64477	454
	2927	B0368	31	1.49136	0.961391	35.536	0	0	1.905	1.842	0.173	0.376	0	0.402329	0.646427	455
	1656	A1656	120	2.07918	1.48075	28.7821	0	0	1.792	1.728	0.162	0.421	0	0.12613	0.650326	456
	2181	A2181	1022	3.00945	2.03596	32.3479	0	0	1.878	1.7	0.152	1.604	0	0.704274	0.650473	457
	1605	A1605	102	2.0086	1.54215	23.2226	0	0	1.731	1.717	0.172	0.454	0	0.145063	0.653427	458
	3066	B0512	73	1.86332	1.71819	7.78893	0	0	1.603	1.761	0.161	0.554	0	0.38465	0.654599	459
	1671	A1671	124	2.09342	1.95007	6.84777	0	0	1.784	1.708	0.181	1.578	0	0.539871	0.661337	460
	1306	A1306	56	1.74819	1.63433	6.51297	0	0	1.626	1.731	0.179	0.52	0	0.248827	0.664869	461
	3312	B0786	2470	3.3927	2.28625	32.6126	0	0	1.813	1.577	0.171	1.558	0	0.428958	0.664967	462
	3243	B0709	295	2.46982	1.45641	41.032	0	0	1.938	1.668	0.154	0.362	0	0.419028	0.66688	463
	666	A0666	10	1	1.61162	61.1623	0	0	1.785	1.699	0.153	0.409	0	0.252011	0.668538	464
	2148	A2148	951	2.97818	1.08551	63.5511	0	0	1.821	1.871	0.159	0.369	0	0.163758	0.682845	465
	599	A0599	9	0.954243	1.99829	109.411	0	0	1.957	1.68	0.153	1.658	0	0.531209	0.685835	466
	2862	B0303	23	1.36173	1.38676	1.83862	0	0	1.645	1.799	0.184	0.467	0	0.408029	0.6872	467
	1381	A1381	67	1.82607	1.54705	15.2798	0	0	1.66	1.749	0.174	0.457	0	0.198278	0.688216	468
	2902	B0343	28	1.44716	1.49288	3.15954	0	0	1.752	1.75	0.158	0.395	0	0.151722	0.689419	469
	2708	B0138	7.3	0.863323	1.83762	112.855	0	0	1.984	1.742	0.15	1.678	0	0.583363	0.692022	470
	1395	A1395	68.6	1.83632	1.60606	12.5396	0	0	1.701	1.717	0.166	0.425	0	0.159327	0.693773	471
	3299	B0773	970	2.98677	1.65058	44.7371	0	0	1.806	1.7	0.139	0.371	0	0.568812	0.693942	472
	3044	B0489	65	1.81291	1.61142	11.1146	0	0	1.757	1.721	0.149	0.391	0	0.311233	0.693966	473
	1508	A1508	85.6	1.93247	1.40981	27.0462	0	0	1.632	1.792	0.186	0.469	0	0.442611	0.694214	474
	523	A0523	8.2	0.913814	1.83045	100.309	0	0	2.004	1.717	0.157	1.681	0	0.389244	0.695173	475
	2752	B0189	9	0.954243	1.6913	77.2398	0	0	1.723	1.7	0.153	0.408	0	0.30556	0.699001	476
	1512	A1512	86	1.9345	1.30551	32.5141	0	0	1.883	1.743	0.158	0.329	0	0.206568	0.700454	477
	1285	A1285	51.8	1.71433	1.10737	35.4052	0	0	1.789	1.865	0.164	0.359	0	0.198775	0.704189	478
	867	A0867	20.1	1.3032	1.46461	12.3862	0	0	1.572	1.792	0.193	0.509	0	0.655646	0.706517	479
	2191	A2191	1245	3.09517	1.83322	40.7717	0	0	1.609	1.664	0.175	0.491	0	0.252452	0.708199	480
	3206	B0670	201	2.3032	1.60941	30.1229	0	0	1.757	1.721	0.148	0.373	0	0.335743	0.70977	481
	833	A0833	18	1.25527	1.27641	1.6837	0	0	1.793	1.735	0.187	0.353	0	0.542378	0.710102	482
	728	A0728	12.6	1.10037	1.43919	30.7916	0	0	1.664	1.772	0.179	0.424	0	0.272314	0.710427	483
	1333	A1333	60.6	1.78247	1.41582	20.5699	0	0	1.637	1.809	0.175	0.439	0	0.304288	0.713795	484
	3354	B0828	6020	3.7796	2.39346	36.6742	0	0	1.946	1.513	0.156	1.633	0	0.720345	0.715811	485
	3126	B0580	95	1.97772	1.56071	21.0855	0	0	1.755	1.728	0.153	0.366	0	0.236748	0.715838	486
	3301	B0775	1020	3.0086	1.55964	48.1605	0	0	1.821	1.704	0.146	0.332	0	0.379943	0.722863	487
	861	A0861	20	1.30103	1.89578	45.7135	0	0	2.04	1.697	0.149	1.713	0	0.52046	0.726787	488
	2924	B0365	30	1.47712	1.50959	2.19815	0	0	1.746	1.734	0.16	0.355	0	0.166249	0.728837	489
	317	A0317	5.1	0.70757	0.896499	26.7011	0	0	1.89	1.873	0.168	0.289	0	0.366268	0.736149	490
	577	A0577	8.8	0.944483	2.25758	139.028	0	0	1.838	1.622	0.161	1.675	0	0.67359	0.745271	491
	1740	A1740	162	2.20952	1.26031	42.9598	0	0	1.907	1.731	0.161	0.276	0	0.312063	0.74629	492
	3142	B0598	102	2.0086	1.60176	20.2548	0	0	1.728	1.717	0.155	0.345	0	0.253108	0.748089	493
	2451	A2451	10000	4	1.46384	63.4041	0	0	1.889	1.681	0.152	0.278	0	0.412035	0.755984	494
	2701	B0130	6.9	0.838849	1.30818	55.9489	0	0	1.928	1.708	0.157	0.264	0	0.387802	0.756174	495
	525	A0525	8.2	0.913814	1.50322	64.5	0	0	1.559	1.792	0.185	0.447	0	0.500467	0.7594	496
	3282	B0756	753	2.87679	1.771	38.4384	0	0	1.8	1.578	0.165	0.313	0	0.550211	0.775741	497
	1295	A1295	53.1	1.72509	1.59902	7.30815	0	0	1.606	1.749	0.172	0.386	0	0.260881	0.777089	498
	3163	B0624	121	2.08279	1.57611	24.3267	0	0	1.821	1.704	0.139	0.273	0	0.577555	0.77775	499
	1110	A1110	33	1.51851	1.4725	3.03015	0	0	1.725	1.705	0.179	0.314	0	0.30167	0.777985	500
	2893	B0334	26	1.41497	2.34403	65.659	0	0	1.538	1.509	0.171	0.514	0	0.71889	0.787833	501
	590	A0590	9	0.954243	1.41988	48.7964	0	0	1.651	1.776	0.177	0.338	0	0.279028	0.788267	502
	1341	A1341	61.3	1.78746	1.51509	15.2379	0	0	1.653	1.753	0.169	0.32	0	0.213533	0.803637	503
	1245	A1245	47	1.6721	1.40576	15.9286	0	0	1.664	1.792	0.168	0.309	0	0.220871	0.805307	504
	2697	B0126	6.7	0.826075	1.15656	40.0063	0	0	1.871	1.762	0.169	0.219	0	0.369116	0.807563	505
	3108	B0558	89	1.94939	1.57479	19.2164	0	0	1.603	1.761	0.169	0.348	0	0.274464	0.808253	506
	1503	A1503	85	1.92942	1.50679	21.9044	0	0	1.557	1.806	0.174	0.375	0	0.415457	0.814046	507
	3136	B0592	100	2	1.5294	23.5301	0	0	1.77	1.721	0.149	0.249	0	0.345225	0.815803	508
	742	A0742	13	1.11394	1.37237	23.1991	0	0	1.746	1.788	0.153	0.25	0	0.217499	0.81966	509
	874	A0874	20.6	1.31387	1.76389	34.2518	0	0	1.582	1.689	0.172	0.354	0	0.299202	0.823698	510
	1453	A1453	77	1.88649	1.6428	12.9178	0	0	1.641	1.735	0.157	0.305	0	0.323191	0.824298	511
	586	A0586	8.9	0.94939	1.39036	46.4482	0	0	1.616	1.782	0.185	0.312	0	0.446135	0.829131	512
	1507	A1507	85.5	1.93197	1.56983	18.7446	0	0	1.605	1.749	0.172	0.319	0	0.269122	0.831364	513
	1434	A1434	74.6	1.87274	1.62268	13.3524	0	0	1.595	1.761	0.161	0.321	0	0.344224	0.834807	514
	2045	A2045	610	2.78533	1.21199	56.4866	0	0	1.784	1.784	0.169	0.205	0	0.264701	0.846633	515
	1223	A1223	43.8	1.64147	1.54988	5.57979	0	0	1.608	1.749	0.172	0.284	0	0.272241	0.85848	516
	1222	A1222	43.65	1.63998	1.46438	10.7079	0	0	1.602	1.782	0.174	0.284	0	0.310551	0.860061	517
	1175	A1175	39	1.59106	1.04421	34.3703	0	0	1.746	1.868	0.171	0.206	0	0.355042	0.861282	518
	2669	B0096	5	0.69897	0.887955	27.0377	0	0	1.854	1.873	0.168	0.165	0	0.413037	0.864861	519
	1198	A1198	41	1.61278	1.04148	35.4236	0	0	1.746	1.868	0.171	0.2	0	0.357994	0.866795	520
	881	A0881	21	1.32222	0.979094	25.9507	0	0	1.746	1.868	0.181	0.199	0	0.602759	0.867748	521
	2845	B0286	20	1.30103	1.49488	14.8996	0	0	1.572	1.792	0.172	0.29	0	0.353934	0.872021	522
	1430	A1430	73.3	1.8651	1.59108	14.692	0	0	1.561	1.738	0.181	0.3	0	0.372343	0.873369	523
	2477	A2477	20000	4.30103	1.39285	67.6158	0	0	1.614	1.805	0.172	0.259	0	0.314104	0.873946	524
	1359	A1359	63.9	1.8055	1.17966	34.663	0	0	1.678	1.832	0.179	0.219	0	0.432378	0.876927	525
	3020	B0461	54	1.73239	1.67146	3.5175	0	0	1.587	1.731	0.163	0.27	0	0.343593	0.88327	526
	415	A0415	6.9	0.838849	1.08978	29.9143	0	0	1.89	1.762	0.169	0.128	0	0.510246	0.891261	527
	2163	A2163	1000	3	1.62637	45.7876	0	0	1.599	1.685	0.185	0.257	0	0.403125	0.892759	528
	1192	A1192	41	1.61278	1.4263	11.5629	0	0	1.594	1.782	0.179	0.245	0	0.376914	0.897002	529
	866	A0866	20.1	1.3032	1.41633	8.68121	0	0	1.584	1.805	0.174	0.25	0	0.366205	0.897853	530
	2726	B0161	8	0.90309	1.94205	115.045	0	0	1.99	1.717	0.157	1.885	0	0.67281	0.897993	531
	524	A0524	8.2	0.913814	1.41575	54.9272	0	0	1.575	1.805	0.175	0.236	0	0.387667	0.914495	532
	3016	B0457	52	1.716	2.31036	34.636	0	0	1.459	1.522	0.179	0.388	0	0.720208	0.918054	533
	1386	A1386	67.3	1.82802	1.39181	23.8621	0	0	1.734	1.72	0.172	0.149	0	0.335178	0.921137	534
	2727	B0162	8.1	0.908485	1.47384	62.2304	0	0	1.559	1.792	0.174	0.233	0	0.385841	0.926115	535
	506	A0506	7.9	0.897627	1.503	67.4412	0	0	1.596	1.738	0.181	0.209	0	0.378271	0.928774	536
	1350	A1350	62.7	1.79727	1.75698	2.24159	0	0	1.58	1.617	0.193	0.23	0	0.6052	0.937261	537
	3222	B0686	235	2.37107	1.39853	41.0171	0	0	1.76	1.73	0.159	0.117	0	0.309234	0.940649	538
	3045	B0490	65	1.81291	1.32812	26.741	0	0	1.763	1.72	0.172	0.094	0	0.417911	0.961991	539
	1752	A1752	174	2.24055	1.53138	31.6514	0	0	1.519	1.782	0.175	0.202	0	0.446341	0.974658	540
	3502	C89	23.1	1.36361	1.32075	3.1436	0	0	1.648	1.802	0.167	0.116	0	0.295371	0.98217	541
	3474	C92	31.7	1.50106	1.39313	7.19005	0	0	1.646	1.763	0.171	0.113	0	0.310792	0.98686	542
	3492	C116	89	1.94939	2.36914	21.5322	0	1	2.033	1.759	0.145	0.975	0	0.117838	1.0032	543
	3497	C122	316	2.49969	2.34418	6.22103	0	1	2.036	1.759	0.145	0.929	0	0.115484	1.00511	544
	3493	C117	355	2.55023	2.40273	5.78376	0	1	1.995	1.759	0.149	0.992	0	0.122413	1.00545	545
	83	A0083	2.1	0.322219	2.41597	649.789	0	1	2.007	1.734	0.157	1.03	0	0.149371	1.00646	546
	3495	C120	416	2.61909	2.43885	6.88201	0	1	1.977	1.772	0.146	1.048	0	0.164264	1.00795	547
	1882	A1882	258	2.41162	2.46627	2.26613	0	1	1.97	1.759	0.145	1.004	0	0.15675	1.00805	548
	830	A0830	18	1.25527	2.29493	82.8231	0	1	1.993	1.788	0.149	0.906	0	0.125894	1.00863	549
	1931	A1931	310	2.49136	2.46356	1.11594	0	1	1.971	1.745	0.151	1.007	0	0.130291	1.00863	550
	1523	A1523	89	1.94939	2.20118	12.9161	0	1	1.976	1.826	0.165	1.073	0	0.408117	1.00865	551
	2586	B0013	2	0.30103	2.46824	719.933	0	1	2.001	1.747	0.148	1.075	0	0.136905	1.00869	552
	1524	A1524	89	1.94939	2.41862	24.0707	0	1	1.959	1.759	0.153	0.976	0	0.138403	1.00933	553
	1979	A1979	409	2.61172	2.46051	5.78974	0	1	1.958	1.772	0.146	1.04	0	0.180722	1.00974	554
	1458	A1458	78	1.89209	2.46179	30.1091	0	1	1.959	1.759	0.145	0.962	0	0.153966	1.00991	555
	3491	C115	78	1.89209	2.38067	25.8222	0	1	1.998	1.759	0.145	0.898	0	0.11916	1.01014	556
	1061	A1061	30	1.47712	2.08029	40.834	0	1	1.961	1.883	0.156	0.949	0	0.37828	1.01117	557
	390	A0390	6.4	0.80618	2.45701	204.771	0	1	2.029	1.677	0.169	1.04	0	0.341327	1.01129	558
	1779	A1779	197	2.29447	2.37646	3.57363	0	1	1.958	1.772	0.162	1.073	0	0.244458	1.01138	559
	1951	A1951	353	2.54777	2.41791	5.09705	0	1	1.96	1.759	0.149	0.923	0	0.126738	1.01178	560
	1933	A1933	310	2.49136	2.44489	1.86519	0	1	1.958	1.759	0.145	0.922	0	0.144583	1.0122	561
	2832	B0273	18	1.25527	2.39802	91.0358	0	1	1.931	1.788	0.149	0.951	0	0.174354	1.01297	562
	743	A0743	13	1.11394	2.38086	113.733	0	1	1.97	1.748	0.17	1.097	0	0.354534	1.01322	563
	3508	C119	310	2.49136	2.34687	5.79986	0	1	2.044	1.745	0.164	1.141	0	0.270931	1.01326	564
	2806	B0247	14	1.14613	2.06568	80.2308	0	1	1.939	1.866	0.168	0.924	0	0.570962	1.01434	565
	1457	A1457	78	1.89209	2.56374	35.4975	0	1	1.969	1.703	0.157	1.076	0	0.146764	1.0154	566
	3494	C118	268	2.42813	2.25599	7.08949	0	1	2.047	1.745	0.155	0.828	0	0.194451	1.01708	567
	553	A0553	8.5	0.929419	2.64239	184.305	0	1	2.043	1.63	0.15	0.976	0	0.251165	1.0175	568
	115	A0115	2.6	0.414973	2.55219	515.026	0	1	1.996	1.7	0.158	1.127	0	0.155216	1.01831	569
	3509	C123	259	2.4133	2.31888	3.91247	0	1	2.016	1.759	0.145	0.815	0	0.120133	1.02028	570
	2453	A2453	10000	4	2.28857	42.7857	0	1	1.891	1.813	0.163	0.919	0	0.327066	1.02115	571
	1890	A1890	265	2.42325	2.3628	2.4943	0	1	1.958	1.745	0.158	0.843	0	0.161303	1.02163	572
	1492	A1492	83	1.91908	2.11542	10.2308	0	1	1.949	1.84	0.161	0.827	0	0.328528	1.02352	573
	211	A0211	3.55	0.550228	1.32152	140.177	0	0	1.61	1.782	0.181	0.089	0	0.47315	1.02381	574
	2056	A2056	641.5	2.8072	2.65475	5.43067	0	1	2.034	1.68	0.144	1.165	0	0.205685	1.02403	575
	3140	B0596	101	2.00432	2.70787	35.1014	0	1	1.881	1.746	0.135	1.068	0	0.526876	1.02531	576
	1661	A1661	120	2.07918	2.51131	20.7834	0	1	1.862	1.751	0.162	0.975	0	0.243793	1.02603	577
	1141	A1141	35.6	1.55145	2.69451	73.6768	0	1	1.898	1.667	0.16	1.002	0	0.179038	1.02709	578
	2069	A2069	710	2.85126	2.71389	4.8179	0	1	2.04	1.613	0.156	1.114	0	0.244689	1.02715	579
	1614	A1614	106	2.02531	2.49184	23.0354	0	1	1.948	1.802	0.142	1.187	0	0.356371	1.02724	580
	2897	B0338	27	1.43136	2.74979	92.1097	0	1	1.898	1.667	0.151	1.001	0	0.210485	1.02724	581
	1002	A1002	26.5	1.42325	2.59969	82.6594	0	1	1.898	1.667	0.172	0.957	0	0.303687	1.02777	582
	2805	B0246	14	1.14613	2.6617	132.234	0	1	1.898	1.667	0.16	0.93	0	0.176224	1.02926	583
	1383	A1383	67.1	1.82672	2.6057	42.6433	0	1	1.879	1.667	0.176	0.969	0	0.374394	1.03096	584
	2078	A2078	753	2.87679	2.42232	15.7979	0	1	2.006	1.786	0.151	1.24	0	0.22918	1.03249	585
	786	A0786	15.4	1.18752	1.71778	44.6525	0	0	1.431	1.738	0.181	0.198	0	0.596944	1.03333	586
	1001	A1001	26.3	1.41996	2.77357	95.3277	0	1	2.011	1.558	0.167	1.013	0	0.440035	1.03414	587
	2877	B0318	24	1.38021	2.79803	102.725	0	1	1.898	1.628	0.162	1.046	0	0.213461	1.03442	588
	1021	A1021	27.1	1.43297	2.67578	86.7299	0	1	1.898	1.667	0.172	1.124	0	0.298687	1.03484	589
	3281	B0755	740	2.86923	2.52635	11.9502	0	1	1.895	1.776	0.158	1.185	0	0.324582	1.03534	590
	981	A0981	25.04	1.39863	2.81258	101.095	0	1	1.898	1.614	0.163	1.016	0	0.23073	1.03599	591
	2858	B0299	23	1.36173	2.92458	114.769	0	1	1.995	1.558	0.149	1.053	0	0.417604	1.03702	592
	2273	A2273	4190	3.62221	2.78793	23.0324	0	1	1.837	1.699	0.151	1.079	0	0.322567	1.03921	593
	107	A0107	2.5	0.39794	2.85783	618.156	0	1	2.01	1.558	0.145	0.896	0	0.520038	1.03935	594
	1030	A1030	28	1.44716	2.78545	92.4769	0	1	1.997	1.558	0.16	0.903	0	0.427697	1.03939	595
	251	A0251	3.9	0.591065	2.88852	388.698	0	1	1.857	1.637	0.148	0.983	0	0.334877	1.04014	596
	2878	B0319	25	1.39794	2.81064	101.056	0	1	1.898	1.614	0.155	0.903	0	0.249049	1.04017	597
	2593	B0020	2.6	0.414973	2.62763	533.206	0	1	1.956	1.7	0.162	1.23	0	0.212479	1.04056	598
	1358	A1358	63.8	1.80482	1.38306	23.3687	0	0	1.536	1.806	0.179	0.11	0	0.505719	1.04165	599
	1692	A1692	135	2.13033	2.63884	23.8698	0	1	1.85	1.667	0.171	0.889	0	0.286161	1.04229	600
	135	A0135	2.8	0.447158	2.63769	489.878	0	1	1.944	1.611	0.169	0.832	0	0.37493	1.04229	601
	929	A0929	23.1	1.36361	3.00957	120.706	0	1	1.958	1.558	0.145	1.077	0	0.491819	1.04246	602
	2090	A2090	790	2.89763	2.28375	21.1855	0	1	1.973	1.848	0.158	1.269	0	0.458592	1.04287	603
	1545	A1545	91	1.95904	2.76584	41.1835	0	1	1.869	1.72	0.147	1.183	0	0.387043	1.0436	604
	517	A0517	8.1	0.908485	2.33621	157.155	0	1	2.003	1.831	0.151	1.285	0	0.346187	1.04412	605
	445	A0445	7.2	0.857332	2.80708	227.42	0	1	2.037	1.618	0.148	1.228	0	0.269527	1.04565	606
	3155	B0613	113	2.05308	2.85008	38.82	0	1	1.798	1.713	0.141	1.041	0	0.586481	1.04566	607
	2454	A2454	10000	4	2.64552	33.862	0	1	1.991	1.717	0.148	1.273	0	0.224107	1.04597	608
	3471	C88	24.8	1.39445	1.36052	2.43346	0	0	1.575	1.809	0.171	0.082	0	0.398423	1.0461	609
	2842	B0283	20	1.30103	3.01074	131.412	0	1	1.932	1.544	0.15	0.996	0	0.464318	1.04617	610
	88	A0088	2.2	0.342423	2.9804	770.386	0	1	1.997	1.508	0.153	0.966	0	0.588137	1.04905	611
	419	A0419	6.9	0.838849	2.46399	193.735	0	1	1.797	1.757	0.173	0.863	0	0.429329	1.04987	612
	2903	B0344	28	1.44716	2.64818	82.992	0	1	1.898	1.667	0.151	0.778	0	0.197734	1.05029	613
	540	A0540	8.4	0.924279	2.77714	200.465	0	1	1.906	1.72	0.142	1.248	0	0.447655	1.05043	614
	574	A0574	8.8	0.944483	2.33675	147.411	0	1	1.859	1.757	0.173	0.765	0	0.421158	1.05193	615
	862	A0862	20	1.30103	3.06314	135.44	0	1	1.932	1.544	0.15	1.111	0	0.461821	1.05237	616
	961	A0961	24.3	1.38561	2.782	100.779	0	1	1.931	1.558	0.171	0.852	0	0.474716	1.05259	617
	868	A0868	20.2	1.30535	3.06493	134.797	0	1	1.931	1.544	0.15	1.112	0	0.462554	1.05262	618
	2272	A2272	4150	3.61805	2.75159	23.9484	0	1	1.773	1.699	0.166	1.016	0	0.338616	1.05292	619
	1629	A1629	111	2.04532	2.4767	21.0907	0	1	1.796	1.751	0.172	0.842	0	0.396822	1.05335	620
	72	A0072	2	0.30103	2.33412	675.378	0	1	1.842	1.802	0.159	0.762	0	0.260399	1.05507	621
	985	A0985	25.58	1.4079	2.814	99.8719	0	1	1.932	1.558	0.164	0.83	0	0.416534	1.05574	622
	3278	B0751	710	2.85126	2.91543	2.25052	0	1	2.007	1.602	0.145	1.251	0	0.364836	1.05582	623
	3100	B0548	86	1.9345	2.55614	32.1346	0	1	1.881	1.746	0.135	0.735	0	0.343811	1.05583	624
	2874	B0315	24	1.38021	2.85249	106.67	0	1	1.931	1.558	0.158	0.83	0	0.402017	1.05595	625
	963	A0963	24.4	1.38739	2.71836	95.9335	0	1	1.898	1.628	0.155	0.776	0	0.24605	1.05669	626
	758	A0758	13.6	1.13354	2.62167	131.282	0	1	1.898	1.667	0.153	0.747	0	0.194508	1.05715	627
	3496	C121	197	2.29447	2.22038	3.22886	0	1	2.01	1.772	0.146	0.665	0	0.148211	1.05718	628
	1860	A1860	242	2.38382	2.78676	16.9033	0	1	1.888	1.595	0.162	0.814	0	0.298354	1.05736	629
	3503	C93	65.4	1.81558	1.56996	13.5284	0	0	1.47	1.788	0.172	0.135	0	0.550752	1.05747	630
	2740	B0175	8.5	0.929419	2.82045	203.464	0	1	1.993	1.63	0.154	1.275	0	0.225938	1.05759	631
	1034	A1034	28.1	1.44871	2.95082	103.687	0	1	1.985	1.508	0.153	0.866	0	0.632067	1.05777	632
	976	A0976	25	1.39794	2.37999	70.25	0	1	1.884	1.719	0.173	0.728	0	0.403769	1.05834	633
	401	A0401	6.5	0.812913	2.465	203.23	0	1	1.844	1.739	0.162	0.756	0	0.213504	1.05836	634
	71	A0071	1.9	0.278754	2.47002	786.094	0	1	1.738	1.848	0.155	0.95	0	0.662457	1.05944	635
	2760	B0197	9.2	0.963788	2.58659	168.377	0	1	1.731	1.805	0.156	0.967	0	0.57984	1.06048	636
	2812	B0253	15	1.17609	2.9492	150.763	0	1	1.774	1.646	0.158	1.058	0	0.370973	1.06125	637
	1474	A1474	80	1.90309	2.38874	25.5189	0	1	1.992	1.799	0.162	1.345	0	0.400241	1.06283	638
	2853	B0294	22	1.34242	3.19025	137.649	0	1	1.93	1.493	0.15	1.109	0	0.645941	1.06653	639
	964	A0964	24.47	1.38863	3.00517	116.412	0	1	1.961	1.482	0.16	0.87	0	0.680636	1.06738	640
	890	A0890	21.4	1.33041	3.11795	134.359	0	1	1.93	1.493	0.163	1.127	0	0.490891	1.06837	641
	3131	B0585	97	1.98677	2.55209	28.4543	0	1	1.891	1.745	0.13	0.682	0	0.437319	1.06862	642
	783	A0783	15.3	1.18469	2.95685	149.588	0	1	1.759	1.646	0.148	0.895	0	0.478413	1.06901	643
	1035	A1035	28.1	1.44871	2.93728	102.752	0	1	1.93	1.508	0.164	0.825	0	0.574834	1.0699	644
	2589	B0016	2.1	0.322219	2.68357	732.839	0	1	1.994	1.558	0.164	0.725	0	0.589608	1.07045	645
	1575	A1575	96	1.98227	2.04912	3.37231	0	1	1.975	1.834	0.154	0.63	0	0.235678	1.07098	646
	454	A0454	7.3	0.863323	2.38796	176.601	0	1	1.807	1.739	0.181	0.737	0	0.605452	1.07172	647
	829	A0829	18	1.25527	2.56656	104.463	0	1	1.753	1.746	0.166	0.805	0	0.344518	1.07216	648
	369	A0369	6.1	0.78533	2.41311	207.273	0	1	1.84	1.728	0.172	0.707	0	0.369118	1.07221	649
	2018	A2018	485	2.68574	2.59759	3.28219	0	1	1.761	1.72	0.169	0.797	0	0.331445	1.07307	650
	2843	B0284	20	1.30103	3.12371	140.095	0	1	1.931	1.544	0.15	1.241	0	0.486051	1.07441	651
	2854	B0295	22	1.34242	2.84494	111.926	0	1	1.995	1.508	0.16	0.758	0	0.712857	1.07551	652
	2698	B0127	6.7	0.826075	2.8396	243.746	0	1	1.793	1.721	0.157	1.264	0	0.525943	1.07862	653
	1878	A1878	254	2.40483	2.47186	2.78706	0	1	1.8	1.728	0.172	0.719	0	0.363466	1.0788	654
	3143	B0600	103	2.01284	2.84784	41.484	0	1	1.789	1.72	0.157	1.265	0	0.536813	1.08003	655
	1580	A1580	97	1.98677	2.51168	26.4202	0	1	1.97	1.802	0.149	1.39	0	0.429762	1.08065	656
	3080	B0526	79	1.89763	2.59545	36.7737	0	1	1.879	1.796	0.155	1.357	0	0.552504	1.08239	657
	1560	A1560	93.1	1.96895	1.91411	2.78522	0	1	1.971	1.847	0.169	0.596	0	0.638792	1.08369	658
	2755	B0192	9	0.954243	2.79145	192.531	0	1	1.821	1.679	0.134	0.701	0	0.57346	1.08388	659
	576	A0576	8.8	0.944483	2.79907	196.36	0	1	2.023	1.606	0.167	1.363	0	0.291324	1.08613	660
	304	A0304	5	0.69897	2.87976	312	0	1	1.671	1.728	0.16	1.074	0	0.691066	1.08728	661
	321	A0321	5.2	0.716003	2.8535	298.532	0	1	1.666	1.717	0.161	0.956	0	0.576322	1.0881	662
	1880	A1880	257	2.40993	2.77793	15.2698	0	1	1.864	1.72	0.159	1.358	0	0.427374	1.08929	663
	1409	A1409	70.8	1.85003	2.85884	54.5292	0	1	2.002	1.616	0.159	1.378	0	0.24964	1.09086	664
	1181	A1181	39.3	1.59439	3.24141	103.301	0	1	1.721	1.574	0.153	1.088	0	0.684312	1.09337	665
	1754	A1754	175	2.24304	2.80893	25.2289	0	1	1.89	1.69	0.162	1.381	0	0.357055	1.09513	666
	3150	B0608	110	2.04139	2.82675	38.4716	0	1	1.762	1.751	0.157	1.307	0	0.717708	1.09664	667
	427	A0427	7	0.845098	2.28645	170.555	0	1	1.862	1.764	0.166	0.606	0	0.316533	1.09708	668
	2745	B0180	8.6	0.934498	2.866	206.688	0	1	1.993	1.606	0.165	1.395	0	0.275541	1.09937	669
	1589	A1589	100	2	2.4857	24.2848	0	1	1.902	1.799	0.171	1.417	0	0.683919	1.09961	670
	1638	A1638	113	2.05308	2.91487	41.9758	0	1	1.834	1.713	0.147	1.37	0	0.666718	1.10053	671
	1994	A1994	433	2.63649	2.41789	8.29127	0	1	1.974	1.848	0.149	1.444	0	0.594161	1.10163	672
	3130	B0584	96	1.98227	2.74948	38.7033	0	1	1.819	1.681	0.136	0.641	0	0.503276	1.10194	673
	3162	B0623	121	2.08279	2.79171	34.0372	0	1	1.821	1.68	0.129	0.639	0	0.720249	1.10248	674
	1588	A1588	100	2	2.08209	4.10431	0	1	1.903	1.84	0.157	0.565	0	0.279875	1.10442	675
	3132	B0586	97	1.98677	2.41197	21.4017	0	1	1.939	1.735	0.137	0.556	0	0.258586	1.10544	676
	2581	B0008	1.1	0.0413927	2.34327	5561.07	0	1	1.703	1.848	0.166	0.719	0	0.630665	1.10566	677
	2912	B0353	29	1.4624	2.90199	98.4408	0	1	1.93	1.508	0.158	0.666	0	0.692847	1.10669	678
	131	A0131	2.8	0.447158	2.40392	437.6	0	1	1.865	1.747	0.151	0.577	0	0.174293	1.1082	679
	718	A0718	12	1.07918	2.75485	155.272	0	1	2.038	1.657	0.157	1.449	0	0.239879	1.10923	680
	532	A0532	8.3	0.919078	2.83585	208.554	0	1	1.901	1.718	0.148	1.433	0	0.526966	1.11012	681
	301	A0301	4.9	0.690196	2.66029	285.439	0	1	1.704	1.717	0.166	0.711	0	0.361087	1.11073	682
	794	A0794	16	1.20412	2.75543	128.833	0	1	1.637	1.759	0.155	0.801	0	0.656534	1.11341	683
	2712	B0143	7.3	0.863323	2.756	219.232	0	1	1.821	1.683	0.131	0.604	0	0.637442	1.11391	684
	541	A0541	8.4	0.924279	2.85716	209.123	0	1	1.853	1.718	0.154	1.421	0	0.555429	1.11422	685
	1389	A1389	68	1.83251	2.55492	39.4218	0	1	1.996	1.78	0.152	1.483	0	0.416335	1.11587	686
	2672	B0099	5.2	0.716003	2.89365	304.139	0	1	1.621	1.717	0.155	0.831	0	0.692065	1.1178	687
	1582	A1582	97	1.98677	1.98043	0.319377	0	1	1.94	1.847	0.159	0.515	0	0.361044	1.11979	688
	658	A0658	9.8	0.991226	2.41929	144.07	0	1	1.819	1.739	0.161	0.569	0	0.237027	1.12149	689
	568	A0568	8.7	0.939519	2.43614	159.296	0	1	1.8	1.747	0.16	0.58	0	0.237051	1.12149	690
	1328	A1328	59	1.77085	1.38185	21.967	0	0	1.523	1.792	0.181	0.021	0	0.559406	1.12497	691
	2704	B0133	7.1	0.851258	3.01311	253.96	0	1	1.993	1.618	0.142	1.47	0	0.529613	1.12697	692
	1571	A1571	96	1.98227	1.9769	0.270828	0	1	1.944	1.835	0.162	0.495	0	0.425156	1.12769	693
	1601	A1601	102	2.0086	2.88299	43.5322	0	1	1.798	1.726	0.159	1.428	0	0.683684	1.12877	694
	2819	B0260	16	1.20412	2.73335	127	0	1	1.631	1.759	0.155	0.735	0	0.625528	1.12928	695
	3057	B0503	71	1.85126	2.16968	17.2004	0	1	1.961	1.786	0.146	0.486	0	0.188582	1.13007	696
	1616	A1616	106	2.02531	2.92854	44.5972	0	1	1.78	1.712	0.161	1.427	0	0.696405	1.13417	697
	2717	B0149	7.5	0.875061	2.92401	234.149	0	1	1.81	1.708	0.159	1.456	0	0.651453	1.13831	698
	2799	B0240	13	1.11394	2.71011	143.29	0	1	1.631	1.759	0.155	0.684	0	0.590664	1.14218	699
	2922	B0363	30	1.47712	2.86015	93.6301	0	1	1.984	1.68	0.148	1.524	0	0.418907	1.14251	700
	2452	A2452	10000	4	2.26784	43.3039	0	1	1.957	1.731	0.151	0.461	0	0.263578	1.14445	701
	1842	A1842	235	2.37107	2.5323	6.79987	0	1	1.749	1.746	0.154	0.555	0	0.276394	1.14496	702
	1413	A1413	71	1.85126	2.57967	39.3469	0	1	1.976	1.786	0.155	1.552	0	0.529383	1.14909	703
	3047	B0492	67	1.82607	2.20108	20.5364	0	1	1.961	1.78	0.14	0.441	0	0.215643	1.15142	704
	1649	A1649	115	2.0607	2.80221	35.9836	0	1	1.886	1.713	0.166	1.533	0	0.53636	1.15569	705
	3152	B0610	111	2.04532	2.60359	27.2946	0	1	1.798	1.713	0.141	0.5	0	0.362016	1.15687	706
	744	A0744	13	1.11394	2.82984	154.038	0	1	2.011	1.677	0.151	1.561	0	0.367844	1.15836	707
	106	A0106	2.5	0.39794	2.73255	586.674	0	1	1.977	1.714	0.16	1.57	0	0.408085	1.16153	708
	455	A0455	7.3	0.863323	2.893	235.101	0	1	1.816	1.721	0.163	1.53	0	0.720809	1.16762	709
	3087	B0533	81	1.90849	2.30499	20.7761	0	1	1.714	1.87	0.146	0.514	0	0.520455	1.17175	710
	2784	B0225	11	1.04139	2.00091	92.1381	0	1	1.943	1.862	0.141	0.405	0	0.216662	1.17189	711
	1051	A1051	29.5	1.46982	2.8479	93.7582	0	1	1.982	1.68	0.156	1.6	0	0.405348	1.17953	712
	2715	B0146	7.4	0.869232	2.68835	209.279	0	1	1.939	1.785	0.15	1.609	0	0.716318	1.18171	713
	618	A0618	9.2	0.963788	2.63191	173.08	0	1	1.977	1.785	0.153	1.637	0	0.632018	1.19244	714
	1522	A1522	89	1.94939	2.57708	32.1992	0	1	1.955	1.796	0.162	1.634	0	0.707352	1.19268	715
	556	A0556	8.5	0.929419	2.59313	179.006	0	1	1.615	1.749	0.171	0.544	0	0.555217	1.1947	716
	485	A0485	7.7	0.886491	2.93325	230.883	0	1	1.853	1.708	0.159	1.602	0	0.708176	1.19565	717
	583	A0583	8.9	0.94939	2.81434	196.436	0	1	1.883	1.715	0.17	1.616	0	0.653816	1.19677	718
	3326	B0800	3950	3.5966	2.6145	27.3064	0	1	1.783	1.682	0.148	0.408	0	0.345247	1.20567	719
	2899	B0340	27	1.43136	2.72087	90.0891	0	1	1.692	1.661	0.163	0.466	0	0.370858	1.20697	720
	3335	B0809	4300	3.63347	2.26216	37.7409	0	1	1.714	1.87	0.146	0.42	0	0.480749	1.21351	721
	3127	B0581	95	1.97772	1.99157	0.699981	0	1	1.916	1.835	0.153	0.323	0	0.317955	1.21767	722
	674	A0674	10.1	1.00432	2.37489	136.468	0	1	1.731	1.735	0.175	0.383	0	0.54246	1.22721	723
	1025	A1025	27.9	1.4456	2.51473	73.9571	0	1	1.745	1.661	0.179	0.386	0	0.630017	1.22861	724
	589	A0589	9	0.954243	2.49552	161.519	0	1	1.613	1.778	0.167	0.426	0	0.55016	1.24389	725
	1099	A1099	32.09	1.50637	2.52669	67.7335	0	1	1.595	1.772	0.168	0.423	0	0.582333	1.25233	726
	1343	A1343	61.6	1.78958	2.502	39.8095	0	1	1.615	1.749	0.171	0.344	0	0.550915	1.28392	727
	1289	A1289	52.1	1.71684	2.4979	45.4945	0	1	1.615	1.749	0.171	0.335	0	0.552258	1.28852	728
	3336	B0810	4400	3.64345	2.21036	39.3334	0	1	1.621	1.896	0.155	0.297	0	0.704709	1.30772	729
	2587	B0014	2	0.30103	2.8553	848.511	0	1	1.977	1.72	0.157	1.831	0	0.723599	1.30973	730
	1169	A1169	38.7	1.58771	2.34807	47.8904	0	1	1.658	1.75	0.179	0.246	0	0.727096	1.32197	731
	3295	B0769	860	2.9345	2.60364	11.2748	0	1	1.607	1.689	0.171	0.22	0	0.565014	1.35806	732
	1807	A1807	210	2.32222	2.36062	1.65354	0	1	1.633	1.78	0.165	0.172	0	0.52866	1.37233	733
	*Compounds starting with the ID: A are from ChEMB database, with the ID: B from BindingDB, and with ID: C are from Slawiński et al.
	**Critical leverage value is 0.727
